# Supplementary material for: Novel Sex-Specific Genes and Diverse Interspecific Expression in the Antennal Transcriptomes of Ithomiine Butterflies
Source: Genome Biol Evol. 2024 Oct 7;16(10):evae218. doi: 10.1093/gbe/evae218 (PMC11500719; doi:10.1093/gbe/evae218)
Supplement: evae218_Supplementary_Data [file evae218_supplementary_data.zip › SupplementaryTables.xlsx]

## Sheet: Table S1 - Assembly stats
Table S1 - Genome assembly and annotation statistics							Assembly stats									Transposable Elements stats									BUSCO Lepidoptera_odb10 number of gene:									5286	Annotation stats
Tribe	Species	Tag	Sequencing method	Ref. Genome	SubBioProject ids	SRA ids	Number of Scaffolds	N50 (kb > 10kb)	Total reads (M)	Optimal Linked-Reads (M)	Total Coverage	Optimal coverage	Assembly size	Assembly size (without Ns)	GC% level	Masked Mb	Masked %	Unmasked Mb	Retroelements (Mb)	DNA_transposons (Mb)	Rolling-circles (Mb)	Simple repeats (Mb)	Low complexity (Mb)	Unclassified (Mb)	Complete (C)	Complete Single (S)	Complete Duplicated (D)	Fragmented (F)	Missing (M)	C%	S%	D%	F%	M%	# loci	# transcripts	CDS/cDNA ratio	Gene Density	Total CDS length (Mb)	Median Intron lengths (b)	Max Intron lengths (kb)	Total Intronic length (Mb)
Ithomiini	Mechanitis polymnia	Mpol	10X	This study	PRJNA1023055	SRR26264014;	9124	4413.97	711.864	130	306.4	108.616	301.243	283.001	29.73	60.4032	21.3438	240.84	34.1077	8.74648	1.99597	6.75382	1.34306	7.45618	5159	5108	51	64	63	97.5974	96.6326	0.964813	1.21075	1.19183	17017	17366	92.2	56.4893	22.2351	270	145.923	127.993
Ithomiini	Greta morgane oto	Goto	10X	This study	PRJNA1023059	SRR26264023;	29651	1168.86	708.907	200	466.85	71.2863	444.6	410.118	30.48	114.308	27.8721	330.292	77.1076	11.5873	4.47029	9.24399	1.45034	10.4488	5128	5066	62	82	76	97.011	95.8381	1.17291	1.55127	1.43776	32897	33617	99.71	73.9923	29.5135	307	117.339	101.419
Ithomiini	Tithorea harmoria	Thar	10X	This study	PRJNA1023057	SRR26264016; SRR26264017-22	5416	9487.18	747.704	100	298.04	111.663	290.974	276.874	31.25	62.8179	22.6882	228.156	34.0402	6.36399	1.04743	5.00851	0.999219	15.3585	5210	5167	43	36	40	98.5622	97.7488	0.81347	0.681044	0.756716	17830	18149	91.92	61.2769	24.7078	242	146.735	90.2438
Ithomiini	Methona confusa	Mcon	10X	This study	PRJNA1023058	SRR26264038-43	9881	3672.13	679.218	150	330	116.364	328.388	311.285	29.01	73.5191	23.618	254.869	39.3345	9.73923	6.85922	8.21351	1.54242	7.83022	5240	5179	61	19	27	99.1298	97.9758	1.15399	0.35944	0.510783	21738	26525	86.78	66.1961	33.8302	210	144.393	117.606
Ithomiini	Melinaea menophilus	Mmen	-	ilMelMeno1.1	-	-	28	23164.1					496.059	496.049	31.71	167.648	33.7966	328.412	108.197	19.1037	16.1673	11.3449	1.6934	11.1402	5256	5195	61	9	21	99.4325	98.2785	1.15399	0.170261	0.397276	19174	19174	90.01	38.6526	33.5792	248	95.48	70.794
Ithomiini	M. marsaeus rileyi	Mmar	-	ilMelMars1.1	-	-	23	40333					503.507	503.5	31.69	148.886	29.5702	354.621	87.9538	21.3746	14.9013	11.5676	1.71474	10.657	5199	5127	72	8	79	98.3541	96.9921	1.36209	0.151343	1.49451	18670	18670	89.65	37.0799	36.1949	245	45.561	69.3282
Danaini	Danaus melanippus	Dmea	-	ASM1001482v2	-	-	75556	42840.3					354.197	352.561	33.21	60.6214	17.1946	293.576	34.1904	14.8316	2.39741	5.21181	0.900396	2.72937	4900	4835	65	211	175	92.6977	91.468	1.22966	3.99168	3.31063	10717	13484	76.73	30.2572	17.9187	256	67.463	40.1091
Danaini	D. chrysippus	Dchr	-	Dchry2.2	-	-	726	1465.39					322.399	318.811	30.52	60.1676	18.8725	262.232	29.2291	16.6921	4.36822	5.04005	0.916132	3.36586	4998	4951	47	25	263	94.5516	93.6625	0.889141	0.472947	4.97541	10473	14846	72.82	32.4845	23.5926	389	389.722	127.993
Danaini	D. plexippus	Dple	-	Dplex_v4	-	-	4115	9209.87					248.676	241.866	31.6	27.6105	11.4156	221.066	12.4353	6.48853	1.70975	3.82982	0.716283	2.2227	5258	5173	85	9	19	99.4703	97.8623	1.60802	0.170261	0.35944	12729	18552	160.35	51.187	38.2875	300	814.263	149.12
Melitaeini	Melitaea cinxia	Mcin	-	ilMelCinx1.1	-	-	31	17331.8					484.462	484.462	33.83	231.226	47.7284	253.236	95.249	27.3991	3.65567	6.60492	1.11242	97.3493	5131	5057	74	9	146	97.0677	95.6678	1.39992	0.170261	2.76201	14872	25693	78.44	30.698	40.2265	252	505.8	199.038
Argynnini	Speyeria mormonia	Smor	-	Smor1.1	-	-	127	15666.4					452.557	452.557	32.22	211.257	46.6808	241.3	48.2765	29.6546	2.10925	7.28343	1.04367	122.89	5274	5216	58	3	9	99.773	98.6757	1.09724	0.0567537	0.170261	29265	48032	93.02	64.6659	67.8229	298	301.642	223.052
Heliconiini	Dryas iulia	Diul	-	Diul.assembly.v1.1	-	-	762	15232.6					440.278	440.232	31.74	170.341	38.6935	269.937	60.1425	18.9506	69.8996	12.702	1.38375	7.26195	5215	5178	37	8	36	98.6568	97.9569	0.699962	0.151343	0.681044	17776	31514	84.45	40.3745	51.6933	345	294.148	206.056
Heliconiini	Eueides isabella	Eisa	-	ASM1904947v1	-	-	147	14722.4					440.152	440.098	33.45	131.165	29.8036	308.987	93.5944	23.9464	70.2805	7.27774	1.42837	21.7414	5246	5182	64	6	34	99.2433	98.0325	1.21075	0.113507	0.643208	23246	27378	88.51	52.8135	41.2302	293	149.374	171.964
Heliconiini	Heliconius erato demophoon	Herd	-	SRR8883904	-	-	196	10689					382.829	377.605	33.25	143.045	37.8822	239.784	24.8066	29.6637	74.2196	6.13315	1.37612	6.8457	5253	5192	61	4	29	99.3757	98.2217	1.15399	0.0756716	0.548619	15224	33766	74.11	39.7671	57.8107	298	450.191	184.68
Heliconiini	H. melpomene melpomene	Hmel	-	Hmel2.5	-	-	332	14308.9					275.246	274.213	32.8	82.4794	30.0786	192.766	15.9329	15.8178	40.9822	4.62976	0.992331	4.12439	5265	5225	40	6	15	99.6027	98.846	0.756716	0.113507	0.283768	18087	29303	72.23	65.7122	50.0304	238	192.419	141.278

## Sheet: Table S2 - ORs
Table S2 - List of all annotated ORs in the 15 studied species. Species tag as in table S1
Species	Clade	Locus	OG	ExtendedSeqID	Scf	Start	End	Strand	GenomicLength	Nexons	Psignal	SeqLength	TMH	PFID	PF_Start	PF_end	DomainLength	Incomplete	bitscore	E-value	bed1	bed2	bed3	bed4	bed5	bed6	bed7	bed8	bed9	bed10	bed11	bed12	NTseq	AAseq
Mpol	Mechanitis	ORloc01	OR41	Mpol_AvflOR15	Scf0000001	7777709	7782342	+	4634	8	FALSE	387	7	cl20237	74	379	305	-	100.825	5.06e-24	Scf0000001	7777709	7782342	Mpol.Scf0000001ORloc01.1	100	+	7777709	7782342	255,0,0	8	103,137,524,100,96,99,60,42	0,446,924,1839,2347,3064,3555,4591	TACAAAACATTCAAAGATACATATAAAATAGTATCGTTCATGATGTCTGTTGGTATGATATATCCAGATCCAAGAACAGCTACTCGACGAATTATATGCGTTTTTATAATCCTGGTCAGCGCTCTCCCGCTATCAATAATGATGCTCCTTGACATGTACCACTCTCTGCTGCGGCATGATATATTCAACATCATCCGACACAGCACCATCGTGGGACCCTTCCTCGGAGGGATAACTAAAATGTTCTTAATGCATTACAAAATGGCGACTGCGAAAGATATAATGGACGAAATAGACAAAGATTACGCGAAATACAACAACCTGCCACAATCATACAAAGATATAATCAACATACGTATATCTGACAACATATTATACAGCGAGAAATGTTGGGTGCTG…	YKTFKDTYKIVSFMMSVGMIYPDPRTATRRIICVFIILVSALPLSIMMLLDMYHSLLRHDIFNIIRHSTIVGPFLGGITKMFLMHYKMATAKDIMDEIDKDYAKYNNLPQSYKDIINIRISDNILYSEKCWVLTVLTCVLIFPGMAVFMNIYNTLFMDEPTRVMIHELVVPFMPPERKSDTPIFEIMFIYMLYICVVYIINFIGVDSFFGLSVNHACLKMELYCKAIEDALKVGTEAEMKAKIVDVILEQNRVSRFADLIQETFNIWLGLILIATMIQIGTCMFHLTEGGSMDLRYIIFMIGTVIHIYLPCRYSAKLQNMSLQTATLIYSAGWEVVPERDVRTTVQFMIARAQVPTEITAFNLLIFDMNLFVRIMNSSYSMYTLLRS
Mpol	Mechanitis	ORloc02	OR27	Mechanitis_Mpol.Scf0000001G435.1	Scf0000001	9066680	9069322	+	2643	8	FALSE	255	5	cl20237	29	244	215	N	82.7202	2.06e-18	Scf0000001	9066680	9069322	Mpol.Scf0000001ORloc02.1	100	+	9066680	9069322	255,0,0	8	55,116,76,115,100,102,150,54	0,610,793,1018,1685,1859,2066,2588	ATGTCTAAAAGATTATTTTTAGCTCTTAATATACTGGCAACATTCGACTTAATAGTTCATGCTATTTTGATAACGGGATGGAATGGATTCAAAACTTTACCAGTCGATATGAATTTTATAATCATAGATGTTTATGAATATCCTAATTTCGCTTATGTCTTTGTCTATCAGATACTATACAAATATTTGTTAATACCAATATACTCCTCACTTCAAACTATGCGGTGGTCGTTTATGTTGTGTGCTACCACACAGTTAGACGTTTTTATTCTCAACTTTAAAAATATGAATATTGATCAAAATATTGAAGACTTTCAAGACCGGTTTAAAAAGAGTGTTCGTCATCATTGTGCTATAATTAGACTTGTTAAAGGCATCGAAAATGTGTTTGGTGGACAA…	MSKRLFLALNILATFDLIVHAILITGWNGFKTLPVDMNFIIIDVYEYPNFAYVFVYQILYKYLLIPIYSSLQTMRWSFMLCATTQLDVFILNFKNMNIDQNIEDFQDRFKKSVRHHCAIIRLVKGIENVFGGQFLLFFILTACVMCTTLLQVLSTTNIFDVLWVFGFLFILAFMLYIDCYFGSAITEKSSKISTVMYCYPWVLLPQHLKKNFIIANLQRPLVINAGKLIPVSIQSFTKVMNWAYQGFALFNKMKK
Mpol	Mechanitis	ORloc03	OR52	Mechanitis_Mpol.Scf0000001G466.2	Scf0000001	10683759	10686716	-	2958	7	FALSE	381	6	cl20237	59	364	305	-	128.944	2.63e-34	Scf0000001	10683759	10686716	Mpol.Scf0000001ORloc03.1	100	-	10683888	10686667	255,0,0	7	192,67,89,102,97,166,611	0,263,1281,1769,1947,2118,2346	ATGGATATCCCTACATTTGATGACATATTTAAACAAATTAAAAAGAACTTCTGGCTTATGGGTATACCGTTAGACAACTCAAGAATAACTTTACGATACATTATTTTAATCTCAGTTTTAATACTTATGCTTGCGGAGGAAATAGCATTTTTTTTATCAAGATTTTCCGTGGAAAATTTTTTGGAACTAACCCAACTTGCTCCATGCGCGGTTATCGGTTTGTTATCAATTATAAAAATTATATTTATTACAATGAAAAGAAGAAACATCATTGACTTATCTGAGTCTTTGAAACGTCTTTATTATGATATGTTATGTGACTCAAAAAAACGAAATCTAGTCAAACAGGATTTCTTGTTTTTAAAGTATTTGGTTAAGTATTTTTTTATATTAAATGCA…	MDIPTFDDIFKQIKKNFWLMGIPLDNSRITLRYIILISVLILMLAEEIAFFLSRFSVENFLELTQLAPCAVIGLLSIIKIIFITMKRRNIIDLSESLKRLYYDMLCDSKKRNLVKQDFLFLKYLVKYFFILNATLISVYNFSTLIFIFYHFYTKKEIVYSLPYAVLVPFSTDYWLTWLIVYLQSIISGFVCVLYFATIDALYYILTSHICSQFALLSDEIEHLDANTSCRLKDIVKKHQYILKLSQDLEIIFRAPNLFNVLVGSLEICALGFNLTMGDWSQVPGVVLFLLSVLIQILMISVFGENLIRESRKIGEAAFFCNWCTMDMASKNIIFMLMLRSNKPQRLTAYKFSVISYESFTKIISISWSYFTILKTVYTNEK
Mpol	Mechanitis	ORloc04	OR29	Mpol_DpleOR60	Scf0000002	8957922	8961764	+	3843	5	FALSE	404	7	cl20237	65	396	331	-	85.8018	1.1e-18	Scf0000002	8957922	8961764	Mpol.Scf0000002ORloc04.1	100	+	8957922	8961764	255,0,0	5	791,97,114,168,42	0,3184,3351,3510,3800	ATGATAAAAACATTTGTGAATAGTTTGGAAGACCCAAAAAGGCCGCTTCTGGGTCCAAACTATTGGCTTTTAAAAAAGATGGGTCTAATTTTACCCGAGAACCGAGTGGCTAAAATAGCGTACATCATATTACATGAAATAGTAGCATTCTTTGTTCTCACCCAATACATGGAGCTGTATGTTATAAGATCAAACTTAGACCTTGTGCTGACAAACCTGAAGATATCAATGTTAAGCATAGTGTGCACTGTGAAAGCCAATACGTTTGTTTTCTGGCAGGTTAACTGGATAGAAGTAATCGAATACGCGACTAGAGCTGATCAATTTGAGAGGCAAAATCAGACAAACGCAAGAAGTCGCATAACTAATTTCTATACTAAGTATTGCCGTCGGATTCTA…	MIKTFVNSLEDPKRPLLGPNYWLLKKMGLILPENRVAKIAYIILHEIVAFFVLTQYMELYVIRSNLDLVLTNLKISMLSIVCTVKANTFVFWQVNWIEVIEYATRADQFERQNQTNARSRITNFYTKYCRRILYFYCVLVFITFITVTTTPLMRYLSSAPYREALKNGTELFPHIFSSWMPFDKYRFPGSWFTVLWHVGLCAYGAGIMAAYDTIIIVLMVFFGGQLELLRERCKHMFNINDLDNSNQVEKRIHELHGIHVRLMKYSRLFNSLLSPVMFLYVVMCSLMLCASAVQLTSATSATQKLLMAEYFIFGIAQLFLFCWHSNDVLVKVSLKHFQSQHVMIGPYESQWWAISSKQSRNVLIMAGQLGLVHTYTAGPFTQLTLYSFITILKGAYSYY…
Mpol	Mechanitis	ORloc05	OR15	Mpol_HerdOR40	Scf0000003	3466943	3468769	+	1827	5	FALSE	388	7	cl20237	62	377	315	-	138.959	5.11e-38	Scf0000003	3466943	3468769	Mpol.Scf0000003ORloc05.1	100	+	3466943	3468769	255,0,0	5	755,100,102,156,51	0,831,1004,1225,1775	ATGATCACGTCCAAGATATCTGATTGCTTTCAAATAAATTTCACGCACCTTAAAGTGTTTGGAATATGGCCAGGCAGAAATTGGAATGGATACTACAAATATTATCTGGCTATATTTATTTTTGTAAATTTTATCACCTATAACTTCCTATTGATTCTGAATCTCGCATTCACACCACGTAAAATTGAAGTCATGATTCGTGAAGTTATATTTTTGTTTACAGAGGTAGCAGTCGCTGGTAAAGTGTTAATGATTCTCTTTAAGCTAAAGAAACTCCTAAGTGCCTTCGATATATTAGATTGCGAAGCTTTTAAAGGCGAGGATGATATCAGCAGACATATTGTTGAGAGACATGTTTCTAAGTACAAAACTTATTGGAAATTGTACGCCATTTTGTCA…	MITSKISDCFQINFTHLKVFGIWPGRNWNGYYKYYLAIFIFVNFITYNFLLILNLAFTPRKIEVMIREVIFLFTEVAVAGKVLMILFKLKKLLSAFDILDCEAFKGEDDISRHIVERHVSKYKTYWKLYAILSNFAYSSQVFLPIFVYFIFNTNMKLPICKYYFLDEEVVQRYFVFWFVYQSFGMYGHMQYNVNIDSLIAGLLLMAIVQLKLLKSELQNFKVKKLSNKKDNNYVLQNLKFLKYLKHYEKLLNYCSAVQDIIGITMFIQFSMASIIICVVMCGLLLPSTVESLVFMASYLFAMVLQIFIPACLGTQLNYESQEIVFAAYSSEWIERSEKFKRSLKLFMQRANTNIVITGWRIFPLSLDTFTSILKTAYSFFTLIRNVQD
Mpol	Mechanitis	ORloc06	OR15	Mpol_BanyOR41	Scf0000003	3469602	3471527	+	1926	5	FALSE	392	7	cl20237	65	379	314	-	141.271	6.19e-39	Scf0000003	3469602	3471527	Mpol.Scf0000003ORloc06.1	100	+	3469602	3471527	255,0,0	5	761,100,102,156,57	0,882,1045,1633,1868	ATGAAAGAGCAACGTCAATTGGAGTGCTTAAATAAAACATTTTTGTGTTGGAAATATTTGGGTATTTGGCCCGAAAACAACAATACCAGAACTTATAAAATATGTTCTTTTGTTTTTATGTTTTTCACTATAATTATATATGATACGTTACTTTTAATAAACTTATTTTTTACGCCTCACAAAATCGAGATATTGATTGAAGAAGTAACATTTTTCTTCAGTGTTGTGGCCATCACGTCCAAAGTTATAATGGTTCTTGTTAAGAAACAAAAAATTGTGGAAGTCCTTAAAATCTTAGATTGCGATGAATTTCAAGTTAATGATAACACTACCAGAAAAATCGTAATGAAAGGCACCGCGTACTATAATATTTATTGGAGATCCATTTTCTGTATAGGA…	MKEQRQLECLNKTFLCWKYLGIWPENNNTRTYKICSFVFMFFTIIIYDTLLLINLFFTPHKIEILIEEVTFFFSVVAITSKVIMVLVKKQKIVEVLKILDCDEFQVNDNTTRKIVMKGTAYYNIYWRSIFCIGNFAYFFKCIVPVIAHTMLSSYKIKLPTSNYYFLSEEYKSDYFQYIFFYQSFGIYGLMIYDITIDTFVNAFLTFAIIQIRILNYKFTNFKSDRSTKLSKTIKEQRNMMKLKEWLRHYDYILKYCTGIQDIFNVALFIQYTMSSLVICVVSCGLLLPLTKEQYAFVFAYLCGMVLQIFAPAWLGTQITYQSQELVFAAYNSDWIARTEQFKRSIKIFMVRTNTSIVIDGMKLFPLSLETFTSIMKTAYSFMTLVRYIQDRE
Mpol	Mechanitis	ORloc07	OR08	Mpol_SmorOR43	Scf0000003	3479550	3481254	+	1705	5	FALSE	394	7	cl20237	57	381	324	-	141.271	6.46e-39	Scf0000003	3479550	3481254	Mpol.Scf0000003ORloc07.1	100	+	3479550	3481254	255,0,0	5	767,100,102,156,57	0,878,1045,1290,1647	CAACAAACGGATTGTTTTAGCAGAAACATGAAGTTTTGGATTTTACTAGGGATTCACCCATTGAAAGTTAATTGGAGTTTTTACCCTTTCTATTCTAAATTAATAGGGTTTTTGTTTATCATTCTATACGACAGTTTTGTGTCTATTAATTTTTTGTTCTTACCAAACAATATGGATCTTTTTATTGAGGAAATGATATTTTATTTTACATTATTGTCAGTACTATCTAAGGTACTGACATATGTATTCATGAAGGAGAAAATTAGAAAAATATTAACATTATTAGATAGTGATCTCTTTCAACCTAAAACTGAAAACGAAGTGAAGACAATTACTGAAGCAAAATTATTTAATATCAAGTACTGGAATATTGTAGCAATTTTTTCATATTTTACACAT…	QQTDCFSRNMKFWILLGIHPLKVNWSFYPFYSKLIGFLFIILYDSFVSINFLFLPNNMDLFIEEMIFYFTLLSVLSKVLTYVFMKEKIRKILTLLDSDLFQPKTENEVKTITEAKLFNIKYWNIVAIFSYFTHLFHIIFPLLIHLIFSYPMVLPVSSYLFLSDGYRTKYIYYIYCYQALGIHINMVCTINIDTFFVGIMVLLIAQLDILADKLRNVASDSVDEVGSSFYPKTSNKYDLKCIRKLNESIVHYDNISKFCHLVEALFSVMVFSHFSMASGIICVCLYRLTLSAPVQYYIFLGSYMFVMIVPILVPCYFGTCIMDKSNQLSNAVYDCDWTSRSRRFKSSMILFIERANRPLTITGLKMFPLSLISFTSIMKSAYSFFNLLQQMQDEE
Mpol	Mechanitis	ORloc08	OR08	Mechanitis_Mpol.Scf0000003G173.1	Scf0000003	3493196	3494790	+	1595	5	FALSE	186	3	cl20237	1	172	171	N	110.455	1.25e-29	Scf0000003	3493196	3494790	Mpol.Scf0000003ORloc08.1	100	+	3493196	3494790	255,0,0	5	173,98,71,156,63	0,322,753,1216,1531	ATGGTACTTATTATTGCACAATTAGATATTTTAACAGAAAAATTAAAAAACGTTACCAGTAACATTACTAATGAAGTAGGCACTGGCACTTATCTAAAAGAAAGTAACGAATATGATTTACTATGTATAAGAAAACTAAATGAGAGTATTGTTCATTACGATAATATAAGCAAATTTTGCAATTCGGTCGAAGAAATATTTAGCATGACGTTGTTTGCACAGTTCAGCATTGCGTCGGGCATCATGTGTGTGTTTGTTTCGTTTTACTTTGGATGTTACATCTTTGCAGTAACAATTCCTATCTTGTTTCCTTGTTACTTTGGAACACGTATTATGGATCAGAGTGAACATTTATCAAATGCAGTCTATGCCTGTGACTGGACGTCAAGATCTCGTCGA…	MVLIIAQLDILTEKLKNVTSNITNEVGTGTYLKESNEYDLLCIRKLNESIVHYDNISKFCNSVEEIFSMTLFAQFSIASGIMCVFVSFYFGCYIFAVTIPILFPCYFGTRIMDQSEHLSNAVYACDWTSRSRRFKRSMMLFVERANRPLSITGLKMFPLSLRTFRSIMNSAYSFFNLLQQVQIGET
Mpol	Mechanitis	ORloc09	OR32	Mechanitis_Mpol.Scf0000005G58.1	Scf0000005	685051	688105	+	3055	8	FALSE	387	7	cl20237	61	377	316	-	144.737	2.84e-40	Scf0000005	685051	688105	Mpol.Scf0000005ORloc09.1	100	+	685114	687919	255,0,0	8	4.01138e+23	0,762,971,1361,1543,1829,2208,2817	ATGGCAATAAAATCTGAAGATCTCTACTTGAGTAGAGCTAAATGTGTAATGAAATTTCTGGGGGTGTGGGTTCCGCCCCCATTTGAAACAAAAATTCATAAATTTTATAGAATTTTTATGATATCTCTGCAATATTTATTTCTACTGTTCCAAATGATTTACATACTACAAGTCTGGGGTGACTTAGAGGCAGTCTCTCAGGCCTCTTACCTCCTTTTCACGCAGGCCTGCCTGTGTTTTAAAGTAACAGTTTTGCAGGTGAATATGGATTCACTGAAAGAGCTATTAAAACGAATGAATGACAAGATATTTTTACCACAGACGGGTAAACAAGAGAGGATCTTGAAATATCAAGCCAGAAGAATTAAACGTTTGCTTCTAGCATTCATGATAAGTTCT…	MAIKSEDLYLSRAKCVMKFLGVWVPPPFETKIHKFYRIFMISLQYLFLLFQMIYILQVWGDLEAVSQASYLLFTQACLCFKVTVLQVNMDSLKELLKRMNDKIFLPQTGKQERILKYQARRIKRLLLAFMISSQTTCGLWALKPLFDDPDSRKFPFDMWMPVKPEYSPQYEFGYAFQLLTICMSAYMYFGVDSVALSMVIFACAQIDIIRDKILSIRPTRTRCSNNVKSKMILASNKKLIECIKQHQAVVSFTQLVENAYHTYLFFQLVGSVGLICMSALRILVVDWRSLQFFSILTYLSVMISQLFVCCWCGHELTATSEDLHTVFYTSTWYEQDIKFKRCLCVAMMRMSRPMVLRAGHYIALSRQTFVAILRMSYSYFAVLNQTK
Mpol	Mechanitis	ORloc10	OR10	Mpol_BanyOR49	Scf0000005	688526	692503	+	3978	8	FALSE	384	7	cl20237	54	375	321	-	151.286	8.92e-43	Scf0000005	688526	692503	Mpol.Scf0000005ORloc10.1	100	+	688526	692503	255,0,0	8	317,138,173,118,100,105,156,45	0,686,1186,1869,2057,2358,3710,3932	ATATTTCTTAATAGACCCAGAAAATTTCTAACAGTTCTTGGTATTTGGCTGTCACCAAAAAATTATATGATCTTACGTGATATATATAAAGCCCTCATAATAATAATTCAATATTCATTTCTTTTATTTGAAATTATGTATGTTGTTTTTGTATGGGGTGATATTGATGAGGTTTCTGAAGCGTCTTACTTACTCTTCACTCAGGCGTCTCTCTGCTATAAAGTAACAGTGTTTATTGTTAACAAGAAAAATCTAATAATATTACTAGATTATATGAACACTAAAATATTCGAATCACAAACATTGTTACATGAGAGTATTTTGTATAACAATGCCCGAAAAGTGAACAATTTATGCGCAGTATTTCTGATAAGTGCTATTACGACCTGCTCTCTGTGG…	IFLNRPRKFLTVLGIWLSPKNYMILRDIYKALIIIIQYSFLLFEIMYVVFVWGDIDEVSEASYLLFTQASLCYKVTVFIVNKKNLIILLDYMNTKIFESQTLLHESILYNNARKVNNLCAVFLISAITTCSLWAIMPLFDAAETRFFPFKIWMPVDPQDTPEYHFGYIYQVASIYISALLFFSVDSTTLAMIMFGCAQLEIIIDKIGQVLQLQNIPLSSKLNIEKNKKKLYENNKLFDDCIRQHQAVIRFIEVLENTYHANIFFQLSATVGIICIIGLRISIEEPSSVQFYSMLDYMVTMLSQLLLYCWCGSQLTTKSEELRECLYQCPWYEQDAKFKRSLVIAMERMKRPIIFKAGHYIPLSRPTFVSVLRSSYSYFAVLNQA
Mpol	Mechanitis	ORloc11	NymOR4	Mechanitis_Mpol.Scf0000006G200.1	Scf0000006	3554410	3555488	-	1079	2	FALSE	284	5	cl20237	9	275	266	-	73.0902	7.16e-15	Scf0000006	3554410	3555488	Mpol.Scf0000006ORloc11.1	100	-	3554410	3555488	255,0,0	2	683172	0,906	ATGGTGGTGAAAGGCACACGTTTTGAGATGAATATTTTGAAAGTTCTAAGAAACGTCAAGAAGCAAGCATCAGCTTTTTGGACTGTATTGATTCTTAATGGTGTAGTCTATGTACTTGTGCCCTATTGTAGACCTGGTCGTCATTTTTCAGAAGATTTATTTATTCTATATGGTTTAGAACCGATGATCGAATCTCCAAACTATGAAATAGCATCTTTATTGTTGACAGCAGCTGTATGTTTCTCAGTCACCGTGATAGTCCATACAACATTATTCATCGTACTCATCATTGGATATCTTGAAGCACAAATGTTTGCTCTCAGTAAAGAAATGACAAACATTTGGCGCGATAGTGAAAAATTCTATAATATTTATAAAAATCAATATAGAATCGTATTC…	MVVKGTRFEMNILKVLRNVKKQASAFWTVLILNGVVYVLVPYCRPGRHFSEDLFILYGLEPMIESPNYEIASLLLTAAVCFSVTVIVHTTLFIVLIIGYLEAQMFALSKEMTNIWRDSEKFYNIYKNQYRIVFEDRARNIFLKKRLRDIARFQIMNINLRNKVEKELRPIFVSDFMFTILALVTELAGGLENTAIQIPFSFGIVFIDCYIGQRLMDASTAFERSVYSCKWENFNVSNQKTVLFMLKCSQKTMTLSAGGIAVLNFPTLMFVLRSTYSAYTTIKSG
Mpol	Mechanitis	ORloc12	NymOR4	Mechanitis_Mpol.Scf0000006G202.1	Scf0000006	3566403	3567320	-	917	2	FALSE	241	4	cl20237	1	239	238	N	75.4014	6.46e-16	Scf0000006	3566403	3567320	Mpol.Scf0000006ORloc12.1	60	-	3566403	3567320	255,0,0	2	164,177,149,199,61,194,186,111,90,151,156,608,112	0,805	ATGCAAGCATCAGCTTTTTGGACTATCTTGACCCTTAATGGTATAGTCTATGCAATTGTGCCCTTTTGTAGACCTGGTCGTCATTTTTCAGAAGATTTATTTGTTTTATATGGCTTAGATCCGATGACCGAATCTCCAAACTATGAAATAGCATCCTTGTTCTTGACAGGAGCTGTATATTTCTCAGTTACAATGACAGTTCATACAACATTATTCATCGTACTCATCATTGGATATCTTGAAGCACAAATGTTTGCTCTCAGTAAAGAAATGACAAACATTTGGGGTGATAGTGAAAAATTCTATAACACTTATAAGAATCAAAACAGAATTGTTATGAAAGATAAAGCGAGAAACATATTTCTGAAGAAAAGATTGCGAGATATAATAAAATTTCAG…	MQASAFWTILTLNGIVYAIVPFCRPGRHFSEDLFVLYGLDPMTESPNYEIASLFLTGAVYFSVTMTVHTTLFIVLIIGYLEAQMFALSKEMTNIWGDSEKFYNTYKNQNRIVMKDKARNIFLKKRLRDIIKFQIINIGLRNKVEKELRPIFVFDFMFITLALVTELTGGLENTVMQTPFTFGIVFIDCYIGQRLIDASTNFESAIYSCKWENFNLSNQKTILFMLQCSQKTMTLSAGGMTI
Mpol	Mechanitis	ORloc13	NymOR4	Mechanitis_Mpol.Scf0000006G201.1	Scf0000006	3579811	3580513	+	703	1	FALSE	233	4	cl20237	1	224	223	N	78.0978	4.55e-17	Scf0000006	3579811	3580513	Mpol.Scf0000006ORloc13.1	100	+	3579811	3580513	255,0,0	1	702	0	ATGTCTCATTTGATTTTAGGTTTAGATCCGATGATCGAGTCTCCAAACTATGAAATAGCATCTTTATTGTTGACAGCAGCTGAATATTTCCCAGTCGCCATGGCAGTGCATGCAACATTATTTATTTTAGTTATCACTGGATACCTCGAAGCACAAATGTTTGCTCTCAGTAATGAAATGACAAATATTTGGGGCGACAGTGAAAAATTCTATAACACTTATAAAAATCAAAACAAAATCGTATTCAAAGATAAAGCGAGAAATATATTTCTGAAGGAACGTTTGCGAGATATCATAGGCTTCCACATATTAGTTACATACCTTAAAAACAAAGTGGAAAAAGAACTCCGTCCTATTTTCGTTATTGATTTTATATTCATTACACTAGCACTTGTGACA…	MSHLILGLDPMIESPNYEIASLLLTAAEYFPVAMAVHATLFILVITGYLEAQMFALSNEMTNIWGDSEKFYNTYKNQNKIVFKDKARNIFLKERLRDIIGFHILVTYLKNKVEKELRPIFVIDFIFITLALVTELAGGLENTAMLTPFTFGIVFIDCYIGQKLIDASTAFENAVYSCKWENFNVSNQKTVLFMLQCSQKTMALSAGGIAVLNFPTLMFVLRSTYSAYTTIKSE
Mpol	Mechanitis	ORloc14	NymOR4	Mechanitis_Mpol.Scf0000006G204.1	Scf0000006	3585068	3588432	-	3365	4	FALSE	410	7	cl20237	83	401	318	-	90.039	4.41e-20	Scf0000006	3585068	3588432	Mpol.Scf0000006ORloc14.1	100	-	3585344	3588167	255,0,0	4	959218196401	0,1164,1505,2963	ATGAATACTCGGGCCACTATGGCGAAATTCTTTGGCAAGTTTGGTTTAAACTACTGTGATCTGCCGACATTATTTTGTAATATTGGTGTCCTTTTGAGAGTTTTAACTATTAATATTAATGTAAGCGAAACACAATCTATTTCCTGTATGTGTTATTTAGTAGTCATCTTCAGTGGAGGTTGTTATATATATACTTATATAGTATCCATGCTCTGGTTTGTTTTGGTGAAATGTGTAGAGACTAGAGACTTCACCAGCGCTATGGTAGCACTGTCTCTTACTATGTGTAGTATGACTTCAATCCCTAAGTTTTGCTACATGAAGTGTTATAGCAAAACACTTATAAAAATAATAGAAGAATATTTACATTGTAATGAACTGGTAGTGAAAGGAACGCGT…	MNTRATMAKFFGKFGLNYCDLPTLFCNIGVLLRVLTININVSETQSISCMCYLVVIFSGGCYIYTYIVSMLWFVLVKCVETRDFTSAMVALSLTMCSMTSIPKFCYMKCYSKTLIKIIEEYLHCNELVVKGTRFEMNILKVLKNVKKQASVYWTLLILNSVVYAIVPFFRPGRHFSGDLFVLYGLDPMIESPNYEIASLLVTAAVYLPVAMALHTTLFIVLIIGYLEAQMLALSKEMSNIWGDSEKFYNTYKNENRIVIEDKARNIFLKQRLRDIAKFQIIIIYLRNKVEKELRPIFVIDFIFITLALVTELAGGLENTVMQTPFTFGIVFIDCYIGQRLIDASTAFQNAVYSCKWENFHISNQKTVLFMLRCSQKTMVLSVGGMTVLNFPTLMFVLRS…
Mpol	Mechanitis	ORloc15	NymOR4	Mechanitis_Mpol.Scf0000006G248.1	Scf0000006	4273396	4275045	-	1649	4	FALSE	397	7	cl20237	71	388	317	-	76.1718	2.24e-15	Scf0000006	4273396	4275045	Mpol.Scf0000006ORloc15.1	60	+	4273396	4275045	255,0,0	4	88,43,157,233,141,178,72,100,196,218,695	0,245,637,972	TTTAGTTTAAATTATTGTGATTTGCCAACAATTTTGTGGAATATTGGCGTGTGTTGGAGAATAGGGACTATAAATATTTATAGAAAATACGCATCTGAACCGATTTCCTGGTTTCACTACATTATTATTTTTAGCAGCGCAGGTTGCTATATGTATGCGTACGTTCTATCCATGATTTGGTATTGGTTGTTCAGGCTTCCTGAAACAGGAGATATAAAGACTGCTGTAGTGGTATTGTCCCTTGTGCTGGCGAGTGGAACATGCATCCCTAAGTTTCTCTATATGAAGTTGTATGCCAATACCGTGATGAACATAATAGATGAGTATCTCCGTTGTGATAAGTTTGTGGCGACAAACACTCGTTTTGCATCGAACTTGTTAAAAAAGCTACGGGTATTG…	FSLNYCDLPTILWNIGVCWRIGTINIYRKYASEPISWFHYIIIFSSAGCYMYAYVLSMIWYWLFRLPETGDIKTAVVVLSLVLASGTCIPKFLYMKLYANTVMNIIDEYLRCDKFVATNTRFASNLLKKLRVLKKLAVSVWLVLVGNALVYALIPVFMPGRHFNEDLCILYGLEPMFESPNYEIAFIIMTVGSYFVVVILVNTIIFIIVIVGYLESLMLTLSEELKYIWEDSQKFYNKYDKYKQWKKSQVKNVFIQSRLKDITKFHIISLNLRKNVDKELRVIFMMEFLFVILAIVTELVGGLENTYLQVSFTGGQAFIICLIGQKLIDASLTFEKSLYSCRWENFDVSNQKTILIMLQCSQRPMTLSAGGVAVLSLPYFMSILKSTYSAYTTLNSS
Mpol	Mechanitis	ORloc16	NymOR4	Mechanitis_Mpol.Scf0000006G249.1	Scf0000006	4277848	4280388	+	2541	5	FALSE	406	7	cl20237	77	396	319	-	63.8454	2.68e-11	Scf0000006	4277848	4280388	Mpol.Scf0000006ORloc16.1	100	+	4278499	4280269	255,0,0	5	249129196218808	0,640,849,1188,1732	ATGGTGAAATTATTTGGAAAGTTCGGGCTAGATTATTGCGATCTGCCGACGATGTTTTGGAATGTTGGCGTGTTATTAAGAACCTTGACTATTGATGTTAACAGAAGGTACAATCGACCAATTCCTTGGATATACTACTTCAAAGTAATTTTCACTGGTATATGTTATTTCTATGTGTATATGTTCTCCACTGCCTGGTTTGTGCTGGTGAGATGTAAGGAGACAGGGGATTTCATTAGTGCAATGGTAGCACTCTCTCTTACAATGTGTAGTATTACCTGCCTTCCTAAAATTTTTTACATGAAATATTACAGTGACACAGTAATGAATCTAGTGGATGAATTTTTAAATTGTAATAATTTGGTTGTGAAAGGCACACGTTTTGAGAAAAATTTCATG…	MVKLFGKFGLDYCDLPTMFWNVGVLLRTLTIDVNRRYNRPIPWIYYFKVIFTGICYFYVYMFSTAWFVLVRCKETGDFISAMVALSLTMCSITCLPKIFYMKYYSDTVMNLVDEFLNCNNLVVKGTRFEKNFMKNLKVVKKQATIAWGVLTMNGVVYVSLPFLRPGRHFSQDLFVLYGLDPMIESPHYEIASFLLTVAVYFSLTIMVHITLFIIVIIGFLEAQMLALSVELTNIWDDSEKFYKNYHKMYDKNFGENRLRNIYLKFRLRDIVKFQIKNINLRNTVERELRFIFVNDFIFMIFALVSELVGGLENTMIQLPFTIGIVFIDCYIGQRLIDASNAFEDAVYGSKWEYFHVSNQKTILYMLQCSQKTMTLSAGGIAILNFPYLMFVFRSTYSAY…
Mpol	Mechanitis	ORloc17	NymOR4	Mechanitis_Mpol.Scf0000006G251.1	Scf0000006	4285211	4287532	+	2322	4	FALSE	405	7	cl20237	82	395	313	-	73.4754	1.69e-14	Scf0000006	4285211	4287532	Mpol.Scf0000006ORloc17.1	100	+	4285263	4287428	255,0,0	4	170196218790	0,387,913,1531	ATGGTTAAATTTTTAAGAAATTTTGGCTTAGATCACTGCGACCTCTCGTCAATTTTGTTGAACGTTGGCGTCTTATTGAAAGTGTTAACAATAAACATTAATAGAATACATGGTAAATCAATTCCATGGATTTTCTACCTCATAATCATCTTATCTGGGGGTTGTTATATATATGTTTATATGATATCAGCGTATTGGTATTTGTTCGTGAGATTTCCAGAAAGCGGAGAGTTTAAGGCTGCTATAGTGGAAATCTCGCTATCCATGTGTAGTATGACCTGCATATTTAAGCTTGCTTATATGAAGTTGAAAACCCAAAAAATAATGAATTTATTAGAAGAATATTTAAACTGTGATAAATTTGTTGTAAAGAAAACACGTTTTGCAAGAAACTTCTTA…	MVKFLRNFGLDHCDLSSILLNVGVLLKVLTININRIHGKSIPWIFYLIIILSGGCYIYVYMISAYWYLFVRFPESGEFKAAIVEISLSMCSMTCIFKLAYMKLKTQKIMNLLEEYLNCDKFVVKKTRFARNFLNFLKVVKKRALSVLIVLYINGTIYNTIPLFRPGRHFSEDMYVIYGLEPMLESPNYEIAFTMMTMGVCFAIATVVHITAFIIVVVGYIEAQMLALSEELSNIWDDSETFYHYYIIHNTFNQKDKVRNIFLEIRLRDIVKFQIMNINLRNIIEKKLRFLFLVDYLFMIIAIGTELLGGLENTFFQMPFTVAQVFMDCLIGQRLIDASTIFEHAIYTCNWENFNIKNQKTILFMLQCSQKTLTISAGGMAVLNYPCLMFVIRSAYSAYT…
Mpol	Mechanitis	ORloc18	NymOR4	Mechanitis_Mpol.Scf0000006G252.1	Scf0000006	4289388	4291912	+	2525	3	FALSE	358	7	cl20237	37	344	307	-	76.557	1.35e-15	Scf0000006	4289388	4291912	Mpol.Scf0000006ORloc18.1	100	+	4289388	4291912	255,0,0	3	170218689	0,629,1835	ATGTTCGGCAGCGCTGGGTGCTTCATATACGCATATGTGATATCTGTTATATGGTTCTTGGTGGTTAGGCTTCCTGAGACTGGAGACATCAAAACTGCTGCTGTGGAACTATCTCTCGCGACCGCCAGCTTAACATGCGTCGCTAAGTTCCTTTATATGAAGTTGTATGCGAATACTGTAATAAATATAGTGGACGATTTCATCTGCTGCGATAAATTAGTAGTGAAAAATACACGTTTTGCTTCTAACCTGCTTAAAAATATGACTATCGTAAAGAAGAGAGCAATTACTGTATGGTCTGTATTAATTGGAAACGCTTTAGTATACCTCATAATACCAATACTTATTCCTGGACGACATTTTCCTGAAGATTTATATGTGTTATACGGTTTGGAACCT…	MFGSAGCFIYAYVISVIWFLVVRLPETGDIKTAAVELSLATASLTCVAKFLYMKLYANTVINIVDDFICCDKLVVKNTRFASNLLKNMTIVKKRAITVWSVLIGNALVYLIIPILIPGRHFPEDLYVLYGLEPMFESPNYEIAFLILTSGVYFAVFTIVHMIIFIIVIVGYLESLMLSLSDELNHIWDDSKTFYNKYNQINWQHEIKNEFIQNRLKDIVKFHIATLNLRNKVDKELRVIFIIEFLCMILAIVAELIGGLENTYLEIPYTIGQVFITCLIGQRLIDASLHFEKSLYGCKWENFDLSNQKTILLMLQCSYKRMTLSAGGITELSFPCLMSILKTTYSAYTTLKSSVNKST
Mpol	Mechanitis	ORloc19	OR55	Mechanitis_Mpol.Scf0000007G72.1	Scf0000007	1631648	1638870	+	7223	9	FALSE	399	7	cl20237	147	385	238	N	70.779	1.42e-13	Scf0000007	1631648	1638870	Mpol.Scf0000007ORloc19.1	100	+	1631727	1638061	255,0,0	9	341,156,189,178,97,102,89,67,869	0,408,1240,1502,2319,2490,2779,6203,6353	ATGCCAGACCTGAATAAAGTCAATGCTGAGTTCTTCAAACCATATTTGACAGTATTGAATTTTTTTCGATATACAGGAATAAATATCTTCAATGAAACAAATATAGCGATGTTTAAATTTAAATATCTACATATAATAACGTTTATAATATTCATATTGATGTCAATTAGCCATTGGAGTTTTATGTTTCAAAAGCTTTTCGATGGAGCAGATCTCTTATATTTTTCAGTCGAATTGTCTTATTCCTACAGTTGTATACAAGGTTTATTCTTGTTTTTGGATATGTGTATCATAAAAAGTCGTGTACAGAAATTCGTATTTAAATTGGAGAAACAGTGGAGGGATGACAGCAGTCTGCTACCTCACTTAGTTTCATTTAAACGAAAACAAATTGGTGAT…	MPDLNKVNAEFFKPYLTVLNFFRYTGINIFNETNIAMFKFKYLHIITFIIFILMSISHWSFMFQKLFDGADLLYFSVELSYSYSCIQGLFLFLDMCIIKSRVQKFVFKLEKQWRDDSSLLPHLVSFKRKQIGDYDRLNYIILKSIEIYRLGYMGYPLLVTLVQKYILKQEAVFTTSLGFTLPFEFKDKTFKFLCIYLIEYINVMILTTILNPSLFLLAVTMNQLKIFFELLHADFKELMQSKDKNIDIKMKRTVQRHSILTGLLSEFGAAFGAFFAIHQFFLGVTVCFYGIAAIINKRLEDLKNLLICILTSGISFYCCLCGQNVTDTAQDVANAIYQSSWEDLSIKNKKIILFTILRSQKTSYIKSTYFTKMSLDSFIVIMKMTWSLMSLITTVYQKK
Mpol	Mechanitis	ORloc20	ORco	Mpol_DpleOR63	Scf0000009	1281162	1290115	-	8954	10	FALSE	479	7	cl20237	71	465	394	-	139.345	2.16e-37	Scf0000009	1281162	1290115	Mpol.Scf0000009ORloc20.1	100	-	1281162	1290115	255,0,0	10	100,211,137,179,187,214,100,105,156,48	8853,8527,6220,4677,4346,4006,2215,1461,1003,0	ATGATGACTAAAATCGAAACGAGGGGTCTCGTATCAGACTTGATGCCGAATATCAAGTTGATGCAGATGGCCGGGCATTTTCTATTTAACTATCATTCAGATAATTCTGGCATGTCAGCCCTTCTTCGTAAAATTTACTCTAGCGTACATGCTTTCTTAATTGTGCTCCACTACTTGTGCATGGCAGTTAATATGGCGAAGTATTCTGACGAAGTAAACGAACTCACAGCTAACACCATTACAGTTCTCTTCTTTGCCCATTCAGTGATTAAATTGGCCTTCTTTGCGATTACATCTAAGAATTTCTACAGGACCCTAGCAGTGTGGAACCAGTCTAACAGTCATCCTTTATTTACGGAATCTGATGCAAGATACCACCAGCTTGCTTTAACTAAAATG…	MMTKIETRGLVSDLMPNIKLMQMAGHFLFNYHSDNSGMSALLRKIYSSVHAFLIVLHYLCMAVNMAKYSDEVNELTANTITVLFFAHSVIKLAFFAITSKNFYRTLAVWNQSNSHPLFTESDARYHQLALTKMRRLLYFISGTTIFSVICWVTITFFGDSVILLVDKETNETLTEPAPRLPLKAWYPFDAMSGTMYIAAFVFQVKSIPKVYWLLFSISIANLLDVMFCSWLIFACEQLQHLKSIMKPLMELSASLDTYRPNTADLFKVSSPEKSEKIPDPIDMDIRGIYATQQDFGMTLRGAGGRLQNFGQVNNNPNGLSQKQEMLARSAIKYWVERHKHIVRLVSSIGDTYGTALLFHMLVSTITLTLLAYQATKINGLNVYAFSTVGYLSYTLGQVF…
Mpol	Mechanitis	ORloc21	OR51	Mechanitis_Mpol.Scf0000012G25.1	Scf0000012	884768	889686	+	4919	5	FALSE	400	7	cl20237	68	393	325	-	110.84	1.39e-27	Scf0000012	884768	889686	Mpol.Scf0000012ORloc21.1	100	+	884798	889387	255,0,0	5	833,97,105,156,341	0,3772,3964,4227,4577	ATGACGTCTTTGATTCATCGGCTGTTGCTAAAACTCGAAGACCCAAAACGCCCATTACTGGGACCAACTGTAAAATGGTTGAAATTATACGGTTTGATATTACCTGAAGAAAGAAAAGGCAAAATATTGTACTTGACACTTCTAACGATAATGACCCTCTTTGTTGTGACTGAGTACGTCGATATGGTACTGATGAGATCTGATGTCAACCATCTACTTTTAAACTTTAAGTACTCAATGCTTAGTACAGTTAATCTCATTAAGATTATAACAATGTACGCATGGCATAGACATTGGATGGGAATCCTAGATTTTATAACCGAAGTTGACATAGAAAGAAGAAATTCCCCTGATCCAGAATACCGCGAAACTGTGACAAAATATACCAAATATTGTCGA…	MTSLIHRLLLKLEDPKRPLLGPTVKWLKLYGLILPEERKGKILYLTLLTIMTLFVVTEYVDMVLMRSDVNHLLLNFKYSMLSTVNLIKIITMYAWHRHWMGILDFITEVDIERRNSPDPEYRETVTKYTKYCRIITYVYWFLGYCTVIMIVLQPAAKYLLAPTYRQNVREGKDKYLEVVNAWAPFDKSSGSGYLISITIQGLASLYSGGWITSYDTNAFVIMIFVRGELELLRRDCQKLFGTEENPVTKEEAMVRISKCHKRHNELLKYFRLFDSCLSPIMLLYVIVCSVMLCATTFQLTTESSAMQKLITFQYLMFGVSQVFIYCWHSNDIFYISQDLLMGPYESNWWMRTLSEQKNLHLLVGQLDKTIVLTAGPFSFINLATFINILKGAYSYYTLLN
Mpol	Mechanitis	ORloc22	OR51	Mechanitis_Mpol.Scf0000012G26.1	Scf0000012	893589	896914	-	3326	5	FALSE	408	7	cl20237	76	401	325	-	113.151	2.65e-28	Scf0000012	893589	896914	Mpol.Scf0000012ORloc22.1	100	-	893779	896912	255,0,0	5	232,156,105,97,829	0,436,1686,1887,2496	AATTTGAGACAAGCGTCTGCGATCATGACATCCGTAATTATTCGGCTCTTGCAAAAGTTAGAAGATCCAAAGCGTCCTCTACTAGGCCCAACTATAAAATGGTTAAAATTGTATGGTCTGATATTACCCAGAACTACAAAGGGAAAAACCATATATTTGACAATACTGACGTTAATGGGACTTTTTATTGTGTCGGAATACGTTGACATGATTATTATGAGGTCTGACGTGAACCATTTGCTATTAAATTTTAAGTACTCAATGCTTAGTAGTGTCAATGTCATTAAAGTTATCACGATGTATGCCTGGCATAAGCACTGGATGGGAATTTTTAAATTTATAACTGAGGTTGACATAGAGAGAAGAAATGCTCCTGATCCCGTATACCGAGAAACTGTA…	NLRQASAIMTSVIIRLLQKLEDPKRPLLGPTIKWLKLYGLILPRTTKGKTIYLTILTLMGLFIVSEYVDMIIMRSDVNHLLLNFKYSMLSSVNVIKVITMYAWHKHWMGIFKFITEVDIERRNAPDPVYRETVRKYTRYCRIITYVYWFLGYCTVTMIVVQPAAKYLLSSTYRQNVKDGTEKYLEVVNSWAPFDKTTMSGYLLSNLIQGVASLYSGGWITSYDTNAFVLMIFFRGELELLKRDCQSLFGSEENPITKEEALKRIDKCHKRHNDILKYFRLFDSCLSPIMLLYVIVCSVMLCATTFQLTTESSTMQKLITFQYLMFGVSQVFIYCWHSNDIFYVSQDLMLGPYESIWWTRTLSEQKNLHLLIGQLNKTIVLTAGPFSYINLATFINILKG…
Mpol	Mechanitis	ORloc23	OR30	Mechanitis_Mpol.Scf0000012G137.1	Scf0000012	3779264	3781854	+	2591	5	FALSE	396	7	cl20237	65	385	320	-	95.4318	4.61e-22	Scf0000012	3779264	3781854	Mpol.Scf0000012ORloc23.1	100	+	3779290	3781665	255,0,0	5	802100105156243	0,1044,1233,1680,2347	ATGTCTTTGCCAATAAAATTCGAGGAAATGTTCAAAATTTCAACATTTGCACTCCGATTGAATGGTTCTCATCCATTTTATAGAACCCGAACCAAATTATGGTTGTTCAAAAATTATTTCTTTCGAAGTTTAGTATTAACATGCTGTGTTTTACTTATTAACTCTATAATATCTCACGACATAAGATCTAGAAACTATACCGAAGCAATAAAAAATGGTATAATGGCAATCGTAGCTATAACTATATCCTTTAAACACACGATTCTTTTACATCACCAAGAATCTATGAAACATCTTATAGATGAATTAAACGAGGATTACAAATTTGCTGAAGATATCGAGGAAGACGAGAAAGACATAGTTTTAAAATATTCAAAGAGGGGAGTCAAAGTATGTTTG…	MSLPIKFEEMFKISTFALRLNGSHPFYRTRTKLWLFKNYFFRSLVLTCCVLLINSIISHDIRSRNYTEAIKNGIMAIVAITISFKHTILLHHQESMKHLIDELNEDYKFAEDIEEDEKDIVLKYSKRGVKVCLFWLASASLTCFMFPVKAAIEMVTLYIKGEFELIPMFDFTYPNIIDQYKNYQLVYIMLFIVCILFDIYSWSIYVGFDPLVPIFMLHNCGQLDLLSKRMLKIFSNNSSLQDINDELKSINIKLMNIYRFVETIQNIFIILYEFNMKTTTFLLPFSVFQITQSLREKEVNIEFILFFTSTILHFYIPCYYSDLLIEKSESFRQAIYSCGWERQPNIKIRKTILLMLTRTYVSLGIKTVFYTICLDTFAEMARQAYGIYNIMNAAWG
Mpol	Mechanitis	ORloc24	OR30	Mpol_SmorOR14	Scf0000012	3802310	3803985	-	1676	4	FALSE	379	6	cl20237	64	379	315	-	93.891	1.54e-21	Scf0000012	3802310	3803985	Mpol.Scf0000012ORloc24.1	100	-	3802310	3803985	255,0,0	4	767100105159	902,605,334,0	TCTTTTCCAATAAAATTCGAGGAGGTATTCAAAATATCTACGTTAGCGCTTCAAATAAATGGTACTCATCCATTTTATAGAAAACGAACAAAATTATGGCTGTTCAAAAATTTTTTTTTTCGGTTTTTGGTGTTAACATGCGGTGTTCTACTCGTTAACTCGATAATATTTCACGATATAAGATCTGGTAATTATACGGAAGCAATAAAAAATGGCATCATGCTGATCGTCGCTTTAACTGTAACCTTTAAACACACGATTCTTTTACATCATCACGAATCTATGAAACAGCTTATAGATGAATTAAACGAGGATTACAAAGTTGCTGAAGATATCGAGGAAGACGAGAAAGACATAGTTTTAAAATATTCAAAGAGGGGAGTCAAAGTATGTTTGTTC…	SFPIKFEEVFKISTLALQINGTHPFYRKRTKLWLFKNFFFRFLVLTCGVLLVNSIIFHDIRSGNYTEAIKNGIMLIVALTVTFKHTILLHHHESMKQLIDELNEDYKVAEDIEEDEKDIVLKYSKRGVKVCLFWLASASLTCFMFPVKAAIEMVTLYIKGEFELIPMFDFTYPNIIDQYKNYQLVYIMLFIVHFLFDWYAWSIYMGFDPLVPIFMLHNCGQLDLLSKRMLKIFSNDPSLAEINDELKSINIKLMNIYRFVKTVQKIFIILYEFNMKTTTFLLPFCVFVITQALREKEIKLEFIFFFSGAFLHFYIPCYYSTLLMEKSESFRQAIYSCGWEKQPNIRIRKTILLMLTRTKVPLGIKTIFSQISLDTFAEV
Mpol	Mechanitis	ORloc25	OR48	Mpol_HmelOR39	Scf0000013	3982310	3984314	-	2005	5	FALSE	405	6	cl20237	98	394	296	-	120.085	5.96e-31	Scf0000013	3982310	3984314	Mpol.Scf0000013ORloc25.1	100	-	3982310	3984314	255,0,0	5	806,97,105,156,51	1198,867,691,313,0	AACATGCCTGAAGAAAACTTGTTAAGACAAGAGGTCTTGCTTGAACTAGATTTTTTAAAGTCAATGGGCACAAAAATTTTCGTTTTCCCTTTTATTGGTAGAATACGAAAACAAATGGTTGGATATTTTATAGTTTATGCTTTGGTACTTTGTACAGCTTTACAGTTGTTTCTGACACTATGTTCTTATTCCTCGAAGGATTGGCTTGAAGTCATCAACGTAGCTCCCAATTTAGGTGTAGTTGTAATGACCATGATAAAATACACGAAGGTACAAACACATAAAGAAGTGTATGATGAGATATTTTATCATTTTCGTGATGATATGTGGGACATTGTCTCCGAAAATGCTTTATCACATCAAAAAATTATAAAAAAATATAAGTGGATCACGATGTTA…	NMPEENLLRQEVLLELDFLKSMGTKIFVFPFIGRIRKQMVGYFIVYALVLCTALQLFLTLCSYSSKDWLEVINVAPNLGVVVMTMIKYTKVQTHKEVYDEIFYHFRDDMWDIVSENALSHQKIIKKYKWITMLINRFLLYYSIPLTIVVDSFPYLVMVYEQKVNGVTDQYLYPFDGWYPFDKVKWYAAAYIWESCMTAVVVCVYGFSNMIQTSYIAFICMELRILGNCLEELIEENDINISTGHSADLVDLAIKRKLKTIIAKHEYLAQTSAKLDVVLGDAMLLNYSLGSIFICLTAFTSTVVDNLYKSVRYFFMFTSLLVEIFNQCFIGQILSDHSENLSDAIYSCNWPCASPEVKKILLLFLMRTQKPFELTGNGYIVMNMNTFSSIISTSYQFFNL…
Mpol	Mechanitis	ORloc26	OR24	Mechanitis_Mpol.Scf0000016G64.1	Scf0000016	979872	984400	-	4529	11	FALSE	418	6	cl20237	168	408	240	N	91.5798	1.19e-20	Scf0000016	979872	984400	Mpol.Scf0000016ORloc26.1	100	-	979962	983837	255,0,0	11	141,165,108,100,94,266,164,188,149,76,279	0,694,1286,1692,1941,2310,2646,2988,3844,4069,4249	ATGATGGAACTATTAAGTAAAATTTGGAAAAAACTCACTCATACCAAAGCATTGGAAAAAGCAAGTGGAAATTTCGAAATTTTTTATTTTGAATTTCTCTACAGAGTTCAATATATAGCTGGACTGTCTGTTATGGATCGTAGCCCTTTGTACTTGATATACAGTACTACAGTAAAGTTGCTGCTAATTTTATTAGGCTGTTCTGAGATCTGGCATTTCATCAGTATTCCTTTTGCTATTGACGCGGTAATAGATGGTGTTAACATCATATTAATACAGATCGGAGCTTTATACAAGTATAAAAGTATGTTGGATAATATAATAGTATTTAAGTCCTTAGCGTCGGCTATGAAATCTCCAAATTTTGATCTTACTACGAAAAAAAGAAGAAATATATTC…	MMELLSKIWKKLTHTKALEKASGNFEIFYFEFLYRVQYIAGLSVMDRSPLYLIYSTTVKLLLILLGCSEIWHFISIPFAIDAVIDGVNIILIQIGALYKYKSMLDNIIVFKSLASAMKSPNFDLTTKKRRNIFEFWGRRNEASLKLLLCLGTCTLVAWYIYPLVDDLEYNLMVVIRLPFDYQTPLLYPITYIIILIVFSYISYFVMVNDLILQAHLMHVLCQFAVLSDCFENILTDCRKGLPSLYNEQLHTLHLNQEFRQKYVKRLGSLVDQHNFIINNTLKLRDILSAPMLVQMGVSTTLICSIGFQVATSVSVNPTKWLMSLLYLGYNMFGLYIICRWCEEVKIQSIKIGEAVYCSGWEHGIASVPGVRTSILLILARANKPIALSGGGMYDLSLMA…
Mpol	Mechanitis	ORloc27	OR24	Mechanitis_Mpol.Scf0000016G65.1	Scf0000016	984592	988418	-	3827	9	FALSE	414	7	cl20237	146	404	258	N	100.439	9.18e-24	Scf0000016	984592	988418	Mpol.Scf0000016ORloc27.1	100	-	984634	988188	255,0,0	9	93,165,108,100,97,254,164,188,348	0,476,1022,1387,1582,1808,2133,2831,3478	ATGGGGTTCCTTTACCATTTATGGTCAAAAGCTACTGAATGCAAAGCTTTGGAGCAGTCGAGCGGAGTTTTGGAAACTTTGTTTTTCGAGTCAGTCTATCGTGTTACGTATTTTGCAGGTTGGTCGATACTTGACAACACGTTACTGCACAATATATATAATGTTATTGTGAAGTCAGCAGTTATTTTCCTAATATGTTGTGAAACTTGGCAATTAGTCACCGAATCCGCAAACTTGGACTATATCATTGACAATTTGAACGTCACACTCATGCATTTTATAGCTCTTTATAGATATTATAATATGCGTACAAATGGAAACCTTTATAAAAACCTCGCATCGTCTATGCAATCGCCTTATTTCGATATGTCAACAGAAAAGCGTAAGGAGCTGGTGAAA…	MGFLYHLWSKATECKALEQSSGVLETLFFESVYRVTYFAGWSILDNTLLHNIYNVIVKSAVIFLICCETWQLVTESANLDYIIDNLNVTLMHFIALYRYYNMRTNGNLYKNLASSMQSPYFDMSTEKRKELVKFWAERNEKFLKVLLTLGSCTLGAWHIYPLVDDIEYNLMLSVRFPFDYKTPIRFPIFYFIVFVVFNYASLFVMMNDLIMQAHLMHLLCQYTILADCFEAIINDCMDDEKENVQLQLVMTEKFKEKYLKRLNDLVEQHKLILNNTMELKRSLSFPMLGQLAASAMLICFVSYQATRTAGLSDVKFFMSVLYLMYNLFELFIFCKWCDEIKLQSENICKAVYCSGWERGLMDTPKLRARLLFVAMRARKPLVLTAGGLFDLSLVSYTTL…
Mpol	Mechanitis	ORloc28	OR22	Mpol_DphaOR18	Scf0000016	1142208	1144583	-	2376	7	FALSE	418	6	cl20237	86	411	325	-	92.3502	7.51e-21	Scf0000016	1142208	1144583	Mpol.Scf0000016ORloc28.1	100	-	1142208	1144583	255,0,0	7	1.46249e+20	2229,1867,1409,1132,939,252,0	TTGCTAAATGAAATAAAAAAATTTTTTTTCAAAAAAAATTTTGACTTCAATGCCCCGTCAATTGATCTATATGAATTTCATCCTCAAATTAAATTATTTCTTATATTTAATGGTATATTTTTCAATAATACCGAGTCCAAACTCAGATTTTTTTGGCCATTTATCACGGTATCTTTAGCGTTAATAGGATCATCATTTCAAATGATATTCATATATCATGGAGTGTCCATTGAAAATTATTCGTTTGCAACAGAATGTTTTTGTTACTTTGTAATATTGAGCATCGTTCCCGTGGTCTGCATTACTATATTATTCAACAGAACGAAAATATTGCAAATATTAGATTTAATGAACGAGGATTTTGTGTATATATGCTCTTTGGGGTCAAGATACAGACAT…	LLNEIKKFFFKKNFDFNAPSIDLYEFHPQIKLFLIFNGIFFNNTESKLRFFWPFITVSLALIGSSFQMIFIYHGVSIENYSFATECFCYFVILSIVPVVCITILFNRTKILQILDLMNEDFVYICSLGSRYRHTFLAGQLLVWQLCILWFIFTSSIIFMYFSSTILILFYQSLFATQNENMIRPLPFPFWLPADDPYRTPNYEIFLCLEILVACFLPQTFFFVYMFFHVLLHCFYMMNMIIFDCEVLFRGLDENVVSLYKYDPRRVEVQHILNGRLKRIVKWHILIYEYIEAVSSVFGPVLVYQVAFSSIVICMGAYQVAYALDNGKFHFIFAALLCASCLQLFIPCFLGTLIRNKAFAVGDSIWQSGWNETSLSLLIRADILIIILRTQQPITIKFTA…
Mpol	Mechanitis	ORloc29	OR38	Mechanitis_Mpol.Scf0000016G211.1	Scf0000016	4164750	4167661	-	2912	4	FALSE	361	6	cl20237	65	327	262	-	55.3711	1.36e-08	Scf0000016	4164750	4167661	Mpol.Scf0000016ORloc29.1	100	-	4164750	4167661	255,0,0	4	101109100776	0,1793,1966,2135	ATGGAAGAAGAAAACATGGATTTCGATAAAGCATTTACAATTATGTCATTTTCTATGAATTTGAATAAAACTCATCCAAACATCAAACGAGATTTTAAGTGGCTGTGTCAAACTAGTATTTCAAACAGTATCTTATTCTGTGTTTTTTGTTTCATAATATATTGCACGATAGCATATGACCTAAGAGATGGTAACATAACACAAGTGTTCGCAAATGGTATTCTCGTCTTGATTTTTCTTATTGCTGCGTATAAATTCTTTATTATGCTGTACTATCAAGATATAATTGTAGAGTTAATCAAAAAAACAAATTTAGATTACGAAAAAGCTCGTAATTTTCCGGAATGTGAGAAACGTATTATTAAGAAGTATATTCAGAAGGGTCAGGAAATGTCAAAA…	MEEENMDFDKAFTIMSFSMNLNKTHPNIKRDFKWLCQTSISNSILFCVFCFIIYCTIAYDLRDGNITQVFANGILVLIFLIAAYKFFIMLYYQDIIVELIKKTNLDYEKARNFPECEKRIIKKYIQKGQEMSKIWLIVIMLTSGVFLVKSVGTMIYSTIFDEFKLAHLYEMTYPPAVEEIKNTWGMFILLYVMFLYYNFYIAIMYVGFVPLASVLMLHCCGQLELARGRVLTLFHKDSTNDEIIEEIKELARFLQHILSFINDIKVSFMIFYELTLKASSVTIPVTLYHIIESMKKGEVRVEFVTVFFAAIFLSSIPCYYSDMLMEAVRKKSKPSDIHMWMGDTLGSQESQTVTVIVGPNL
Mpol	Mechanitis	ORloc30	OR38	Mechanitis_Mpol.Scf0000016G212.1	Scf0000016	4172532	4175118	-	2587	6	FALSE	376	7	cl20237	47	367	320	-	76.1718	2.1e-15	Scf0000016	4172532	4175118	Mpol.Scf0000016ORloc30.1	100	-	4172532	4175118	255,0,0	6	4.81561e+16	0,705,1454,1623,1792,2453	ATGACGAACACTTTGAACATGGAAGAGGAAAACATAGATTTTGATAAAGCATTTATAATTATGTCATTTTCAATGTATTTGAATAAAACTCATCCAATCATCAAACGAGATTTTAAATGGCTGTGGCAAGCCGATGGTAACATAACACAAGTGTTCGCAAATGGTATTCTCGTCTTGATTTTTATTATTGCTGCGTATAAATTCTTTATTATGCTGTACTATCAAGATATAATTGTGGAGTTAATCACAAAAACAAATTTAGATTACGAAAAAGCTCGTAATTTTCCGGAATGTGAAAAACGTATTATAAAGAAGTATATACAGAAGGGTCAGGAGATGTCAAAAATTTGGCTCATCGTAGTTATAATAACCGCTTCCTTATTTCTCGTAAAATCTGTG…	MTNTLNMEEENIDFDKAFIIMSFSMYLNKTHPIIKRDFKWLWQADGNITQVFANGILVLIFIIAAYKFFIMLYYQDIIVELITKTNLDYEKARNFPECEKRIIKKYIQKGQEMSKIWLIVVIITASLFLVKSVGIMIYKTIFDEFKLVHLYEMTYPPAVEEIKNTWGMFILLYVIFLYYDFYIALLYIGFVPLGSVLTLHSCGQLELARCRVLTLFLKDNTDDEIIQEIKDIARLLQDILSFIDCIKVSFMIFYELTLNASSVAIPVTLFQITESMKKGEVRVEFVTVFFAAICLSSIPCYYSDMLMEAGKSLNLAIYTCGWERHWDPRSRKLLLLLLVRTSKSMALRTVFLEICLKALTGVFQMAYTIFNLLNAT
Mpol	Mechanitis	ORloc31	OR23	Mpol_HmelOR19	Scf0000016	4581782	4586813	+	5032	8	FALSE	406	6	cl20237	65	395	330	-	67.6974	1.72e-12	Scf0000016	4581782	4586813	Mpol.Scf0000016ORloc31.1	100	+	4581782	4586813	255,0,0	8	104,249,266,187,100,105,156,51	0,2927,3264,3893,4232,4403,4578,4980	AAGGAATGTATTATACGAAAAATAGATCCTTGTGACTTTCATAGAAGCTTCTTCACATTACTGAAAACCTTCCAGGTTCTGGATGGGCCTATACCAAAATGGACGTATCTTGTCAAGTTGGTGATGACACTTTGTGCTCTGATAGCACTATTTGTTCTGTCTCTTGGCATCTACCGTGGAATTGAGACATTTGACATCCCCTTCATGACGGAAGCAGGAGTCTATTTCCTCATAATGTTATATAAGCTTCTTATACTTTCATGCACTAGATTGAATGTGCCTAATTATTATGCTTTGCAACACATGATGCAGGAGGATTTCGAATATATATATGGCAAAGGAGTAAAATATAGGGCGCAGTTTTTTCACAAACAAATTTTGACGAGAAAAATTTTTAAA…	KECIIRKIDPCDFHRSFFTLLKTFQVLDGPIPKWTYLVKLVMTLCALIALFVLSLGIYRGIETFDIPFMTEAGVYFLIMLYKLLILSCTRLNVPNYYALQHMMQEDFEYIYGKGVKYRAQFFHKQILTRKIFKFAVIFTGAIGGGMLLFAVCSLIFFMLTHMPGEGKRPLLFPFWMLDIDFGLSPTYEIAFMFSNVCICAYAFNYIFMIGTQIVWIREIAVKADIVIWNIEELMKGIRPTRETWKKNYFASLLKHRMKEIVQHHHSMITLMNHYALVYKKLLLFEQKICAPVVCLSAYAAAEKWDAGEFNAILILLCVAAIILVFIPSYLCTFLSIKVSSICYACWNIPFWNSGPVIRPYLVLIMQRSLRPLPIKTPGFEEVSVQTFSNKMASAYSFFN…
Mpol	Mechanitis	ORloc32	OR14	Mechanitis_Mpol.Scf0000016G240a.1	Scf0000016	4765895	4766807	+	912	1	FALSE	304	3	pfam02949	76	238	162	-	43.8151	5.66e-05	Scf0000016	4765895	4766807	Mpol.Scf0000016ORloc32.1	60	+	4765895	4766807	255,0,0	1	912	0	ATGTCTGAAGGAGGCACCTTGATACCGAGGCGGTTTTTTAGTGTTCAATTTTCTTTGCTAAGGTTTCTAGGGTTGGGATGGTGGCATTATTCTGATGAAGATAACACTAATAATTTTCCAGGGTTATATTTGTACTATTCTATACTAACTGAAATAGTCTGGGTGGTCGGTTTCGTGGGTTTGGAATCAATCGACCCTTTCATTGGAGAAAAAGATCTGGACAGGTTCATGTTCAGTCTATCATTTGTAATTACACACGACCTTACAGTAATTAAATTATATATATTTTTCTTTAAAAACCGTGACATTCAAGACATAGTACGCATGTTGGAAGTAGATATGCAGCAGTTTTATCAAAATGATAAAAAAATACGTAAAACAGTTCGTCTAACTAAGATT…	MSEGGTLIPRRFFSVQFSLLRFLGLGWWHYSDEDNTNNFPGLYLYYSILTEIVWVVGFVGLESIDPFIGEKDLDRFMFSLSFVITHDLTVIKLYIFFFKNRDIQDIVRMLEVDMQQFYQNDKKIRKTVRLTKILTSMFIFFGWLTICNTSIYGIVQDIHWKAKYTQLNNTSLKPFRTLPQPVYIPWNYQADSAYIATFLLETVALLWTGHIVMTIDTFIGALIIHMSLQFSIMQEAISTAYDRTMTKLAEGIITDDLLVAENSNNMSDETHLERIVRTYRTEQEIETALENTFKSCIRQHQTLI
Mpol	Mechanitis	ORloc33	OR14	Mechanitis_Mpol.Scf0000016G240b.1	Scf0000016	4769776	4776365	+	6589	5	FALSE	446	7	cl20237	76	433	357	-	106.988	6.39e-26	Scf0000016	4769776	4776365	Mpol.Scf0000016ORloc33.1	60	+	4769776	4776365	255,0,0	5	914,97,114,156,57	0,3797,4562,5691,6532	ATGTCTGAAGGAGGCTCCCCGATTCCCAGGCGATATTTTACTATTCAATATTCTTTGATGAGGTTTCTAGGGTTAGGATGGTGGCATTATTCTGATGAAGGTGACACTAATAACTTTCCAGGGTTATACTTGTACTATTCCATACTAACTGAAATAGTCTGGGTTTTCGGTTTCGTGAGCTTGGAATCAATAGACCCTTTTATTGGTGACTTAGATCTGGACAGATTCATGATCAATTTATCATTTGTAATCACTCACGACCTTACAGCAATTAAATTGTACATATTCTTCTTTAAAAACCGCGATATTCAAGAAATAGTACGCATATTGGAAATAGATTTGCAAGAGTTTTATCAAAACGAAGAAAAAATACGTAAAATAGTCCGTCTGACCAGGATT…	MSEGGSPIPRRYFTIQYSLMRFLGLGWWHYSDEGDTNNFPGLYLYYSILTEIVWVFGFVSLESIDPFIGDLDLDRFMINLSFVITHDLTAIKLYIFFFKNRDIQEIVRILEIDLQEFYQNEEKIRKIVRLTRILTSLFLFFGCLTIINTSIYGIVQDVQWKAKVSKLNDTSFRPYRTLPQPIYIPWNYQEELSFITTFILESVALLWTGHIVMTIDTFIGALILHMSLQFSIMQEAISTAYDRTMTKLAEGLNTDNLLGAENSERMSDENRIETIVRTYRTEQEIETALENTFKSCIRQHQTLISCVEKFASTYSYGFMTQLLSSLAATCVIMVQLSQDASSLFSIRLMTSLAFFTVMIIQLAIQCFTGNELTYQAQRVGEAVMFCKWERIPPRLRGNL…
Mpol	Mechanitis	ORloc34	OR64	Mpol_BanyOR55	Scf0000018	4656934	4658587	-	1654	6	FALSE	398	6	cl20237	82	387	305	-	63.8454	2.74e-11	Scf0000018	4656934	4658587	Mpol.Scf0000018ORloc34.1	100	-	4656934	4658587	255,0,0	6	454,307,97,111,174,51	1199,719,556,379,126,0	ATGCATTTAGGGACCACATATTTGCTGAAGAAATATTGCAAATTTGTATATTATTCTGGGGCTGGTAATTTTTGGTATGATGAATCATACCAAAGTACTCCTCGATATAAATTTTATAGTTATATTTCATTTACAATTTATTTTATCATGATTTTACTTGAAAATTTAGCAGCTTTTTTCGCAGATTTTCCGGAAGTAGAAAAAAAATCTGCAGTAATGTTTTCTGCTATTCACAATATTATTGTTCTTAAAATGTTTTTTTTACTTTTTCACAAAAGTTCCATTAAAATATTAAACTATGAAATGGCCTCGTCACTGGAACAAATAGAAGAAGGTAAAGTTATGAAACAACAGTGGATGAAAGTACAATGGGGAATAATATTTTATGTGATAACTGTC…	MHLGTTYLLKKYCKFVYYSGAGNFWYDESYQSTPRYKFYSYISFTIYFIMILLENLAAFFADFPEVEKKSAVMFSAIHNIIVLKMFFLLFHKSSIKILNYEMASSLEQIEEGKVMKQQWMKVQWGIIFYVITVYLSLTAYGVESFRKVLVEGSPFYTVVTYIPNYYDISVMASFLRIFFYITWLYMMLPMMAADCMPIVHLITMAYKFKTLCRYFECIRLEFDHNIIVMNMEGAVQLLKSRYLQGIIMHQKLIFLAEEINRVFGIIMSLQVCESSAVAVLLLLRLALSSNLNLTNAFMTYTFVGSLFFLLALNLWNAGEITYEASLLSNSMFYCGWHLCKLEKQAHKDIRQLVLIGCAQAQKPLILKAFGIQDLSYSTFVSVARMTYSIFAVFYQRRE
Mpol	Mechanitis	ORloc35	OR27	Mechanitis_Mpol.Scf0000018G180.1	Scf0000018	4762484	4765847	+	3364	9	FALSE	425	7	cl20237	89	414	325	-	149.36	1.53e-41	Scf0000018	4762484	4765847	Mpol.Scf0000018ORloc35.1	100	+	4762548	4765725	255,0,0	9	351,212,113,76,166,100,114,156,176	0,614,899,1583,2225,2498,2683,2904,3187	ATGAGCGCTTTCACTAATAAAATTGTAGCCCAATTGCATCCGTACTTACCATATGGCGTGCTAGAACCTTCTGAAAAACTAAGTCCTCAAATGTACCACGCTATCCACATATACTGGCTTAAATTTTTTGGAATGTGGTATTATAACGTTAATCTGAAGAGTTTCAAGTTTTGGCTTCATTTAATATATACAATTATAGTGCTATGGCTTGTTTGCTTTTTGCCTGGAATTGGAGAAGTATTTTACTTGCTCAGAAGGCAAGAAAACATTGGAGATATAGCGGAAGGTTTGTACCTGTTTCTGAGCGAAATGTACACGTATTTTAAAGTGGTTGTATTTTGGTTGAATAAAGACAAAATTTTAAATCTTCTGCAATTTTTATATTGCGATGAATTCAAA…	MSAFTNKIVAQLHPYLPYGVLEPSEKLSPQMYHAIHIYWLKFFGMWYYNVNLKSFKFWLHLIYTIIVLWLVCFLPGIGEVFYLLRRQENIGDIAEGLYLFLSEMYTYFKVVVFWLNKDKILNLLQFLYCDEFKPEELEHKEILRRSIKTARFVMTFYTTICVCAVSVAIILPVTEDMDILPTNVEYPYLDIYKSPFYGIAYIHQIYYKPATCIIDGVMDTICAAFIASAIGQIEILSYNLRNFEVLADNKRIRDLKNNNYTTGERNYYVCKRLKKCIIHYNAIIKYVSLIESAFSLASALQLMLSVMVLCLVGIQILSIENPREHPMQMVWTAVYLTCMLQEVFILCWFGNELILKSMELRQAAFDGPWLKMDSRTMMFIVIFLERCQRPLQVTAGKIF…
Mpol	Mechanitis	ORloc36	OR28	Mechanitis_Mpol.Scf0000019G165.1	Scf0000019	4184643	4191632	+	6990	12	FALSE	443	7	cl20237	119	430	311	-	128.174	1.34e-33	Scf0000019	4184643	4191632	Mpol.Scf0000019ORloc36.1	100	+	4184643	4191632	255,0,0	12	54,110,149,153,180,153,121,97,102,89,67,57	0,1079,1431,1866,2455,2883,4643,5388,5605,5856,6034,6932	ATGGCGTCTATCAAGAAGCTGCTTAAAGATGCAAAACCTTCACAAAAGCAAGAGGTCTACAATATTCAAGGCCTGGATGAATACGACGCTACGTACTGGCTAGCGAACAAAACTTTAAACTGTATGGGTGCTAGAGTTACTGCTCTCGACAATAAATACGCAAGATTTTTCGAGAATATTCTGTTTTGGTTCATCATGATAAACTTACTCATGGCCACATCCCTGGAGCTCATTAATATGATATTGTCAGCATCTGAGGGCAACATGATGGATCTGTTCTCTATGATGCCCTGTGTGGGGTACCTCTTCGTCGCTATATCAAAAGCCTACAAAATCAAGAGTTGTAAACCCGTCTACCAAAACCTCGTGAAAGAACTGAGAGAGATGTGGCCAGTGGGG…	MASIKKLLKDAKPSQKQEVYNIQGLDEYDATYWLANKTLNCMGARVTALDNKYARFFENILFWFIMINLLMATSLELINMILSASEGNMMDLFSMMPCVGYLFVAISKAYKIKSCKPVYQNLVKELREMWPVGQITEEEHQITDDNLKSLRNVNKVYFICNMTLGSMYVLPACIIFIKQWSGVEVQRQLFFFFWFPFDPLQDTIYEIIVAFQSFQCYTSVGFMLSGDLLFFNFLGNITTQFTLLTLKVNKMICVKTDDQLIESYPLGAFSKEQLSINKDQDLNNVEMNNNIEKKLVEVIQRHQVLIRLSKDVENMYSFSLLVNFINSSIIICFCLFCVTFVEKWNAITYKIFLMTAVLQIWTLCWYGQKLIDTSTGLGDALYNSGWYILSNKIKKTILL…
Mpol	Mechanitis	ORloc37	OR46	Mpol_DiulOR12	Scf0000020	328707	330956	+	2250	4	FALSE	388	7	cl20237	196	379	183	N	76.1718	2.22e-15	Scf0000020	328707	330956	Mpol.Scf0000020ORloc37.1	100	+	328707	330956	255,0,0	4	142169215638	0,479,1270,1611	ATGTTATTAATTAATAATATCAAAAGTTCTCTAACACAAATTAAACATCGGCTTCAAGATAACAGTGTAGAAAGTATCATATGGCTCGTAAACTTCGTTCCCTCTCGATTGGGTTTCTCTATCTTAACAGATAATATTTCAGCGCCATTTTGGATTTTACATTTCTCCCTCTTGTTGTATGTGTATGGTGTTGGTAGTGTTGTCTATACACTGCGTGTTGCTGAGAGTGAGAGTGACTTTATTAAAAGTTTTGTAAACATCACTATTGTAATCTTAATTATTAACAACAGTCACTGGTTTGTAATGAAAAGACCTCTATTAAGAACGGTTTTGGACCAAGTATACAAAAATGACAGTCTTTCAAAAGAGACAGGCTTTTTGCAAAAGAAACACAGGAAA…	MLLINNIKSSLTQIKHRLQDNSVESIIWLVNFVPSRLGFSILTDNISAPFWILHFSLLLYVYGVGSVVYTLRVAESESDFIKSFVNITIVILIINNSHWFVMKRPLLRTVLDQVYKNDSLSKETGFLQKKHRKILSIIKKILFIFYGFNGFDAFFIYIPHRLDVSNNHYAMTSCVGLEPLTHTPNRQICKVIIFVQEMTITTTVLNYQALLLFLIAHTAAMYQMLSEEFLAFDQYEDSDESNDMIKKCLPFLIRRHALTLATIKNLKALYSMPIGVNFGTNAICICLFFCLSLQEWVTFSPVFIYCFLVFFLYCFLCQKLISASEEFEHAVYSCGWEKFDLKEKKTIYVILLQAQMPVTLLAADIIPVNVYTFAKILQAMFKFVTVVK
Mpol	Mechanitis	ORloc38	OR46	Mpol_DiulOR12	Scf0000020	348688	350049	-	1362	4	FALSE	389	7	cl20237	198	379	181	N	71.5494	6.76e-14	Scf0000020	348688	350049	Mpol.Scf0000020ORloc38.1	100	-	348688	350049	255,0,0	4	142169215638	1219,990,711,0	ATGAGTTTTATTGATAATTTTAAATATTCTTTAAAAGAATCTAAACAACAACTAATGGATTACAGCTTTGATAGTATAATATGGCTGTTGAATTTCGCTCCATCTAGAGCTGGTTTTTCAATATTAGACAATAAATTTTTTGCACCATTTTGGATTTTACACTTCTCTTTAGTTACATATGTGTATGGTATGGGAAGTATTATGTACCAAATAAAAGTAGCGGATTCAGCAATTGAGATTATTAAGAGTAATATAAACACAACCCTGTGGATTTTAATATTCAATGTTAGTTGTTGGTTTATGATGAAAAGAGGAAAACTGAACAAACTAATTGAAAAAGTGAGTACAAATGACAAAATTTCGGGAGAGACAGATTTTTTAAGGGACAAACACAGGAAG…	MSFIDNFKYSLKESKQQLMDYSFDSIIWLLNFAPSRAGFSILDNKFFAPFWILHFSLVTYVYGMGSIMYQIKVADSAIEIIKSNINTTLWILIFNVSCWFMMKRGKLNKLIEKVSTNDKISGETDFLRDKHRKMLMFIKRILFVFYGSIIIQIIFVYMPQRTDLTNKYYSTIPCVGIEPLNVSPKREICKTILGLTEVTITVICLDYQALLFFLISHTASMYRLLSEEFLVFNKYEDSQESNDMVKKRLPYLIERHVLTLNIINDLKELYSMPTGINFGTNAMCICFFFYLPLHDWVTFLPVLTYCFLTFFLYCFLGQNLINASENFENAVYGCGWERFNLQEKKSVYVILIQAQKPVTLLAADIVPINIYTFATTLQAMFKFITVFKI
Mpol	Mechanitis	ORloc39	OR31	Mechanitis_Mpol.Scf0000020G90.1	Scf0000020	2149165	2154152	+	4988	6	FALSE	338	6	cl20237	76	335	259	-	78.0978	3.07e-16	Scf0000020	2149165	2154152	Mpol.Scf0000020ORloc39.1	100	+	2149166	2153893	255,0,0	6	2.1113e+17	0,284,2584,2896,3272,4617	ACCAGGGAGAGGTATAAGGTATTAAGTATTATGTACGCCAATTTTGATGCTTTTAAACCTCATTTTATTGCACTAGAAAGGGCTGGTTATTTTAAAATCGTTTTTAGAAAAGCTACAAAATGGGGAGTTTATTTTCATAATTTCTATCGTATGTTGGTATGGACTGCTGTTATAATTTATAATTTGCAGCATATAATTCGAGCATTTCAGGTAAGGAAATGTACCGAAGAGCTGGTGGGCACATTGTTTATTCTATTAACAACTTTAAACGCACTTGGTAAACAAATTGCATTCAATGTTCATGTTGAACGAATCGACAAAATCTTTGATATTATTACAGGAGAATCGTTTGCGCCAACAAACATATACCATGAAGAAATTATGAAAATTAATGCAGCA…	TRERYKVLSIMYANFDAFKPHFIALERAGYFKIVFRKATKWGVYFHNFYRMLVWTAVIIYNLQHIIRAFQVRKCTEELVGTLFILLTTLNALGKQIAFNVHVERIDKIFDIITGESFAPTNIYHEEIMKINAASMSALLVLYHLAIGVCGILFTFYPLINNALGQPVFITGYFPFNITESPIFELVVIFMGIILTLQAYGHVTMDCTIVSFYVQAKTQFQIFRYNLEHFIDEFELERTDKAYIDDNIELKKLLHKKFVNCVQHYGQIIWLVKEVESIFSGATIVQLFVMLWVICMTVYKIVGLSILSAEFISLAMYLGCMMAQLYIYCYYGSHLKIEV
Mpol	Mechanitis	ORloc40	OR17	Mpol_EisaOR46	Scf0000021	2094211	2098057	+	3847	8	FALSE	354	7	cl20237	28	344	316	-	130.87	2.24e-35	Scf0000021	2094211	2098057	Mpol.Scf0000021ORloc40.1	100	+	2094211	2098057	255,0,0	8	202,205,123,123,100,105,156,48	0,1788,2155,2658,2851,3023,3371,3798	GCTCTGTATCGCAGACTTGTTCTTGCTATGACGACCGCTTACCTGATGCAAGAGTTTGTGTATGCCTACCAAGAGCGCAACGACATGACAAAATTCTCGCGGGTCATGTTCTTATTACTCTGCCATATTACGTCCATTGTTAAGCAAATTGTTTTTCATGTGGATGCTGATCAAATAGAGAAATTGATAAATAGTTTTAGTGAAGAAATATACAACCGTAACAACGAGAACGCTAAAATGCTGCTCCGGCGGACGACGTTGGTGTCGCGGCGACTGGAACAGGCATACGCCGGCTGCGCTGTGCTCACGTGCACGCTGTGGCTCGTATTTCCTGTTATGCTTCATCTCTCTGGCAGCCCTGTGCACTTTCCGTTCTGGACCGGTCTGAACACGGATCCA…	ALYRRLVLAMTTAYLMQEFVYAYQERNDMTKFSRVMFLLLCHITSIVKQIVFHVDADQIEKLINSFSEEIYNRNNENAKMLLRRTTLVSRRLEQAYAGCAVLTCTLWLVFPVMLHLSGSPVHFPFWTGLNTDPPIVFLAVLTYSYYVTTLVGIANTTMDAFMATILFQCQTQIRILRMDFQTLPERAKMESQKTGDNYENILINLFVKCFLHYRRVTETTSLFEDIFGTAILVQFGIGGWILCMAAYKLVSLNILSIEFASMTLFILCILTELFLYCYYGNELKVESDRIVCSVYSMQWVSSPQRFQRLLLLMMEFVRRPLRPAAGRVIPLSLDTFVKILKSSYTFYAVLRQTK
Mpol	Mechanitis	ORloc41	NymOR1	Mechanitis_Mpol.Scf0000022G126.1	Scf0000022	2148794	2153922	-	5129	9	FALSE	397	7	cl20237	68	389	321	-	96.5874	2.07e-22	Scf0000022	2148794	2153922	Mpol.Scf0000022ORloc41.1	100	-	2148973	2153790	255,0,0	9	224,159,96,106,157,367,137,120,139	0,1269,1510,3147,3591,3815,4442,4753,4989	ATGAAAGGTAAAACTGAAATGAAGTTTAAGAGTATCCGGGATACATATAAGATGAACACTTTGCTGCTAACAATGGGTCTGATGTATCCGAATCCAAAATACGATGAAAAAAGAAAAAAAATTATAATATGTTTGTTTGTATCAGTTATTCCTGCAATTACTATAGTCATCAATGATATGCATCTACGGATCTTACGTAACGATATGCCAAATCTTGTGCGCCAATCCATCGTCTCGGTATCGATAATATTTGTTTTGGGAAAGTTGGTTCTAACAACACTGCTAAAAAAGGAACTTCGAGCTCTTTTTGATAATATCGACGATGATTACGAATCATTTAATTATTTGCCAGAAGAATATCAACACATAGTCGAAGAAACCATACAAAAAACGAAGAAG…	MKGKTEMKFKSIRDTYKMNTLLLTMGLMYPNPKYDEKRKKIIICLFVSVIPAITIVINDMHLRILRNDMPNLVRQSIVSVSIIFVLGKLVLTTLLKKELRALFDNIDDDYESFNYLPEEYQHIVEETIQKTKKIEKVWFIIMSITASSYPVLAGLCTIYSQMFSENPKRFMVHETAVIFFTEEQKYESPYFEIINLYITYIVVFLWIGFVGFDGMFTVCMLHVSLKLKISNVNLKNSLNNVDDNLRIKRNIAAFVNNHCDAERFIGEIQKCFEVWLFGTFFNAILQLGMTLTQVTIKTETDIKQMYYMFALATLVHIYLPCYFAAQVTSNASEIANSAYSGPWERIPDMEIRRSVCIIIAKAQKPICLNALGIITFNMEMFVSILQTAYSMYTILRK
Mpol	Mechanitis	ORloc42	OR58	Mpol_DjunOR62	Scf0000022	2499646	2508742	-	9097	5	FALSE	401	7	cl20237	60	390	330	-	88.8834	1.08e-19	Scf0000022	2499646	2508742	Mpol.Scf0000022ORloc42.1	100	-	2499646	2508742	255,0,0	5	788,100,105,159,51	8308,5894,4303,324,0	AATTTTAAGAACATCATAGAAAAAAATTTTCAAAACGCGGGCATATGCTTTGTGAATAAACAATTAAAGTTACATTGGATTGCAAAAATATGTATCCTCTGTTTTTTTATTATAAATATTACACAGCTTATAGCTTTGGTAACGGCAAAAGACGACCCAAAGAAACTCTTCGCCTGCTTAAGTGTCCTTACGTTTTGTGTGATGGCTGTCTTTAAACTATGGTCATTAATTATCTACAATGAACTTTGGCGCTCTCTTGTGACTCAAACTTCATCATTGGAAAATGATCAACAAAATAATGTCGAAGTGAAATATGAATACGAGTCTGATGATGAAGAAAACAATGATTTGTCAGATTATATAGACTCATACGTGAAGAAGATTCGTAATATTTCAATC…	NFKNIIEKNFQNAGICFVNKQLKLHWIAKICILCFFIINITQLIALVTAKDDPKKLFACLSVLTFCVMAVFKLWSLIIYNELWRSLVTQTSSLENDQQNNVEVKYEYESDDEENNDLSDYIDSYVKKIRNISIRLSRIYFFTVIIFSLSPFVEYGLYVYYENEAREYPHIFPGFSPYDSSTFGYLTTIIVEAMAAVYCVTVHKVFDLNAIGLMIFISGQFSLLKSLCEHIGGEGKKCGLSKKRDDRAHFRIKNCHFIHVFLLKLVSELGKLIRNILGIYFLVATLTLCSVAVQLQLEDLSAPQIISLVQYLSGLLTQLFVVCYYGDAIFNQSLVSLGEGPFGAATWCLDIKIRREVAILCVGMSKPCRIFAGPFNTLDLPSFIKVVRAAYSIYAVLKRS…
Mpol	Mechanitis	ORloc43	OR40	Mechanitis_Mpol.Scf0000023G128.1	Scf0000023	3692626	3700197	-	7572	9	FALSE	335	5	cl20237	89	320	231	N	114.692	1.55e-29	Scf0000023	3692626	3700197	Mpol.Scf0000023ORloc43.1	100	-	3692626	3700197	255,0,0	9	66,67,89,105,97,208,99,156,121	0,637,1167,3568,4116,5401,5846,7193,7450	ATGCCAGTCGTATTGACACATTTTTTTTTTGAAACTTTATATATCAAGGGAATTTTTAAGAACAATGTGACAATTTCAAAACTAAGTTGGAATCTGCCGATTTACTGTGTCTTAATTCAAGGTTTTATGAAAGCTGCCATAGTATATCCGATGAAGGCTAAAATTGAAAGAATTATAAGTGACCTTCCAATAATCTGGAGAAGTAATGACAAACTGACCACCAATCAAGTTGCAATCAAGGAATCTCGGCTTAAAAAGTTAAACATATATCTAACTGAAACTGAATTAGATTTGGTATTTGGAGATGCATATCCCCCAGAAGTTATGCAAAATTGGTTTCTTTATCTAACTGTTTACTTGTTCCAATGCTTCTCTATGCTTCAATTTATTTTTATTTAC…	MPVVLTHFFFETLYIKGIFKNNVTISKLSWNLPIYCVLIQGFMKAAIVYPMKAKIERIISDLPIIWRSNDKLTTNQVAIKESRLKKLNIYLTETELDLVFGDAYPPEVMQNWFLYLTVYLFQCFSMLQFIFIYLGSEYLMIVLCSILSIAFALIREDLSYVDINKNETNKNEDIASCSTDMTLTSFIQNHQKLIHLVELLNVVFNRLVCTDFVFATVIICFLGFGATVSQDTLEFMKHMTAVTALMMPIYILCHYAEQLQEESAGIMNSAYEMLWYKGSKYFQKSVCFIILRSQKPCCLTSLNYSPISLNSFTKVVSTTYSYFSLVRTMYAEKNT
Mpol	Mechanitis	ORloc44	PseudoOR	Mechanitis_Mpol.Scf0000023G129.1	Scf0000023	3703213	3717058	-	13846	8	TRUE	665	3	pfam02949	486	614	128	C	23.9	3.1e-09	Scf0000023	3703213	3717058	Mpol.Scf0000023ORloc44.1	100	-	3703213	3717058	255,0,0	8	118,36,196,189,81,1285,38,55	0,827,1935,2397,3789,7755,13154,13790	ATGGCTGTTATATGCTTCTGTCGCTCAATATGCCTTCTCGCTCAATATGCATTTTTAGTGCGAGTTGTCTCGGACAGTGAGGTTGGAACCGCGACCATGAAACTGATTTTGAGCTGTGTAATAGCAGCCTTATTTGTCATAGCCAGCACCGCTGTAGATGTAGAAAAAACAGTGAAACAAGTTCAAAATATACTTCAAGCTAATGACCTATTACCTAGACTGACACGTGAAGAAATACTACAATTATTAAATGACATTCGGGAAGAAGATGCAAAAGGTGGTTTAGGGTTTAAAGAGAACTCCAAGATTATAAAAACAAAGCAAAAGCTTAATAAAACACATATAACATTACCTGATAAGGGGAATGTTAAAGATTTCAATAAGGAAATCCAATCAGGT…	MAVICFCRSICLLAQYAFLVRVVSDSEVGTATMKLILSCVIAALFVIASTAVDVEKTVKQVQNILQANDLLPRLTREEILQLLNDIREEDAKGGLGFKENSKIIKTKQKLNKTHITLPDKGNVKDFNKEIQSGFEEADNLKQNEIKTATISTRTIESTTKANTPTLTVVLPYTPRDGSSLQELYTRPPRLQVVSERITPKPAKADKSITSKAKNDNKSKLDFPTELQSFLDAHGIKSKPGQDNFLLPLDGFKPLPPAKIVDGTVQLPENLLLTYDLISPSDLSTSSNKNQAFSETNFLYEPLRPELPFELDTSSSDMKQMVLPLDLPKPRKTKAISDVQKHNYEPIDYDSVRVIPLNKGPNPTEDEAVLDTAQNKRQINDTDLKENITITEAPIVETKV…
Mpol	Mechanitis	ORloc45	OR42	Mechanitis_Mpol.Scf0000024G169.1	Scf0000024	3378989	3380720	+	1732	5	FALSE	404	7	cl20237	67	393	326	-	111.225	1.02e-27	Scf0000024	3378989	3380720	Mpol.Scf0000024ORloc45.1	100	+	3378989	3380720	255,0,0	5	800,100,105,156,54	0,885,1119,1352,1677	ATGAAATTCAATTTTTTGTCCAATTTACGAATAGAAGATCCCGACCATCCCTTACTGGGTCCAACTCTTTGGGGTCTTCGAACTTGGGGTATATTTCAATCATGTAAATGTAAAGTTCGAATAATCTTTAACATCATTCATTTGCTGGCCATTTTCTTTGTTTTCACTCAGTATATTGAGCTTTATTGCATCAGATCTAACTTGGCATCAGCTCTCAGAAACCTTTCTGTCACAATGCTCAGCACTGTTTGTGTGGTAAAGGCTGGCACTTTTATTATATGGCAAAAGGCTTGGAGGAGTGTTTTCAATTATGTGTCATCTGTAGAAAAATGTCAACTTAAAAAGCGAAACCTTATTACCAATGAAATAATCAAGAGATATACGAAGTACTCAAGAAAA…	MKFNFLSNLRIEDPDHPLLGPTLWGLRTWGIFQSCKCKVRIIFNIIHLLAIFFVFTQYIELYCIRSNLASALRNLSVTMLSTVCVVKAGTFIIWQKAWRSVFNYVSSVEKCQLKKRNLITNEIIKRYTKYSRKVTYFYWALVAATVFSLILAPLAFYLSSLQRRDMIKSGDMSYPEIMSSWAPFDKTKGWGYWIITLIHSLICFYGGGIVANYDSNAVVLMSFFAGQLEILKLNCEMLFGDGDEIISYEEAVERIRMVHHQHLFLIKYSKVLNSLLSPVMFLYIIICSLMICASAVQLTTDGITSMQQIWIAEYLVALVAQLFLYCWHSHKVLYMSLKVDEGVYSSAWWSQGVRVRRSVGLLAGQLNKNIMFTAGPFTNLSVATFVAILKGSYSYFTLL…
Mpol	Mechanitis	ORloc46	OR53	Mpol_EisaOR61	Scf0000024	3391434	3393046	+	1613	5	FALSE	404	7	cl20237	70	391	321	-	119.314	1.31e-30	Scf0000024	3391434	3393046	Mpol.Scf0000024ORloc46.1	100	+	3391434	3393046	255,0,0	5	794,100,105,156,57	0,863,1039,1328,1555	TCAAAGATGATGAGAATTTTCGAAAGTTTAGAAAACCCTAAGTATCCTTTATTAGGTCCAAACCTAAAAGGACTTTATTGGTTCGGTCTCTGGCAACGTGGAAACAGAATTCGAAATAGCTTCTTTAACTTTGTTCATTTCTGGTCTATTCTGTTTGTTATAAGCGAATTTATCGAATTATACTATATGAGAAACGATTTGATGAAAGTGCTTTTTAACATCTCCATTACTGCATTGAGTCTCGTGTCAATTAGCAAAACTGTATTTTTTATCTTCTACCTCTCAGATTGGCAGAAACTAGTACAAAATATATCAACAGAAGAAATTAAACAATCTAAAAACAATGATCCAAAAGTGATTGAAATTATACAAAAATACAATGTATATTCTAGAATAATT…	SKMMRIFESLENPKYPLLGPNLKGLYWFGLWQRGNRIRNSFFNFVHFWSILFVISEFIELYYMRNDLMKVLFNISITALSLVSISKTVFFIFYLSDWQKLVQNISTEEIKQSKNNDPKVIEIIQKYNVYSRIITFLFWSVILLTNIVTITTPFLKYATLPSYRESIQNGTEPYPQILSSWFPFDKTKMPGYLIAVFVHIIMTTQGAGVVAVYDSTAVAIMSFLKAQQAILRHNCEIIFGYNEEIPREKVLDNIKECHRLHNFFLEQYKTFNSIISPVMFIYVLVCSIMICCSVVQLSIGNIAASQKIWVVEYTVALAIQLFLYCWHSNEIAFESNAVDRGVYVSNWWRGDVRVQRQVLLLAGKLAPSFILHAGPFASFSMSTFIDILKGAYSFYTLFTQ…
Mpol	Mechanitis	ORloc47	OR42	Mechanitis_Mpol.Scf0000024G172.1	Scf0000024	3396012	3399446	-	3435	5	FALSE	352	6	cl20237	15	341	326	-	121.24	8.5e-32	Scf0000024	3396012	3399446	Mpol.Scf0000024ORloc47.1	100	-	3396075	3399270	255,0,0	5	117156105100820	0,439,2182,2405,2614	ATGGTTATAAGTGAAACTATTGAGCTTTATTGTATTAGGTCAGACTTGACAGCAGCTCTCAGAAATTTGTCTATCACGATTCTGGCGATTATCTCGATGACTAAAGTTTTGAGTTTTTTTATTTGGCAAGAAGATTGGATGAGTATTATGAATTATGTTTCAACTTTAGAGAAATTTCAACTGAATGAAGGTGACCAAGCCACTAAACATATTATTAAGAAATATACGAAATATTCAAGAAATGTCACGTATTGTTACTGGATCCTAGTCACAGCATCTGTGATAATTTATTCGTTTGGGCCTTTGTTGTTTCACTATTTTTCTTTACATGTCAGAAAAACTATAAACTTTGAGGAAAAATTATATCCAGAAATTGGAAGTATCTGGGTACCTTTTGAT…	MVISETIELYCIRSDLTAALRNLSITILAIISMTKVLSFFIWQEDWMSIMNYVSTLEKFQLNEGDQATKHIIKKYTKYSRNVTYCYWILVTASVIIYSFGPLLFHYFSLHVRKTINFEEKLYPEIGSIWVPFDKTKGYKYWLVTVLNIFVASYASASFGMYDSNVVALMSFFVGQLEILRLKCERLFESEDKTISYKESIKRIRKCHHHHILLVRNSKLLNSLLSPVMFIYIIFCSVMMCCSAFQLNKKEATIMEKVGVAEFLIAQIFQLFLFCWHSQKVLDTSLKVNEGIYSSSWCSQNMRIHRHIILLSGQLNQSFVFTAGPFVDLNVGTFVAILKGTYSYYALLTNVGE
Mpol	Mechanitis	ORloc48	OR42	Mechanitis_Mpol.Scf0000024G173.2	Scf0000024	3404586	3410068	-	5483	5	FALSE	402	7	cl20237	65	391	326	-	110.069	2.52e-27	Scf0000024	3404586	3410068	Mpol.Scf0000024ORloc48.1	100	-	3404866	3410025	255,0,0	5	334156105100837	0,717,4223,4453,4645	ATGTTTTCTCCCAATTTTTTCACTCTAGAAAATCCCGACCATCCTCTACTTGGTCCAAATATATGGGGTATCCAAAATTTTGTCGTTTGTCCCTCAGAGAAAAAAAAACTTCAATTCATTCACATTACTCTCTATTTGATTGTTATTCTTATGGTTTTATGTCAATCTATTGAGTTTTACAATGTTAAATCGGACTTGCCTGCAGCTCTCAAAAATTTGTCTCTGACTATTCTCTCGTACATCTCTATAATAAAAGTTGGCACTTTTTTTATTTGGGAGAAGGATTGGATGAACGTTATGAATTATGTTTCATCCGTAGAGAGATGTCAACTCAACCAAGGAGACCAGGACACTATAGATATTATTAAAAAATATACGAGGTATTCTAGATGTGTAACG…	MFSPNFFTLENPDHPLLGPNIWGIQNFVVCPSEKKKLQFIHITLYLIVILMVLCQSIEFYNVKSDLPAALKNLSLTILSYISIIKVGTFFIWEKDWMNVMNYVSSVERCQLNQGDQDTIDIIKKYTRYSRCVTYCYWILVATTVMIFSFAPLLFYFFSLHISNSINVEEKPYPEIISLWMPFDKTKGYKYWIITALNIFLSFYAAVTFAMYDSNVVVLMSFFVGQLHILKLNCEKLFGKGEVTTSYNEIIKMIQKCHHHHILLVRNSKLLNSLLSPVMFLYIIVCSAMMCGSAVQLTMEGATIVEKAWVAEFLAAQIFQLFLFCWHSQSVFDMSLKVDEGVYSSAWWSQEVRIKRHIILLGGQLNKTFIFTAGPFANLNIATFVAILKGTYSYYALLSN…
Mpol	Mechanitis	ORloc49	OR42	Mechanitis_Mpol.Scf0000024G174.1	Scf0000024	3412612	3419165	-	6554	9	FALSE	402	7	cl20237	69	361	292	-	106.217	2.37e-25	Scf0000024	3412612	3419165	Mpol.Scf0000024ORloc49.1	100	-	3412612	3419165	255,0,0	9	250,127,108,37,156,105,100,145,559	0,443,2699,3109,3432,5311,5570,5759,5994	ATGTTTTTTCATCGTTCCTTCACTTTGGAAGATCCTGCTCATCCTCTACTTGGTCCAACTTTATGGGGTCTCCTGTATTTAGTATCATGTCCCTCAAACCAAAGAAAACTCCGAATCATTCATAATACTCTTTACTTACTTTTAATTGTCATGATTATAAGTGAAACTATAGAGCTTTACTGTATTAAGTCGGACTTCAAGGCAGCTCTCAAAAATTTGTCTCTGACGATTCTCGCATATATCACTTTAATTAAGGATTTGACTTTTTTTATTTGGCAAAAAGATTGGATGAGAGTTATGAATTATGTTTCATCCGTCGAGAAATATCAACTCAACCAAGAAGATCAAGCCGCTAAAGATATTATAAAGCAATATACGAAGTATTCTAGAAAAGTCACG…	MFFHRSFTLEDPAHPLLGPTLWGLLYLVSCPSNQRKLRIIHNTLYLLLIVMIISETIELYCIKSDFKAALKNLSLTILAYITLIKDLTFFIWQKDWMRVMNYVSSVEKYQLNQEDQAAKDIIKQYTKYSRKVTYCYWTLVATSVIVYSFAPLLFHFFSLQISNSINDEDNLYPEIISAWMPFDNTKVLMSFFVGQLDILKLNCEKLFRNGEVTISHEEITKKIRKCHHHHILLVRNSKLLNSLLSPVMFLYIIVCSAMMCCSAVQLTMKEATVMEKTWVAEYLAAQIFQLFLFCWHSQSVLDMSLKMDEGVYSSAWWSQDVRIKRHIILLGGQLNKSFVFTAGPFANLNVATFVAILKGTYSYYALLSDKLPMAGWSTAVSWGLNCELTTPEKLSRQLS…
Mpol	Mechanitis	ORloc50	OR53	Mechanitis_Mpol.Scf0000024G171.1	Scf0000024	3478458	3480509	+	2052	5	FALSE	408	7	cl20237	68	393	325	-	115.847	2.91e-29	Scf0000024	3478458	3480509	Mpol.Scf0000024ORloc50.1	100	+	3478482	3480391	255,0,0	5	824100105156184	0,892,1121,1609,1867	ATGGCTGCAAAATTTATTAGAATTTTTGAACAACTTGAGAACCCTAAATATCCTTTATTAGGACCAAATTTGAAAGGGCTTTATTGGTTTGGCCTCTGGCAATGTGGGGATGTAACTCGGAACCGCTTCTTTATTTTTGTGCATTTTTGTGCTTTTCTTTTTGTTATAAGTGAATTTATCGAATTATACTATATGAGAAATGATCTGATGACAGTACTATTCAACGTCTCTGTCACAGCACTAAGTCTAGTTTCGATTAGTAAAACGGTATTTTTTATCCTCTATTTGCCATATTGGGAGAAATTAGTAAAAAATATATCGACAGAGGAAATAAGACAGTCACAAAACACTGATCCTCATATGTTGAAAATAATAAACGAATATAAAACCTATTCAAGA…	MAAKFIRIFEQLENPKYPLLGPNLKGLYWFGLWQCGDVTRNRFFIFVHFCAFLFVISEFIELYYMRNDLMTVLFNVSVTALSLVSISKTVFFILYLPYWEKLVKNISTEEIRQSQNTDPHMLKIINEYKTYSRILTFLFWTLTLLTTIVTITSPFIKYATSSSYRKSIQDGIEPYPQILSSWFPFDKTKMPGYAVAVSVHVVMIFDGAGIIAVYDSTAIAIMSFLKGQMVMLRYKCETIFGTDKEIPRDKVLENIKDCHRLHNFFIEQFKTFNSIISPVMFIYVLVCSIMICCSVVQLSIGDIATSQKLWVIEYAIALSIQLFLYCWHSNEIAFESNEVERGVYGSNWWRGDALTKRHVLLLAAKLAPSFILDAGPFACFSVATFIDILKGSYSFYTLF…
Mpol	Mechanitis	ORloc51	OR19	Mpol_HmelOR53	Scf0000025	205099	206741	-	1643	6	FALSE	405	7	cl20237	77	394	317	-	70.779	1.45e-13	Scf0000025	205099	206741	Mpol.Scf0000025ORloc51.1	100	-	205099	206741	255,0,0	6	472,310,97,111,174,51	1170,745,568,384,118,0	ATCACTAAGCTGGTTAAAATGAAGAATTATGACATTCTAAAGAGCCTTTGTAAGAAAATATTTTATATAGGTTTTGGAAATTTTTGGTATGAAGACGATATAATAGGAAATGAAGGCAGTATTCGGTACAAGATATTTTTTTACCTTTTATTTTCAATGTACGGGTTCTTGACTTTATTGGAAGTAATGGCCGCTTTATTTGCCGAATTACCAGAAGATGAAAAAAGAGATTCAGTTACTTTCTCAGTAAGCCATACAATTGTGATGATAAAGATGTTCTCGGTTATAGTAAATAAGGAATCAATAAAAAAGTTATTACACGATATAATTCGCGTTTGCGAATTACACGAAGAAGAAACTTTGATGAAAGAAAAGTATAGAATTATGAAAATAAATGTT…	ITKLVKMKNYDILKSLCKKIFYIGFGNFWYEDDIIGNEGSIRYKIFFYLLFSMYGFLTLLEVMAALFAELPEDEKRDSVTFSVSHTIVMIKMFSVIVNKESIKKLLHDIIRVCELHEEETLMKEKYRIMKINVVAYFITCYGSAACFVYEGFRKFNEGSHFVTVVTYYPSYEDNSLLATVVRFVTTIVLFIMLITMIILVDGFTMIVLIMFKYKFITLRNYFEKLGKDVDAILKTNNLQLATDHLADGLIEGIVMHKELLRLSKEIDKAFGTVMAMQLCQSSGSAVSLLLQIALSDQLTFVASMKIIFFVIALFFLLGLYLCNAGEITYQASLLSDTIFYCGWHALSIHYSRGRHVGRIVLQACTQAQRPLIMKAFKMMELTYGTFLLVLRGTYSVFAL…
Mpol	Mechanitis	ORloc52	OR47	Mechanitis_Mpol.Scf0000032G1.1	Scf0000032	71	2578	+	2508	9	FALSE	401	7	cl20237	89	388	299	-	133.181	9.61e-36	Scf0000032	71	2578	Mpol.Scf0000032ORloc52.1	100	+	71	2578	255,0,0	9	271,153,183,184,97,102,89,67,60	0,348,630,1244,1557,1763,2075,2310,2447	ATGGACGAAGCAACCAGGAAAGCAGCTAAGCAGGAAATTGATGATTCCTTGATACTGAGCACATTCAGCATGCACCGCATTGGGCTATCATTTGATAAGCCATCGACTATTTCTGCTTTAATTCGCCAAAAACTGATGTTTATAGCTTCTGTTTGCGGAATTTTCTGTCACGTCTTCAGTGAGTTTGTTAACATAGTGCTCACCTTCAACAGCTCCCCTCGAGTAGAAGACGTCGTTCCTCTGTTCCACACTTTTGGATACGGCGCTTTGAGTATAGCCAAAGTGTTCGTGTTGTGGTACAAAAATACCGTTTTCGGCGAATTGATAGATGAATTAGCTGGGATATGGCCTATGTCCCCCATTGATGAAGATGCTCTGATTGTAAAGAAAAAAAGCTTA…	MDEATRKAAKQEIDDSLILSTFSMHRIGLSFDKPSTISALIRQKLMFIASVCGIFCHVFSEFVNIVLTFNSSPRVEDVVPLFHTFGYGALSIAKVFVLWYKNTVFGELIDELAGIWPMSPIDEDALIVKKKSLSALKISHHWYFGVNVTGVWFYNLTPILIYFYQLWQGYDAKMGYVWVSWYPFDKTQPIAHIGVYLFEIYAGVTCVWIMVSSDLLFSGMASHIALLLRILQRRLESLGSCDKTEEEDYEDICLNIKLHQRLISYCGNLEEAFSLVNLINIVMSSINICCVVFVIVLLEPLVAVSNKLFLGSALIQVGAMCWYADDIFHANENIAAAVYSSNWYSMSPRCRRALVFLIARSQKPIAFTAMKFTNISLVTYSSILTRSYSYFTLLYTMYN…
Mpol	Mechanitis	ORloc53	OR69	Mechanitis_Mpol.Scf0000032G77.1	Scf0000032	1283453	1289244	+	5792	7	FALSE	390	6	cl20237	64	376	312	-	140.115	1.81e-38	Scf0000032	1283453	1289244	Mpol.Scf0000032ORloc53.1	100	+	1283453	1289244	255,0,0	7	577,178,97,111,89,67,54	0,970,1550,2624,3391,3763,5737	ATGGATGCCAATCAATTCAATAAGTCACTGTATTTGACTTTTGAGGCCTTTTACTTTTCTGGAATTGAAGTTGGGTTTAAAAAGATACCATATATTTTTAAATGGGTTTATTATTTTAATATCTGGTGGTTGTATACTGATGTGTTTGGCGAAATTTTCTGGTTATTCGAAGGCATTAAACTGGGGAAGAGTATAGATTTGTTGTGTGTGGTGGCGCCATGTTCAGCGTTATGTATGCTAAGCACAGCCAAGACCTTGCCCATGATGGTACACCACGAGACATTAAAGTCAGCTATCGCTAAGTTAAGATCAATCTACCCCATGGGTAATGACAGTTTCGAGAGACAGGAGTTGAGGAAAACCACCATGATCTTAAACGCCATAATAACTGTTCTGGTG…	MDANQFNKSLYLTFEAFYFSGIEVGFKKIPYIFKWVYYFNIWWLYTDVFGEIFWLFEGIKLGKSIDLLCVVAPCSALCMLSTAKTLPMMVHHETLKSAIAKLRSIYPMGNDSFERQELRKTTMILNAIITVLVVGGIAVVILFPLMPAFLMAYDFLTTGSFELQLPFFTKYFFDVYSDIRLYAFMYFHQFGSTAIVSLNIFAADTLFFSFCSYLKMHFNILAHNYQNIVGRSDDETRRNIKKCVTRHQELIELVDQMNILYSKSNLVNIMSSSLIICLCGFNLTVIKNKTMSTFLLFTPFLVNSLTEIFLMCFFGDKLIASSTQITQAIYHSRWYETSDDVKKSILLVLLRSQKPCRMTAASFADLHLRTFTAILSRSWSYFALLRTMYD
Mpol	Mechanitis	ORloc54	OR03	Mechanitis_Mpol.Scf0000032G110.1	Scf0000032	2610692	2614415	+	3724	7	FALSE	315	5	cl20237	13	303	290	-	72.705	1.72e-14	Scf0000032	2610692	2614415	Mpol.Scf0000032ORloc54.1	100	+	2610692	2614415	255,0,0	7	244,96,193,103,102,153,57	0,992,1166,1945,2627,2824,3666	ATGATATTTGAGGATCGCATCTACGACATGCCTTTAGTACAACACATATTGCGTCTAAAACTGAGACATGGAAAGTTGTATGAGTTGAAGAGACTAATAATAAACACACAAGAGAAATTGTTCAGGTTTTCAAGAATACTTTTAAAAACTTATCTAGCCAGCGTTTGGCTATGTGTCACTTTGTACTTATGCGGACCTATATATAAGATGTATGTTAGAGAAAACAAATCTCTAAGACTATTAGCATTTGACATGTGGTTTCCCTATAGTTTAGATAACTTTACTGTGTACACGGTATCATTTATATTTAATGCATATGCAGGGTACTTGTGTTGTATCGCTTATCCTGGAATTCAGTCAATGATAATTCTTCTACTTGGTCAGATAATTCGTCAAATT…	MIFEDRIYDMPLVQHILRLKLRHGKLYELKRLIINTQEKLFRFSRILLKTYLASVWLCVTLYLCGPIYKMYVRENKSLRLLAFDMWFPYSLDNFTVYTVSFIFNAYAGYLCCIAYPGIQSMIILLLGQIIRQIHILGFILKNLDQIVIELVEERGPLWQEVCTLVFSQCVDQYIKTKRFANKLNVICQPFYLTLITVATMLVCVCSVKIAISDKFSPDTIKYYVHELCFILVVLMFCFLGQQVENECVKLEAAVSEKWYIFNLKHRRNILIFTMAVGQGIPILIFGSLTLSLPTFTKFIRTGMSFFTFLMSVLED
Mpol	Mechanitis	ORloc55	OR43	Mpol_AvflOR55	Scf0000041	1578073	1580766	+	2694	5	FALSE	379	7	cl20237	71	368	297	-	113.921	7.42e-29	Scf0000041	1578073	1580766	Mpol.Scf0000041ORloc55.1	100	+	1578073	1580766	255,0,0	5	722,100,108,156,51	0,790,1109,2198,2642	ATGTCTTTCTTTAGAAAATTAACTGAGCAAGTATACCAAAGTGATTTATTTGATTTTAATTTAAAATATCTCTATTATGTTGGCTTGTGGCCAGAAAATGATTGGCCAAAACATAAACAAATACTGTACAGAATATACGAATTTACAATTCATATTTTGTCTATAATTTATATTATAATAACTGGTATAGGCACGTACGAGCATAGGAATGACTTGACAATTATGATGTCCAATTTGGACAAAACCCTTGTCGCATATAATTTCGTTTCTAAAATATTTTTCTTCATCATAAAGAGAAATCAATTAAACGTTCTAATCAACGAAATCAAGAATTCCGGGGATGAAGTCAGTGAAAAACGAAAAACACTGATGACAATTCATGTAATTGTCATCACTTTG…	MSFFRKLTEQVYQSDLFDFNLKYLYYVGLWPENDWPKHKQILYRIYEFTIHILSIIYIIITGIGTYEHRNDLTIMMSNLDKTLVAYNFVSKIFFFIIKRNQLNVLINEIKNSGDEVSEKRKTLMTIHVIVITLVSSALVSTFSLLSQYKSEMTVEAWMPFDPFKDRMSLLLSAQILAICFVPCMYRAFALQGIVCSIIMYFCDQLIELQQRLMKMPNSQESERQGREEFKAIIKKHVRVMRYSKTFTNIFKEFFLIQNLAVTIELCLNALMVTVVGLDEKTLLASFLTFLGLALFNAYIFCYLGDELMVQSTGIAQAAYESGWTSWPLDMQKDVLIVIRVAQRPLMLSAGGMAVMCIQTYSEALYNAYSIFAVLNDVVD
Mpol	Mechanitis	ORloc56	OR01	Mechanitis_Mpol.Loc56	Scf0000042	1301209	1303963	-	2754	8	FALSE	395	7	cl20237	240	383	143	N	52.6747	1.42e-07	Scf0000042	1301209	1303963	Mpol.Scf0000042ORloc56.1	60	-	1301209	1303963	255,0,0	8	54,156,90,179,31,218,123,334	0,157,953,1454,1709,1815,2223,2420	ATGGTTTTATATGCCCTCGTTAATTTGTCGATTTCCTTGATAGTTCATTTATACACCGACTGGTCTGATATTATGTCAAGTTTGGACAAGATGGCGGATGGTTTGCCGGTTATGGCGTCCATATTTGTTGTTGCGTACTTCGCGATTTACAAGTCAGAATTATATCTTTTGGTAGAATATATGAATAAGATGTTCAAATGGAGATCAGCTCAAGGGTTGACCAATATGACTATGTGGCATAGTTATAAGATGGCTAAGAATTTTGGTTATCTATATACAGCTTGTACTGTTTTCAGTGTTGCTATCTACGTGTTGTTGCCAGTGATTGCTCATTTGTGGACACACCAACCTCAGCATTGGATTTACATGGACGTGACCGGAACTCCTTTCATTATTCTA…	MVLYALVNLSISLIVHLYTDWSDIMSSLDKMADGLPVMASIFVVAYFAIYKSELYLLVEYMNKMFKWRSAQGLTNMTMWHSYKMAKNFGYLYTACTVFSVAIYVLLPVIAHLWTHQPQHWIYMDVTGTPFIILIFLRQCLYQAFVALAIGQLGVFFACHSILLCGQLDILCCSLRNIRYTALLKNSVRHGALMSKYSDIKQDERHNYLYNKVEMLESNYHYDEMVTRNVGEKIRFDIYSSEFDDDTSAAIRECAIVSQVIVEYKRRFENFVSPLLVMRVVQVTMYLCTLLYAATEKFDMVTVEYLGAVALDMFLYCYFGNQIILQAARVSSAAYSSAWSTAGVGARREVLHALLAHRRALRMRAGGFLTMDLRTFVMILKTSFSYYTLLVNVNEK
Mpol	Mechanitis	ORloc57	OR50	Mechanitis_Mpol.Scf0000052G48.1	Scf0000052	1230152	1232395	-	2244	5	FALSE	404	6	cl20237	194	393	199	N	45.7411	2.65e-05	Scf0000052	1230152	1232395	Mpol.Scf0000052ORloc57.1	100	-	1230298	1232395	255,0,0	5	200,156,90,100,815	0,497,787,1098,1428	TGTGGTTCACTTCGGCCGGCGGTGGAGATAAAAATGAAATATTTTTGGCAACTTATTGAAAGATACTTTAAAACCGTTGGAGAAAGAACTGAAGTAGATCGAATTACCACTGTTGCAATAATATTCCAACGAGTTTTCGGTCAACAAATTCTTGATCCGGAATGGACTTGGAAAAAATATTTTATATACCAATTGCTGAATCTACTTTTATTTATTTATGTCTTTTTGGGTACATTAGAATGCCTTAATACCACTAACGACGCGGAGCTTGTAGCTGAAGCATGTTATACTCTAATTATGATATTAATTTTTCCGATAAAAATGATACTATTCATTAATAATCGATATATATTTAGGGCGCTCTATATCACAGCTAAGACTACTCTTATTAAAGTTATA…	CGSLRPAVEIKMKYFWQLIERYFKTVGERTEVDRITTVAIIFQRVFGQQILDPEWTWKKYFIYQLLNLLLFIYVFLGTLECLNTTNDAELVAEACYTLIMILIFPIKMILFINNRYIFRALYITAKTTLIKVIELDSSQNIKTVMKTGSKIVYALFLMVLVPCSIYELSTLWYYLHGEKILLSRSTLTLMPMISPYFEVAWFLHSILLFEISSTIILDMWFVLLIYFLCSACNSLGKILIVPFREGENKQCYANRLNESLHIFYKLHVKQMGYMNRLSNMYKWLAFVPLCNAAMCTCLILLLMSKEINWKFAPHLLPMFAEIFVYNWFGEQIKTKANYLHRALIDFDWTNLHMKDKKNYLIIITYMKRQFGIKTAVGHDLSLITMTAVLKVSYQAFTVL…
Mpol	Mechanitis	ORloc58	OR44	Mechanitis_Mpol.Scf0000069G39.1	Scf0000069	636359	643169	-	6811	9	FALSE	338	7	cl20237	53	326	273	-	123.551	9.42e-33	Scf0000069	636359	643169	Mpol.Scf0000069ORloc58.1	100	-	636359	643169	255,0,0	9	57,156,180,144,55,108,107,110,100	0,212,2929,3229,3441,4019,4213,4405,6710	ATGGTGTTCGTTAAGAACGCTTACTTGTCTTTAACGTTATCACAAGCAGTATTTGTGATATTCGGTATTTGGGAGCCGAATAATTTAAATGAAATCGCTCGTGTGTACGTAATCATTCAATTTGGAGATCTTATCCAAATATGGGGAAATTTGCCGCTCATGGCAGCTGCAGTGTTTCTTCTTTTTACTAACTGCGTTCTTGGGTTTAAGGTCATAAACGTTATTTTAAACAGGAAGATCATCCAAGATATGTTGTCTGAATCAAATGACGAATTAACTGACGAAAATAGGAAGGAGGGCATCGACTTTGTAAAAAGCTGCCACAAAGAGAATACCAGACAACTGATACTGTATTTCTTGCTGACCTTCTTTACCGTGTTTAGTCTCTCAAATGCGGAG…	MVFVKNAYLSLTLSQAVFVIFGIWEPNNLNEIARVYVIIQFGDLIQIWGNLPLMAAAVFLLFTNCVLGFKVINVILNRKIIQDMLSESNDELTDENRKEGIDFVKSCHKENTRQLILYFLLTFFTVFSLSNAEKNQLPLRAWYPYDTSKTPAYQLTYAHQVIALAISAVINVAFDTLVTSLISQFRCRLRLLALSLRTLSEGLRVTNKGLLTQFSEPIITERLRGCVTRHQAVLEQVTVLQNCFSMPILAQFTVSVFIICVTAYQLAFSEGISTAAYETSWYTWNVSIRRQLLMLMTRTLRPARLTAGGITQLSLATFMSIIKASYTFFTVLQQVEES
Mpol	Mechanitis	ORloc59	OR44	Mechanitis_Mpol.Scf0000069G40.1	Scf0000069	646950	650471	-	3522	10	FALSE	390	7	cl20237	69	378	309	-	162.071	1.03e-46	Scf0000069	646950	650471	Mpol.Scf0000069ORloc59.1	100	-	647075	650460	255,0,0	10	182,156,105,180,144,55,111,107,110,159	0,339,1159,1340,1645,1851,2424,2816,3008,3362	ATGGTGTTCGTTAAGAACGCTTACTTGTCTTTAACGTTATCACAATCAGTATTTGTGATATTCGGTATTTGGGAGCCGAATAATTTAAATGAAATCTCTCGTTACTTTTTTTTATTTTATTCTTGTTTATCGTTATTTTTTTATAATGGTGTGTACGTAATCATTCAATTTGGAGATCTTATCCAAGTGTGGGGAAATTTGCCGCTCATGGCAGCTGCAGTGTTTCTTCTTTTTACTAACTGTGTTCTTGGGATTAAGGTCATTAACGTTACTTTAAACAGGAAGATCATCCAAGATATGTTGTCTGAATCAAATGACGAATTAACGAATGAAAATAGGAAAGAGGGCATCGTCCTTGTAAAAAGATGCAACAAAGAGAATACCAGACAACTGATAGTG…	MVFVKNAYLSLTLSQSVFVIFGIWEPNNLNEISRYFFLFYSCLSLFFYNGVYVIIQFGDLIQVWGNLPLMAAAVFLLFTNCVLGIKVINVTLNRKIIQDMLSESNDELTNENRKEGIVLVKRCNKENTRQLIVYFSLAFLTVFSLMSSAEKNQLPLRAWYPYDTSKTPSYQLTYAHQVIALAIAAVINVAFDALVTSLISQFRCRLKLLALSLRTLSEGLRVTNKGLLTQFSELIIAERLHRCVIRHQAVMEQVTVLQNCFSTPIFAQFTVSVFIICVTAYQLAFENRNFIQISSMVFYLSAMMMQVFIYCIEGNQLFIDSEGISTAAYESSWYTWNVSIRRQLLMLMTRTLRPARLTAGGITQLSLATFMSIIKASYTFFTVLQQVEES
Mpol	Mechanitis	ORloc60	OR44	Mpol_SmorOR51	Scf0000069	665725	672227	-	6503	8	FALSE	390	7	cl20237	67	379	312	-	160.145	4.51e-46	Scf0000069	665725	672227	Mpol.Scf0000069ORloc60.1	100	-	665725	672227	255,0,0	8	151,217,111,181,198,105,156,51	6351,5932,3690,2999,2347,1997,310,0	ATGGGATTGATTATACAAAATATTAATTCGTCTCTCCGATATTCCCTGACCGCTCTAAAGTTATCTGGACTCTGGGTTCCAGATGGCAGCGAGGGTCTGAAGAGGAATTTGTATTATTTCTATACTTTTGTCTCCTTCATGTTTTTGTTGGGAACGTTTCTAATATTACAAATAGTGGACTTGTGTCTCATTTGGGGCAACTTGCCGCTGATGACAGGCACAGCCTTCATTCTGTTCACAAATATATCTCAAGCCACCAAAATTCTAAATCTTCTTGTAAGAAGGAAGCAAATTGATCTTCTCATAAATGAAGCAAATGAATCTCTCAAGTCTGAAACAAGTTTGCTGGGCAGAGGATTCGTTAAAAGTTGTGATCGCGAGACCCGTCTCCAGCAACGC…	MGLIIQNINSSLRYSLTALKLSGLWVPDGSEGLKRNLYYFYTFVSFMFLLGTFLILQIVDLCLIWGNLPLMTGTAFILFTNISQATKILNLLVRRKQIDLLINEANESLKSETSLLGRGFVKSCDRETRLQQRIFMFVTVITTVGWAGSAEKNRLPLPAWYPYDTSTSPAYQLTYIHQVVTLLIAATLNVSKDTLVTTLIAQTRCRLKLVGLSLRNICSDSRVTCNKLFTNEQELVIKNRLRIYAEQHQKALQSTALLQDCFSEPTFTQFTVSLIIICVTAFQTLSQTSNLVRLLSMGTYLLNMILQVFLYCYQGHLLSVESEEVAGAAYEMPWYMCSVSTRRCILIMMLRCHRAVKLTAGGFTTLSLSSFTAIVKLSYSMFTLLQQVNE
Mpol	Mechanitis	ORloc61	OR64	Mpol_BanyOR55	Scf0000101	88876	90554	+	1679	6	FALSE	398	6	cl20237	82	387	305	-	66.5418	3.77e-12	Scf0000101	88876	90554	Mpol.Scf0000101ORloc61.1	100	+	88876	90554	255,0,0	6	454,307,97,111,174,51	0,627,1025,1188,1378,1627	ATGCATTTAGGGACGACATTTTTGCTGAAGAAATATTGCAAATTTGTATATTATTCTGGGGCTGGTAATTTTTGGTATGATGACTCATACCAAAGTACTCCTCGATATAAATTTTACAGTTATATTTCATTTTCAATTTATTTTATCATGATTATGCTTGAAAATTTAGCAGCTTTTTTCGCAGATTTTCCGGAAGTAGAAAAAAAATCTGCAGTAATGTTTTCTGCTATTCACAATATTATTGTTCTTAAAATGTTTTTTTTACTGTTTCACAAAAGTTCTATTAAAATATTGAACTATGAAATGGCCTCGTCACTGGAAAAAATAGAAGAAGACAAAATTATGAAACAACAGTGGATGAAAGTACAATGGGGAATAATATTTTATGTGATAACTGTC…	MHLGTTFLLKKYCKFVYYSGAGNFWYDDSYQSTPRYKFYSYISFSIYFIMIMLENLAAFFADFPEVEKKSAVMFSAIHNIIVLKMFFLLFHKSSIKILNYEMASSLEKIEEDKIMKQQWMKVQWGIIFYVITVYLALIAYGVESFRKVLFEGSPFYTVVTYIPNYYDVSVMASFLRIFFYITWSYMLLPMMAADCMPIVHLITMAYKFKTLCRYFECIRLEFDKNVIVMNMEGAVQLLKSRYLQGIIMHQKLIFLAEEINRVFGIIMSLQVCESSAVAVLLLLRLALSSNLNLTNAFMTYTFVGSLFFLLALNLWNAGEITYEASLLSNSMFYCGWHLCKLDKQAHKDIRQLVLIGCAQAQKPLILKAFGIQDLSYSTFVSVARMTYSIFAVFYQRRE
Mpol	Mechanitis	ORloc62	NymOR4	Mechanitis_Mpol.Scf0000391G4.1	Scf0000391	6605	7840	-	1236	4	FALSE	168	3	pfam02949	15	167	152	C	10.7	2.6e-05	Scf0000391	6605	7840	Mpol.Scf0000391ORloc62.1	100	-	6607	7492	255,0,0	4	163218144135	0,312,762,1100	ATGGTCTGGTTTGTCTTGGTAAGATGTCCTCAGACCGGAGATTTCACCAGCGCTATGGTCGTGTTTTCTCTGACAATGTGCAGTGTTTTCTACCTTCCCAAGATTTTATACATGAAATGTTTTAGCGAAACTGTTATGAGTGTAGTAGATGAGTATCTGCATTGTAATGACTTGATGGTGAAGGGCACACGTTTTGAGACTAATGTCTTGAAAATGCTTAAACTTCTCAAGAAGCAATCCATGACAATTTGGACTTTTTTGTTGATGAATGCGGTGTTCTATATAATTGTACCATATTTTAGACCCGGTCGCCATTTCCCAGAAGACTTGTTTGTTATATATGGTCTTGAGCCGATGTTCGAATCCCCAAACTATGAAATAGCTTATTTATTAACGATT…	MVWFVLVRCPQTGDFTSAMVVFSLTMCSVFYLPKILYMKCFSETVMSVVDEYLHCNDLMVKGTRFETNVLKMLKLLKKQSMTIWTFLLMNAVFYIIVPYFRPGRHFPEDLFVIYGLEPMFESPNYEIAYLLTIISVFFTVTTTVHITLFIIILIGFLEAQMLALSEEL
Mpol	Mechanitis	ORloc63	NymOR4	Mpol_DpleOR6	Scf0000391	12634	14422	-	1789	4	FALSE	399	7	cl20237	140	389	249	N	74.2458	8.6e-15	Scf0000391	12634	14422	Mpol.Scf0000391ORloc63.1	100	-	12634	14422	255,0,0	4	109196218677	1688,1308,833,0	GAATTCAGTTTAGATTATTGTGATCTGCCTACAATATTTAGGAATGTTGGGGTGATGTTAAGGATTTTGACTATTAATATCAATAGAGAGTATACGCAACCAATTTCCTGCATGTATTACTTCATTGTAATCTTTGGTGTGATATGTTATAGCTATGCATTTCTATTTTCGATGGTCTGGTTTGTCTTGGTAAGATGTCCTCAGACCGGAGATTTTACCAGCGCTATGGTCGTGTTTTCTCTGACAATGTGCAGTGTTTTCTACCTTCCCAAGATTTTATACATGAAATGTTATAGCGAAACTGTTATGAGTGTAGTAGATGAGTATCTGCGTTGTAATAACTTGATGGTGAAGGGCACACGTTTTGAGACGAATGTCTTGAAAACCCTTAGACTTATC…	EFSLDYCDLPTIFRNVGVMLRILTININREYTQPISCMYYFIVIFGVICYSYAFLFSMVWFVLVRCPQTGDFTSAMVVFSLTMCSVFYLPKILYMKCYSETVMSVVDEYLRCNNLMVKGTRFETNVLKTLRLIKKQSMTIWTFLVTNAVFYITVPYFRPGRHFPEDLFVVYGLEPMFESPNYEIAYLLTIISVFFTVTTTVHITLFIIILIGFLEAQMLALSEELANIWLDSEKFYNTYKMYNKTILKEETRNIFLKIRLRDILRFQILNINLRNKVEKELRTIFVTDFIFVIFALVSELVGGLENTMIQLPYTIGIVFIDCYIGQRLIDASNAFENALYSCKWENFNVSNQKTVLLMLQCSQKTMTLSAGGIAVLNYISLMYILKSTYSAYTTLNSSS
Mpol	Mechanitis	ORloc64	OR35	Mechanitis_Mpol.Scf0000737G2.1	Scf0000737	7310	8487	-	1178	5	FALSE	142	0	cl20237	70	126	56	N	58.8379	3.93e-11	Scf0000737	7310	8487	Mpol.Scf0000737ORloc64.1	100	-	7310	8487	255,0,0	5	66,67,89,82,125	0,193,467,881,1052	ATGAAGATATTGAATATTTGCATAGCCAGGAACGAGAACTCCATTGAAAAGCTGGTGGTGCAGGGTCATGTTGAAGGCAAAAGACCTAGAGGCAGAGCATCAACTCGATGGCTGGACCTGATCAGTCGAGAAAGACCTCGTACAGCGTCAGTACAGCCACGACCACTCTATCAACAGTGTACGACTGAGGCAGATTATATAATAACTAGCTCCGAAGTAGCAGAAGCAGCTTACAGCTGTCGTTGGTATGACAGAAGTAACAAATTTAAAAAATATATTTCAAAAATAATTATAAGATCTCAAAAGCCATGCCACCTCAACGCTTTAGGCTTTTCAGATCTTTCTCTCGCTATGTTTTCAAAGGTAATAAGCACAGCGTGGTCATATCTATCCTTATTA…	MKILNICIARNENSIEKLVVQGHVEGKRPRGRASTRWLDLISRERPRTASVQPRPLYQQCTTEADYIITSSEVAEAAYSCRWYDRSNKFKKYISKIIIRSQKPCHLNALGFSDLSLAMFSKVISTAWSYLSLLHQMYEDFDL
Mpol	Mechanitis	ORloc65	OR47	Mechanitis_Mpol.Scf0002748G1.1	Scf0002748	971	2213	+	1243	6	FALSE	185	4	cl20237	2	172	170	N	94.6614	1.09e-23	Scf0002748	971	2213	Mpol.Scf0002748ORloc65.1	100	+	971	2213	255,0,0	6	143,97,102,89,67,60	0,294,499,810,1045,1182	ATGGTTTCTTCCGACTTGCTGTTCTCTGGAATGGCGAGTCATATTGCATTACTGCTGCGTATTCTTCAGCGACGACTCGAATCTTTAGGCTCTTGCTATAAAACTGAAGAAGAAGATTATGAAGATATCTGCTTAAATATTAACTACTGTGGCAATTTAGAAGAAGCTTTTTCCCTCGTTAACCTCATCAACATAGTTATGAGTTCTATCAATATTTGCTGTGTTGTCTTCGTTATTGTGTTACTTGAACCACTAGTGGCTGTTAGCAACAAACTGTTTTTGGGATCAGCATTGATCCAAGTGGGCGCAATGTGCTGGTATGCAGACGACATCTTTCATGCGAATGAGAACATTGCTGCTGCCGTGTACAATAGTAATTGGTACAGCATGAGTCCTCGG…	MVSSDLLFSGMASHIALLLRILQRRLESLGSCYKTEEEDYEDICLNINYCGNLEEAFSLVNLINIVMSSINICCVVFVIVLLEPLVAVSNKLFLGSALIQVGAMCWYADDIFHANENIAAAVYNSNWYSMSPRCRRALVFLIARSQKPIAFTAMKFTNISLVTYSSILTRSYSYFTLLYTMYNDH
Mpol	Mechanitis	ORloc66	OR35	Mechanitis_Mpol.Scf0006475G1.1	Scf0006475	91	1550	-	1460	4	FALSE	126	2	cl20237	7	126	119	N	69.6234	4.13e-15	Scf0006475	91	1550	Mpol.Scf0006475ORloc66.1	100	-	91	1550	255,0,0	4	38,99,97,146	0,835,999,1313	GTAGATCTCATTTTTGCCCTAAGTAGTCTACTTGCTTTAGTACAGATTAATCTCAGAAACTTGAAACTACCCTTCGTTAGAGGAAACCATGAAGACAATTGTAACGATATCAAAAATATTGTTAAAACACACCAGAATCTTTTACGGCTTGCTGAAAAATTAAACAATATATTTGGGCCACTTATTTTTATTCAAATGTCGATTTCTTCAATAGTCATTTCTTGCTATGGATTTATGGCGTTCGTAACAGACGGAATGTTTATTAGGAACGTAACTTCTACTTTTGCGATTATATTCGCGATATTTGTATTGGCATGGCCTGGACAGTTGCTTATTGATGCAAGCTCCGGAGTTGCAGAAGCAGCTTACAGTTGTCGTTG	VDLIFALSSLLALVQINLRNLKLPFVRGNHEDNCNDIKNIVKTHQNLLRLAEKLNNIFGPLIFIQMSISSIVISCYGFMAFVTDGMFIRNVTSTFAIIFAIFVLAWPGQLLIDASSGVAEAAYSCR
Goto	Greta	ORloc01	OR41	Goto_AvflOR15	Scf0000001	3793667	3798821	-	5155	8	FALSE	387	7	cl20237	74	379	305	-	100.825	4.58e-24	Scf0000001	3793667	3798821	Goto.Scf0000001ORloc01.1	100	-	3793667	3798821	255,0,0	8	103,137,524,100,96,99,60,42	5051,4102,1425,1058,890,609,278,0	TTCAAAACATTCAAAGATACGTATAAAATAGTATCCTTCACAATGTCTATCGGTATGATTTATCCAGACCCAAGGACTGCTACTCGACGACTTATTTGCGTGTTTATAATCCTATTGAGCGCGGTCCCGCTCTCAGTGATGATGCTCTGTGACATGTACAACTCTCTCCTGCGGCGGGACATCTTCAACATCATACGACACAGCACGATCGTGGGACCTTTCCTCGGAGGGATAGCTAAGATGTTCATAATGCATTACAAAATGGCGACAGCGAAAGAGATAATGGACGAAATAGACAAAGATTACGAGAAATACAACCTATTGCCACAATCTTACAAGGACATAATCAACATACGCATAGCTGACAACATCTTATACAGCGAGAAATGCTGGGTGATG…	FKTFKDTYKIVSFTMSIGMIYPDPRTATRRLICVFIILLSAVPLSVMMLCDMYNSLLRRDIFNIIRHSTIVGPFLGGIAKMFIMHYKMATAKEIMDEIDKDYEKYNLLPQSYKDIINIRIADNILYSEKCWVMTVVTCVMIFPGMAVVMNIYNSLLIDDPVRVMIHDLVVPFTKPERRSETPIFEIMFIYMLYICGIYIINFVGVDSFFGLSVNHACLKMELYCKAIEDALMDGTEAEMKEKIVDVIREQNRVSRFAGLIQETFNIWLGLILVATMIQIGTCMFHLTEGGSMDLRYIIFMIGTVIHIYLPCRYSAKLQDMSLVTATLIYCAGWEEAPARDIRKIVQFMIARAQVPTEITAFNLLIFDMNLFVTIMNSSYSMYTLLRS
Goto	Greta	ORloc02	NymOR1	Goto_HerdOR16	Scf0000002	895844	900448	+	4605	8	FALSE	402	7	cl20237	78	395	317	-	93.1206	3.65e-21	Scf0000002	895844	900448	Goto.Scf0000002ORloc02.1	100	+	895844	900448	255,0,0	8	157,137,367,145,106,96,159,39	0,290,577,1034,1491,2025,3851,4565	TTTTATAAATATTGTAATAATTGTGAAATTTCAACAGGAGTTAGTACAAAGAGGTTTAAGGGTGTCCGTGAAACATACAAAATAAACACATTTCTGATGACAATGGGCTTGATGTATCCGAATCCAAAATACGATGATAAAAGAAAAAAACTTATAATATGTGTGATTTTATCAGTTATTCCTGCACTTGGTATAATAGGCTACGATATGCGTCTTCGTATTTTACACAACGATATGCCCAATCTTGTGCGCCAGTCTATAGTATCGGTGTCAATGCTGTTTGTCTTGGTAAAGTTGATTCTTACGTTACTGCGAAAAAAGGAACTTCGAGCTCTTTTTGATGATATCGACAAAGATTACGAACTTTTCAATGATTTGCCAGAAGAATATCAAAATATA…	FYKYCNNCEISTGVSTKRFKGVRETYKINTFLMTMGLMYPNPKYDDKRKKLIICVILSVIPALGIIGYDMRLRILHNDMPNLVRQSIVSVSMLFVLVKLILTLLRKKELRALFDDIDKDYELFNDLPEEYQNIVEETIQKTKKIEKAWFIIMVITASSYPILAGLCTMYSQLFSENPQRFMVHETSVVLLTEEEKYETPYFELMNVYIMYIVIFIFIGFIGFDGMFSVCMLHVSLKLKIYNQNLKNLLNNIDINRNIAAFVDNHCEAERLMGEIQKCFEVWLVGIFFNAILQLGMTLIQITNTTETDINQMYFLFALATVVHIYLPCYLASEITSNAAEIANVAYCCSWERVQDEGMRKSICIIIAKAQIPICLRALGMITFNMEMFVSILQTAYSMYT…
Goto	Greta	ORloc03	OR31	Goto_BanyOR48	Scf0000002	9700960	9705083	-	4124	8	FALSE	393	7	cl20237	66	384	318	-	126.633	2.21e-33	Scf0000002	9700960	9705083	Goto.Scf0000002ORloc03.1	100	-	9700960	9705083	255,0,0	8	180,130,205,258,100,105,156,45	3943,3724,2089,1745,1523,736,415,0	ATGTACGCTACTTTTGATGCATTTCGACCTCATTTTATTGCACTGGAAAGGGCTGGTTACTTTAAAATCGTTTTCAGAAAAACTACAACATGGGGAGCTTATTTTCATAATTTCTATCGTATGTTGGTATGGTGTGCCGTTATAATTTATAATTTGCAGCACATTGTTCGTGCTTTTCAGGTAAGACAATGTACCGAACAGCTAGTGGGCACATTATTTATTCTGTTAACAACTTTAAATGCACTTGGTAAACAGATGGCTTTTAATGTTCATGTTGAACGAATCGACAAAATCATCGACATTATTACTGGTGAATCTTTTGCACCAAAAAACACATACCACGAAGATGTTATGAAAATAAATGCAGCATCGATGTCTGGCCTCCTTGTATTGTACCAC…	MYATFDAFRPHFIALERAGYFKIVFRKTTTWGAYFHNFYRMLVWCAVIIYNLQHIVRAFQVRQCTEQLVGTLFILLTTLNALGKQMAFNVHVERIDKIIDIITGESFAPKNTYHEDVMKINAASMSGLLVLYHLAIGICGFLFTFYPLINRALGQPVFITGYFPFSISESPVFELIVIFMGISLTLQAYGHVTMDCTIVSFYVQAKTQLQIFRYNLEHVTKEVDLKTDHIYIDDDIESKKLLHNKFVNCVNHYGQIVWLVEEVESIFSEATTVQLVVMVWVICMTVYKIVGLSILSAEFITMAMYLGCMLAQLYIYCYYGTHLKVESERVNDSVYQSAWLCLSPAFRRHLLVLMERCKRTVEPRTAYVIPLSIETFISVLKSSYTLFTILNRK
Goto	Greta	ORloc04	OR03	Greta_Goto.jg7097.t1	Scf0000003	829675	846286	+	16612	8	FALSE	378	6	cl20237	176	366	190	N	54.9859	2.45e-08	Scf0000003	829675	846286	Goto.Scf0000003ORloc04.1	1137	+	829675	846286	33,88,177	8	111,81,337,193,103,102,153,57	0,5376,13297,14745,15524,15883,16078,16554	ATGAGAGAGCTCCAAGTAGGTGTATTTAAGGTGAGAAGTTTCAATTTAAGCACTGCAGCGGGAGGAGAAGGTCACGGGCTTAATTCTGGTTTCTCTATTTCGCTCAAACGGCAGCTCGCTTGCACCGCAGAGTGTAACGGCCATGCCGACTGCCAAACGCGTGATAAAACTACTCAAGTGCCGGACAGAGGAGGAGCCTGTGTGTGGACTACTGGAGTCATCATGTTCATTTCTCTTGGAATTTGCCTCATCTTTAGAGAAAAGTTCAGATCTTTTTTGGAAGAGATGGTCTTTGAGGATCGTATCCTCGACATGCCTTTAGCACAAAATGTATTGCGTCTAAAACTGAAACATGGAAAGTTGTATGAATTGAAGGAACTGATAGTAAACTCACAGGAG…	MRELQVGVFKVRSFNLSTAAGGEGHGLNSGFSISLKRQLACTAECNGHADCQTRDKTTQVPDRGGACVWTTGVIMFISLGICLIFREKFRSFLEEMVFEDRILDMPLAQNVLRLKLKHGKLYELKELIVNSQEKLLKLSRLLLKTYLASVWLCVTLYLCGPIYLMCVRKDKSLRLLAYPGFQSMIILLVGQIIRQLRIIGFILQNLDEIGNELVGERGPLWQEVCTLVFSQCAEHYIKTKRFANKLNLICQPFYLTLVIVATMLVCVCSVKIAISDKLSPDTMKYYVHELCFILVVLMFCFLGQQVENECERLEVAVTEKWYIFNSKHKTNIRIFMMALGQRMPIYIFGSITLSLPTFTRFIRTGMSFFTFLMSVLED
Goto	Greta	ORloc05	OR51	Greta_Goto.Loc05	Scf0000003	2872236	2877283	-	5047	6	FALSE	398	7	cl20237	66	391	325	-	127.018	1.69e-33	Scf0000003	2872236	2877283	Goto.Scf0000003ORloc05.1	60	-	2872236	2877283	255,0,0	6	42,156,105,97,479,318	0,218,608,789,1794,4729	AACATGTTCCGCTATATTTTAAATAAATTGGAAGATTCAAATTTTCCTTTACTCGGACCAAATATAAATGCCTTAAAATTGTGGGGCTTACTCCTCCCGGAAAAAAAAAATAAAAAATATTTTTACATATTTATGCATATTTCTGTAATTGTGTTTACAGCTACCGAATATGCAGAAATCTGGTTTGTAAAACACGATATGAATTTGGTTTTGACAAATATAAAAATTACGCTACTTGCAACGGTTAGTGTAAGCAAAGTAACGAGTTTCATACTTCGTCAGAATGACTGGAAAGATATCATGAACTACATTACTGAGGTTGACATAGAAAGAAGAAATTCTCCAGATCCCATTTACCGAGAGACTGTCAAGAATTATACAAGATACTGTCGTATAATA…	NMFRYILNKLEDSNFPLLGPNINALKLWGLLLPEKKNKKYFYIFMHISVIVFTATEYAEIWFVKHDMNLVLTNIKITLLATVSVSKVTSFILRQNDWKDIMNYITEVDIERRNSPDPIYRETVKNYTRYCRIITYVYWFLGYCTVTMIVVQPAAKYLLSSTYRQNLKDGTEKYLEVVNSWVPFDKTTMSGYLISNLIQGVASLYSGGWISSYDTNAFVLMIFFRSELELLKRDCQSLFGSEENPITKEEAFKRIDKCHKRHNDILKYFRLFDSCLSPIMLLYVVVCSVMLCATTFQLTTESSTMQKLITFQYLMFGVSQVFIYCWHSNDIFYVSQDLMLGPYESIWWNRTLSEKKNLHLLIGQLNKTIVLTAGPFSYINLATFINILKGAYSYYTLLN
Goto	Greta	ORloc06	OR30	Greta_Goto.jg7440.t1	Scf0000003	6343523	6344312	+	790	1	FALSE	262	4	cl20237	67	260	193	C	55.3711	5.89e-09	Scf0000003	6343523	6344312	Goto.Scf0000003ORloc06.1	789	+	6343523	6344312	33,88,177	1	789	0	ATGTCTTTTCCCATAAAGTTCGATGAGAAGTTCAAAATATCCACATCTGCACTCCGGTTGAATGGTGCTCATCCGTTCTTTAGAAAACGTACCAAATTGTGGCTGTTTAAAAACTATTTTTTTCGATTTCTGGTGTGCACTTGCTGTGTTCTTCTTGTTAACTCTGTGATATCTCACGACATAGGATCTAAGAAATATGCAGAGGCCATTAAGAACGGAGTAATGGCTATCGTCGCCATAACAGTAACATTCAAACACACGGTTCTCTTATACCACCACGATTCCATAAAACAGCTTATAAATGAACTAAACGAGGATTACAAAATAGCGGAAGATTTTGAAGAGATAGAGAAGGAGATAATTTTAAAATATGCGAAGAGAGGAGTTAAAATATGTTTG…	MSFPIKFDEKFKISTSALRLNGAHPFFRKRTKLWLFKNYFFRFLVCTCCVLLVNSVISHDIGSKKYAEAIKNGVMAIVAITVTFKHTVLLYHHDSIKQLINELNEDYKIAEDFEEIEKEIILKYAKRGVKICLFWLASASLTSFMFPIKATIEMVGLYIKGEFELVPMFDFTYPDIIDQYKSYQSMYIMLFTVCFLFDMYSLSVYIGFDPLVPIFMLHTCGQLDLLSKRMMELFTKKNSIQEIHDELKSINMKLMNIYRLYI
Goto	Greta	ORloc07	OR30	Greta_Goto.jg7442.t1	Scf0000003	6346438	6348669	+	2232	4	TRUE	122	0	cl20237	28	106	78	N	58.0675	4.81e-11	Scf0000003	6346438	6348669	Goto.Scf0000003ORloc07.1	369	+	6346438	6348669	33,88,177	4	51,105,159,54	0,229,996,2177	ATGAAAACGACCACATTTCTTCTACCCTTCTCTGTTTTTGAAGTTACACAGTCATTACGTGAGAAAGAGGTCAATTTTGAGTTTATTTTCTTCTTCTCTGGTGCTATTTTACACTTTTATATACCGTGTTACTACAGCACTCTGTTGATAGAGAAGAGCGAATCTTTCCGTCAAGCGATATATTCTTGTGGCTGGGAGAAACAATCCAATATAAAGATACGAAAAACTATTCTGCTGATGCTGACCAGGACCCATGTATCCCTCGGCATCAAGACAGTTTTCTACCCCATTTGTTTGGACACGTTTGCCGAGGTGATGACGCGCCAGGCCTACGGAATATACAACATTATGAACGCTGCCTGGGGAT	MKTTTFLLPFSVFEVTQSLREKEVNFEFIFFFSGAILHFYIPCYYSTLLIEKSESFRQAIYSCGWEKQSNIKIRKTILLMLTRTHVSLGIKTVFYPICLDTFAEVMTRQAYGIYNIMNAAWG
Goto	Greta	ORloc08	OR28	Goto_SmorOR26	Scf0000006	4334834	4343071	+	8238	11	FALSE	423	7	cl20237	69	411	342	-	138.574	1.16e-37	Scf0000006	4334834	4343071	Goto.Scf0000006ORloc08.1	100	+	4334834	4343071	255,0,0	11	107,149,153,183,153,118,97,102,89,67,51	0,184,621,2965,3391,5970,6359,7091,7302,7471,8186	GCTCACACATACTCTCTAGCCGACTACGACGCGACGTTTTGGCTTCCGAACAAAATTTTAAGAGCTTATTTTCTTAAACTAGATCTTCAGGACGTTCAACAGACAACCATTTTAGGGACTGTGATATTCTGGTTTATGATGAGCCACGTCATCATGGCCACAGTGCTCGAGAGCATCAGTATGATAATGACAGGATCTGGAGGCACCTTGATAGAACTGTTCACGATGATGCCCTGTGTGGGATACCTCTTAGTTGCCATGTCGAAAACCTACAAAATCAAGCGATTCAAACCCATCTACCAAAACCTCGTGACCGAGCTAAGAAGCATGTGGCCTGTGGGGCAGGTTACAGAAGAGGAACACAACATTATTGTTGACAGTCTTAAAAGCCTGCGGCAT…	AHTYSLADYDATFWLPNKILRAYFLKLDLQDVQQTTILGTVIFWFMMSHVIMATVLESISMIMTGSGGTLIELFTMMPCVGYLLVAMSKTYKIKRFKPIYQNLVTELRSMWPVGQVTEEEHNIIVDSLKSLRHVMKAYCTCNLGLGAIYFLPPYISIIKGMAGFKQEQRLLPFFYWFPFDPLQDNVYEAVMVLQTFHCFCTIGFMVSGDVLFVLFLSHITTQFSLLRVTINKMICVTIDNQLVDSYPLGVYSKEHLLNNSDQGTNGEIQDNLEEKLVKIINRHRDLIRLSEDVENMYSFSLLVNVINSSIIICFCLFCVTFVEKWNEFVYKVFLTVGILQIWILCWYGQKLLDTSSGIGEALYNSGWYTSTNKIKKSILIMIHRSQRPVYITTFGFSIV…
Goto	Greta	ORloc09	OR43	Goto_AvflOR55	Scf0000008	33066	35039	-	1974	5	FALSE	379	6	cl20237	71	368	297	-	108.914	5.3e-27	Scf0000008	33066	35039	Goto.Scf0000008ORloc09.1	100	-	33066	35039	255,0,0	5	722,100,108,156,51	1251,1085,806,364,0	ATGTCTCTCCTTAGGAGTTTAACTGATCAAGTATACCAAAGTGATTTATTTGATTTTAATTTAAAATATCTCTATTACGTTGGCATATGGCCAGAAAATGATTGGCCAAGACGTAAACAACTATTGTACCAAATATACGAATCTACACTTCATATTTTGGCAATAATTTATATTATAATAACTGGCATAGGGACCTACCAGCATAGAAATGATTTGACAATTATGATGACCAACTTGGACAAAACTCTTGTTTCCTATAATTTCGCTTCGAAAATATTTTTCTTCATCATAAAGAGAAATAAATTAAAGATTCTTATCAATGAAATAAAGAATTCTGGTGACGAAGTCAGTGAAGAACGCAAGAAGCTGATGACAATTCATGTAATTGTCATCACTTTT…	MSLLRSLTDQVYQSDLFDFNLKYLYYVGIWPENDWPRRKQLLYQIYESTLHILAIIYIIITGIGTYQHRNDLTIMMTNLDKTLVSYNFASKIFFFIIKRNKLKILINEIKNSGDEVSEERKKLMTIHVIVITFVSTALVSTFSLLSQYKVEMTVEAWMPFDPLKDRMSLLLSTQILAICFIPCLYRAFALQGIVCSIIMYFCDQLIELQQRLTKMSNSQESERHAREEFKAIVKKHVRLMRYSKTFTNIFKEFFLIQNLAVTIELCLNALMVTAVGLEEKTLLASFLTFLGLALFNAYIFCYLGDELIVQSTGLAQAAYESGWTSRPLDMQQDTLIVITVAQRPLMLSAGGMAVMCIQTYSEALYNAYSIFAVLNDVVD
Goto	Greta	ORloc10	OR14	Goto_DpleOR53	Scf0000013	256356	262788	+	6433	5	FALSE	443	7	cl20237	76	433	357	-	123.166	1.07e-31	Scf0000013	256356	262788	Goto.Scf0000013ORloc10.1	100	+	256356	262788	255,0,0	5	914,97,114,156,48	0,3301,3748,4674,6384	ATGTCTGAGGCAAGTACCTCGCCACCCAAGCGGTATTTTTCTGTTCAATATTATTTGCTGAGATTTTTAGGGTTGGGATGGTGGCATCATCCTGATGAAGGTGACTTTAATAATTTTCCAGGATTATATTTGTATTATTCCATTGCAACTGAAATTTTCTGGGTAGCTGGTTTCATTGGCTTGGAATCAATCGATCCTTTTATAGGAGAAAAAGACCTGGACAGATTCATGTTCAGTCTGTCTTTTGTAATCACTCACGATCTGACAATAGTCAAACTATACATATTCTTATTTAAAAACCGTGAAATTCAAGAAATCGTACGCATTTTAGAAGTAGATTTGCAACAGTTCTATCAAAACTATGACAAAATACGCAAAACTGTGCGTTTAACAAAGCTT…	MSEASTSPPKRYFSVQYYLLRFLGLGWWHHPDEGDFNNFPGLYLYYSIATEIFWVAGFIGLESIDPFIGEKDLDRFMFSLSFVITHDLTIVKLYIFLFKNREIQEIVRILEVDLQQFYQNYDKIRKTVRLTKLLTALFIFFGWLTIGNTSMYGIVQDIHWKAEVAQLNDTSVIPFRALPQPIYIPWNYQNEASYIATFLLETVGLLWTGHIVMTIDTFIGSLIVHMSSQFSIMQEAISTAYDRTMNQLAEGLVRDDSLVIEDFRNMGSPDPLERIVRTYCSDQEIEKALENTLRSCFHQHQTLISCVKKFASTYSYGFMTQLISSLAAICVIMVQLSQDASSLKSIRLVTSLAFFAVMIIQLAIQCFTGNELTYQAQRVSEAVMCCKWDRIPARLRGSL…
Goto	Greta	ORloc11	OR14	Goto_SmorOR52	Scf0000013	256383	262788	+	6406	5	FALSE	434	7	cl20237	67	424	357	-	122.011	2e-31	Scf0000013	256383	262788	Goto.Scf0000013ORloc11.1	100	+	256383	262788	255,0,0	5	887,97,114,156,48	0,3274,3721,4647,6357	AAGCGGTATTTTTCTGTTCAATATTATTTGCTGAGATTTTTAGGGTTGGGATGGTGGCATCATCCTGATGAAGGTGACTTTAATAATTTTCCAGGATTATATTTGTATTATTCCATTGCAACTGAAATTTTCTGGGTAGCTGGTTTCATTGGCTTGGAATCAATCGATCCTTTTATAGGAGAAAAAGACCTGGACAGATTCATGTTCAGTCTGTCTTTTGTAATCACTCACGATCTGACAATAGTCAAACTATACATATTCTTATTTAAAAACCGTGAAATTCAAGAAATCGTACGCATTTTAGAAGTAGATTTGCAACAGTTCTATCAAAACTATGACAAAATACGCAAAACTGTGCGTTTAACAAAGCTTTTGACGGCGTTATTTATATTTTTTGGT…	KRYFSVQYYLLRFLGLGWWHHPDEGDFNNFPGLYLYYSIATEIFWVAGFIGLESIDPFIGEKDLDRFMFSLSFVITHDLTIVKLYIFLFKNREIQEIVRILEVDLQQFYQNYDKIRKTVRLTKLLTALFIFFGWLTIGNTSMYGIVQDIHWKAEVAQLNDTSVIPFRALPQPIYIPWNYQNEASYIATFLLETVGLLWTGHIVMTIDTFIGSLIVHMSSQFSIMQEAISTAYDRTMNQLAEGLVRDDSLVIEDFRNMGSPDPLERIVRTYCSDQEIEKALENTLRSCFHQHQTLISCVKKFASTYSYGFMTQLISSLAAICVIMVQLSQDASSLKSIRLVTSLAFFAVMIIQLAIQCFTGNELTYQAQRVSEAVMCCKWDRIPARLRGSLVLMIQRSQK…
Goto	Greta	ORloc12	OR69	Goto_DpleOR22	Scf0000020	1604697	1607996	+	3300	5	FALSE	348	6	cl20237	59	347	288	-	115.462	1.18e-29	Scf0000020	1604697	1607996	Goto.Scf0000020ORloc12.1	100	+	1604697	1607996	255,0,0	5	565,178,97,111,93	0,843,1830,2627,3206	TTTGATAAGTCTCTACATCTGACATCTCAGGCCTTTTACTTTTCTGGTATAGAAATGGGATTTAAGAGCATACCACATATAATAAAATGGTGTTATTATTTCAATATCTGGTGGTTATATACTGATGTTTTTGGGGAATTTTGCTGGCTTTTCGAAGGCATAAAAATGGGTAAGAGTATAGATTTGCTGTGTGTGGTGGCGCCGTGCTCAGCCCTCTGTGTACTGAGCACAGCCAAGACCTTACCAATGCTGTTGAACAATGGGACCCTGAAGGCAGCTGTGGCCAAATTAAGGTCTATCCACCCCATGGATATGATGGACAGTTTCGAGAGAGAGGAGTTGAAGAATACAACCATGATCTTAAACGCTATAGTAACTGTTCTGGTGGTGGGTGGTATA…	FDKSLHLTSQAFYFSGIEMGFKSIPHIIKWCYYFNIWWLYTDVFGEFCWLFEGIKMGKSIDLLCVVAPCSALCVLSTAKTLPMLLNNGTLKAAVAKLRSIHPMDMMDSFEREELKNTTMILNAIVTVLVVGGIAVVILFPLMPAFLMGYDFLTTGSFELQLPFFTKYFFDVYSDIRLYAFMYFHQFGSTVIVSLNIFAADTLFFSFCSYLKMHFNILAHNYENIVGKSDDETRMNVRKCVTRHQELIELVDQMNVLYSQSNLVNIMTSSLIICLCGFNLTVIKNKTMSTFMLFTPFLVNSLTEIFLMCFFGDKLIASSTQVTDAIYNSRWYEASNEVKKSILLILFRY
Goto	Greta	ORloc13	OR07	Greta_Goto.jg27084.t1	Scf0000020	1614692	1619018	+	4327	7	FALSE	347	5	cl20237	41	321	280	-	124.322	6.69e-33	Scf0000020	1614692	1619018	Goto.Scf0000020ORloc13.1	1044	+	1614692	1619018	33,88,177	7	59,431,190,97,105,89,73	0,1198,1955,2390,3503,4062,4253	CTGTTCCGGTGCGTCGCAGATGAGTGCGAAAGCGACTCTGGGACCTCTACGGCTCTGAGCGATACTTTTGGTGGTATTCTGGTGGTGTTCAATGGTCTTACCACGGATGAAGGTTTTATAGCAGTGACTTACATGGCTCCGTGTTCAACCCTGACTCTCTTGTCAACTACCAAGGCGATTCTTTTCATATATTACGAGGAGGAAATTCATGATTTGGCGGCAAATTTGAGAGAATTGGACAATAAATTTAATATAAACAGACCGGAAATACAATCTGATATATATTTTGTGGACAACATTCTTAAAGCTTCTAAAATACTCAACGCTATGCTATGGATTATATTTTCTTTTAGCCCGATAGCTGTATCTTGTATCTTCTACGCACAGTCTGGTGTTTTC…	LFRCVADECESDSGTSTALSDTFGGILVVFNGLTTDEGFIAVTYMAPCSTLTLLSTTKAILFIYYEEEIHDLAANLRELDNKFNINRPEIQSDIYFVDNILKASKILNAMLWIIFSFSPIAVSCIFYAQSGVFEVLFPCIILYPFDSHDPIIWPFVYFHQIVSVCIVLLNIQGPDYFLYICCTYLRIQFHLLCSDLKKTVNDNRLLPHKSFETKCLPLIQRHQQLIKIAANLEFMYTKSTLVHFLAASFLICLTGFNVVEITNPGVTMMFLVFLSTNLAQIFILCYLGDLLMKSTMEVSEALYDTKWYDIDTSGRKNLLFVHFRHSNPRSLRNRIALPIELPYYPPR
Goto	Greta	ORloc14	OR47	Goto_AvpeOR24	Scf0000023	2105863	2108425	+	2563	9	FALSE	401	7	cl20237	89	388	299	-	135.878	9.11e-37	Scf0000023	2105863	2108425	Goto.Scf0000023ORloc14.1	100	+	2105863	2108425	255,0,0	9	271,153,183,184,97,102,89,67,57	0,396,695,1101,1361,1554,1886,2369,2505	ATGGACGAAACAACAAGGGAAGCAGCTAAGCACGAAATTGACGAATCCTTAAAATTGAGCACATTTAGTATGCGACGCATTGGGCTTTCATTTGATAAGCCACTGAATGCTTCTGCTTACTTTCGGCAAAAATTGTTATTTATAGCTTCGATTTGCGGCATTTTCTTTCATGTTTTTAGTGAGTTCGTTAACATAGTGCTCACGTTCAACAGCTCCCCTCGAGTGGAAATCGTTGTTCCTCTATTTCACACTTTTGGATATGGTGCTTTAAGTATTGCCAAAGTGTTCGTCTTGTGGTACAAAAACACTGTTTTCGGCGAGCTGATAGATGAACTGGCAGGAATATGGCCTATGTCTCCCATTGATGAAGATGCTCTAAATGTAAAGAAAAAAAGCTTA…	MDETTREAAKHEIDESLKLSTFSMRRIGLSFDKPLNASAYFRQKLLFIASICGIFFHVFSEFVNIVLTFNSSPRVEIVVPLFHTFGYGALSIAKVFVLWYKNTVFGELIDELAGIWPMSPIDEDALNVKKKSLTSLRISHNWYFGMNVSGVWFYNITPIAIYFYQLWQGYDAKMGFVWVSWYPFDKTQPIAHVAVYLFEIFAGVTCVWIMVSSDLLFSGMASHIALLLRILQRRLESLGSIDKTEEEHYEDIRINIKLHQRLISYCGNLEEAFSLVNLINIVMSSINICCVVFVIVLLEPLVAVSNKLFLGSALIQVGAMCWYADDIFHANGNIAAAVYNSNWYTMSPRCRRTLLFLIARSQKPIAFTAMKFTNISLVTYSSILTRSYSYFALLYTMYN…
Goto	Greta	ORloc15	OR35	Greta_Goto.jg14193.t1	Scf0000029	1886802	1890586	+	3785	8	FALSE	280	4	cl20237	85	263	178	N	105.447	1.38e-26	Scf0000029	1886802	1890586	Goto.Scf0000029ORloc15.1	843	+	1886802	1890586	33,88,177	8	79,150,193,97,99,89,67,69	0,304,951,1352,1537,3217,3473,3715	ATGTTGGGCCAAGTTCTGTATGTTATAAAAGGAAAGAAGATCGGTGCCACTTTCTTGGACATAGTTAACGCTATCCCAGTAACTGTTAAGATGTGTGTAGTTATCCATAAAAAAAATCAGATTCGAGAAATAATTATTGATATAGGAAAAGAATGGCCGGAACGCAGTAACGAGGAAAAGAGTAAAGAATTACAAGAATGGGCCCGTAAACTCCGGTTTTTTGATAATGGTACAATTTCTGACCTTTGTATCTACGTGACATGTGATTTTCTCCTAGTAGATCTCATTTTTGCCTTAAGCAGCTTACTTAGTTTGGTACAGATTGATCTCCGAAACATGAATCCAGCCTCCACTGTACGTAGCAGCGATGATGACTGTAACGATATCAAAATAATTGTT…	MLGQVLYVIKGKKIGATFLDIVNAIPVTVKMCVVIHKKNQIREIIIDIGKEWPERSNEEKSKELQEWARKLRFFDNGTISDLCIYVTCDFLLVDLIFALSSLLSLVQIDLRNMNPASTVRSSDDDCNDIKIIVKKHQNLLRYSEKLNDIFGPLIFVQVSISSIEISCYGFLAIEAGGMFLRNITVSLGVIFVIFVLAWPGQMLIDTSSGVAEAAYQCRWYERSNEFRKYISIIITRSQKPCQVSALGFANLSLAMFSKVLSTSWSYLSLLHQMYEDFDFN
Goto	Greta	ORloc16	NymOR4	Greta_Goto.jg32268.t1	Scf0000037	330801	331846	-	1046	3	FALSE	200	2	cl20237	146	196	50	N	49.9783	2.12e-07	Scf0000037	330801	331846	Goto.Scf0000037ORloc16.1	603	-	330801	331846	180,8,54	3	236159208	0,335,837	ATGCATATAGTAGATGATTATTTACATTGTAATGAACTGGTGATGAAAGGCACGCGTTTTGAAATGAACATTTTGAAAGTGCTTGTAATTATCAAGAAGCAAGCCACAACTGCTTGGACTGTGTTGACCGTGAATGGTGTAATCTATGCAAGTGTGCCCTTTTTGAGACCTGGTCGTAATTTCTCAGAAGATTTGTTTATTATTTATGTTCTCATTGGATACCTAGAAGCACAAATGTTTGCCCTCAGTAAAGAACTGACAAACATTTGGAGTGATAGTGAAAAGTTCTATAAATCTTATAGAAATTATAACAGATTCGTTGTGAAAGATAGAACAAGAAACATTTTTGTAAAGAAACGTTTGCGAGGACTAGTGACAGAACTGGTCGGTGGATTGGAA…	MHIVDDYLHCNELVMKGTRFEMNILKVLVIIKKQATTAWTVLTVNGVIYASVPFLRPGRNFSEDLFIIYVLIGYLEAQMFALSKELTNIWSDSEKFYKSYRNYNRFVVKDRTRNIFVKKRLRGLVTELVGGLENTVIQLPFSFSMVFIDCYIGQRLIDASTAFESAVYNCDWENFDVSNQKTVFFMLQCSQSNVTMFRGQ
Goto	Greta	ORloc17	NymOR4	Greta_Goto.jg32270.t1	Scf0000037	341495	342672	-	1178	2	FALSE	300	5	cl20237	21	287	266	-	77.3274	3.48e-16	Scf0000037	341495	342672	Goto.Scf0000037ORloc17.1	903	-	341495	342672	180,8,54	2	695208	0,969	ATGAATATAGTAGATGATTATTTACATTGTAATGGATTGGTGGTGAAAGGCACCCGTTTTGAAATGAACATTTTGAAAGTGCTGAGAATTATCAAGAAGCAAGCCACAACTGCTTGGACTGTGTTGACCATGAATGGTGTAATCTATGCAAGTGTGCCTTTTTTGAGACCTGGTCGTCATTTCTCAGAAGATTTATTTATTATTTATGGTCTAGATCCGATGGTCGAATCCCCAAACTATGAAATAGCATCTATATTGATGACAGCAGCTACATATTTCGCAGTCACCATGGCGGCACATATAACATTATTTATTATAGTCATCATTGGATACCTAGAAGCACAAATGTTTGCCCTCAGTACAGAACTGACAAACATTTGGGGTGACAGTGAAAAATTC…	MNIVDDYLHCNGLVVKGTRFEMNILKVLRIIKKQATTAWTVLTMNGVIYASVPFLRPGRHFSEDLFIIYGLDPMVESPNYEIASILMTAATYFAVTMAAHITLFIIVIIGYLEAQMFALSTELTNIWGDSEKFYKAYKNHNRFVEKDRARNIFVKKRLRDIVGFQILNINLRNRVEKELRCIFVIDFIFILLGLVTELVGGLENTVIQMPFTFGIVFIDCYIGQRLIDASTSFESAVYNCNWENFDVSNQKTVFFMLQCSQRTMTLSAGGMAVLSFPTLMFILRSTYSTYTTLKSSARHF
Goto	Greta	ORloc18	NymOR4	Greta_Goto.jg32274.t1	Scf0000037	433039	434091	-	1053	2	FALSE	300	5	cl20237	21	287	266	-	79.6386	5.62e-17	Scf0000037	433039	434091	Goto.Scf0000037ORloc18.1	903	-	433039	434091	180,8,54	2	695208	0,844	ATGAATATAGTAGATGATTATTTGCATTGCAATGAGCTGGTGGTGAAAGGCACTCGTTTCGAGACAAACATTTTGAAAGTGCTGAGAAATATCAAGAAGCAAGCCGCAGCAGCTTGGACTGTGTTAACCATGAATGGTGTAATCTATGCTATTGTCCCTTTTTTGAGACCTGGTCGTCATTTCTCAGAAGATTTGTTTGTTCTATATGGTCTAGATCCGATGGTCGAATCCCCAAACTATGAAATAGCATCTGTAATGTTGACAGGAGCTGTTTATTTCGCAGTCACCTTGGCGGTTCATATAACATTATTTATTATAGTCATCATTGGATACCTAGAAGCACAAATGTCTGCCCTCAGTATAGAATTGATAAACATTTGGGATGACAGTGAAAAATTT…	MNIVDDYLHCNELVVKGTRFETNILKVLRNIKKQAAAAWTVLTMNGVIYAIVPFLRPGRHFSEDLFVLYGLDPMVESPNYEIASVMLTGAVYFAVTLAVHITLFIIVIIGYLEAQMSALSIELINIWDDSEKFYNSYRHYKRILVKDRLRNIFLKKRLQDIVRFQILNIKIRNKIEKELRCVFVTDFLFIILALVTELVGGLENTVIQMPFTFGIVFIDCYIGQRLIDASTAFERAVYNCKWENFDVSNQKTVLFMLQCSQKTLTLSAGGMAVLNFSTLMSVLRSTYSAYTTIKSSSKKN
Goto	Greta	ORloc19	NymOR4	Greta_Goto.jg32275.t1	Scf0000037	439796	440916	-	1121	2	FALSE	297	5	cl20237	52	287	235	N	82.335	5.92e-18	Scf0000037	439796	440916	Goto.Scf0000037ORloc19.1	894	-	439796	440916	180,8,54	2	686208	0,912	ATGAATATAGTAGATGATTATTTACATTGCAATGAACTGGTTGAGAAAGGCACCCGTTTTGAGACAAATATTTTGAAAGTGCTGAGAACTATCAAGATGCATGTCACAACTGCTTGGACTGTGTTAACCATGAATGGTGCAATCTATGCAATGGTGCCTTTTTTGAGACCTGGTCGTCATTTCTCAGAAGATTTATTTATTCTATATGTTCTAGATCCGATGGTCGAATCCCCAAACTATGAGATAGCATCTGTAATGATGACAGCAGCTGTTTATTTCACAGTCACCATGGAGGTTCATGTAACATTATTTATTATAATTATCATTGGATACATAGAAGCACAAATGTCTGCCCTCAGTATAGAACTGTCAAACATTTTTGATGACAGTGAAAAATTC…	MNIVDDYLHCNELVEKGTRFETNILKVLRTIKMHVTTAWTVLTMNGAIYAMVPFLRPGRHFSEDLFILYVLDPMVESPNYEIASVMMTAAVYFTVTMEVHVTLFIIIIIGYIEAQMSALSIELSNIFDDSEKFYNSYKNHERIVVKDRVRNIFVKKRLQDIVRFQILNINLRNKVEKELRCVFVTDFLFIILALVTELVGGLENTVIQMPFTFGIVFIDCYIGQRLIDASTAFESAVYNCKWENFDVSNQKTVFFMLQCAQRTMTLSAGGITVLNFPTLMSVLRSTYSAYTTLKSSA
Goto	Greta	ORloc20	NymOR4	Greta_Goto.jg32276.t1	Scf0000037	445865	447013	-	1149	2	FALSE	297	5	cl20237	39	287	248	N	73.0902	8.42e-15	Scf0000037	445865	447013	Goto.Scf0000037ORloc20.1	894	-	445865	447013	180,8,54	2	686208	0,940	ATGAATATAGTAGATGCATATTTACATTGTAATGAACTGGTGGTGAAAGGCACACGTTTTGAAGCGAACATTTTGAAAGTGCTGCGAATTATCAAGATACAAGCCACAACTGCTTGGACTATGTTGGCCGTGAATGGTTTAATCTATGCATGTGTGCCGTTTTTAAGACCTGGTCGCCATTTCTCAGAAGATTTATTTATACTATATGGTCTAGATCCGATGTTCGAATCCCCAAACTATGAAATAGCATTATTATTATTGACATCGGCTGATTATTTCTCAGTTATCATGTCGGTTCATATAACATTATTCATTCTCGTCATAGTTGGGTACCTAGAAGCACAAATGTCAGCCCTCAGTATAGAACTGATAAACATGTGGGATGACAGTGAAAAATTC…	MNIVDAYLHCNELVVKGTRFEANILKVLRIIKIQATTAWTMLAVNGLIYACVPFLRPGRHFSEDLFILYGLDPMFESPNYEIALLLLTSADYFSVIMSVHITLFILVIVGYLEAQMSALSIELINMWDDSEKFYNSYKNNNRFVVKDRARNLFVKTRLRDIIRFQILNINLRNRVEKELSCVFVTDFLFVILALVTELAGGLENTILQVPYTFGLVFINCYIGQRLIDASVAFESVLYNCKWENFNVSNQKTVLFMLQCSQKTMTLSAGGIAVLNYPSLMSVLRSTYSAYTTIKSSA
Goto	Greta	ORloc21	NymOR4	Greta_Goto.jg32279.t1	Scf0000037	459373	459979	-	607	1	FALSE	201	4	cl20237	61	191	130	N	71.5494	5.68e-15	Scf0000037	459373	459979	Goto.Scf0000037ORloc21.1	606	-	459373	459979	180,8,54	1	606	0	ATGTCGGTTCATATAACATTATTCATTCTCGTCATAGTTGGGTACCTAGAAGCACAAATGTCAGCCCTCAGTATAGAACTGACAAACATGTGGAGTGACAGTGAAAAATTCTATAACTCTTATAAAAATAATAACAGATTCGTTATGAAAGATAGAGCAAGAAACTTATTTGTGAAGACACGTTTGAGAGATATAATAAGATTCCAGATATTAAATATAAATCTCAGAAACAGAGTGGAAAAGGAACTACGTTGTGTCTTTGTCACTGATTTCTTATTTATAATACTCGCGCTTGTTACCGTACTGGCCGGTGGATTGGAAAATACGATACTTCAAGTGCCGTATACATTTGGTATCGTGTTCATAGACTGCTACATAGGACAAAGGCTCATTGACGCA…	MSVHITLFILVIVGYLEAQMSALSIELTNMWSDSEKFYNSYKNNNRFVMKDRARNLFVKTRLRDIIRFQILNINLRNRVEKELRCVFVTDFLFIILALVTVLAGGLENTILQVPYTFGIVFIDCYIGQRLIDASVAFERALYNCKWENFNVSNQKTVLFMLQCSQKTMTLSAGGIAVLNYPSLMSVLRSTYSAYTTIKSSS
Goto	Greta	ORloc22	NymOR4	Greta_Goto.jg32345.t1	Scf0000037	1173517	1174645	-	1129	2	FALSE	297	5	cl20237	72	287	215	N	71.5494	3.52e-14	Scf0000037	1173517	1174645	Goto.Scf0000037ORloc22.1	894	-	1173517	1174645	180,8,54	2	686208	0,920	ATGAGTGTAGTGGATGAATATCTACATTGTAATGAGTTGATGGTCAAGGGCACACGTTTTGAGAAGAATGTGTTAAAAACGCTTAGACTTGTCAAGAAGCAATCCATGACTATTTGGATTACTTTGGGTATAAATGCTGTGGTCTATATAACTTTGCCACATATTAGGCCCGGTCGCCATTTCCCAGAAGATTTGTTTGTTATATATGGTCTTGAGCCGATGTTAGAATCCCCAAACTATGAAATAGCTTCTGTAATGTCAACGACATCCGTATGTTTCACAGTCTTCACGACGGTGCATATAACATTATTCGTCATCGCCCTCGTTGGATTTCTTGAAGCACAAATGCTGGCTCTAAGTGAAGAACTGATTAACATTTGGGAGGATAGTGAACAATTC…	MSVVDEYLHCNELMVKGTRFEKNVLKTLRLVKKQSMTIWITLGINAVVYITLPHIRPGRHFPEDLFVIYGLEPMLESPNYEIASVMSTTSVCFTVFTTVHITLFVIALVGFLEAQMLALSEELINIWEDSEQFYNFHKKYNKAVIKNTTRNIFLKIRLREILNFQILNINLRTKIEKELRFMFVTDFIFVICALVSELVGGLENTIVQLPFTVVILFIDCYIGQRLIDASTVFENAVYSCKWENFNSSNQKTVLFMLQCSQKTMTLSAGGIAVLNFPSLMYILRSTYSAYTTLKTSA
Goto	Greta	ORloc23	NymOR4	Greta_Goto.jg32348.t1	Scf0000037	1185021	1186783	+	1762	4	FALSE	252	5	cl20237	168	242	74	N	54.9859	9.24e-09	Scf0000037	1185021	1186783	Goto.Scf0000037ORloc23.1	60	+	1185021	1186783	255,0,0	4	85229218180338	0,571,1079,1427	TATCTTTACCGTGATATTTATGACAAGAAAATGATGAATTTAGTAGAAGAATATTTAAACTGTGATAAATTAGTTGCAAAAAACACTCGTTTTGCAGCAAATTTCTTAGAATATCTAAAAATTATCAAAAAACGAGCTATAGCTGTTTGGATTACTTTGTTTACAAATGGGTTGGTGTACAATACTATACCGCTATTTATACCTGGCCGCCATTTCTCTGAAGATATGTATATTATATATGGTTTAGAACCAATGTTCGAATCTCCAAATTATGAAATAGCATCCATAATGATGACATCAGGAGTATACTTTGCTATTACAGCAGTGGTACATATAACATTATTCATCATGGTTATCATTGGATATATAGAAGCACAATTGCTGGCCCTCAGTGAAGAA…	YLYRDIYDKKMMNLVEEYLNCDKLVAKNTRFAANFLEYLKIIKKRAIAVWITLFTNGLVYNTIPLFIPGRHFSEDMYIIYGLEPMFESPNYEIASIMMTSGVYFAITAVVHITLFIMVIIGYIEAQLLALSEELSNIWNDNFIFMIIAIVTELMGGLENTFFQMPFTLGQVFMDCLIGQRLIDASTVYEHAIYTCKWENFNVSNQRTILLMLQCSQKTLILSAGGMAILNFPCLMFVLRSAYSTYTTLKAAV
Goto	Greta	ORloc24	NymOR4	Greta_Goto.jg32350.t1	Scf0000037	1190598	1192605	+	2008	4	FALSE	365	7	cl20237	36	351	315	-	66.927	2.37e-12	Scf0000037	1190598	1192605	Goto.Scf0000037ORloc24.1	1098	+	1190598	1192605	33,88,177	4	32159218689	0,263,982,1318	ATGTGTCCTATTATAGCTATGAATGCAATCAGCGGTGGATGCTTCATATATGCATACGTGGTCTCCGTAATATGGTTCTTGATAGTCAGACTTCCAGAGACTGGGGATATTGAAACTGCTGCAGTGGAACTGTCTCTTGCGGCGGCCAGTGCAACATGCGTCGCTAAATTCCTTTATATGAAGTTGTATGCCAATACGGTCATAAATATAGTAGATGATTATATCTACTGCGACAAATTAGTTGTGAAAAACACACGCTTTGCTTCGAACCTACTTAAAAACATGAGAATAGTTAAGAAGAGAGCAATAACTGTATGGACTGTGTTGGTGGGAAATGCTTTAGTGTACCTCATAATACCCATACTAATCCCTGGACGACATTTTCCTGAAGATTTGTAT…	MCPIIAMNAISGGCFIYAYVVSVIWFLIVRLPETGDIETAAVELSLAAASATCVAKFLYMKLYANTVINIVDDYIYCDKLVVKNTRFASNLLKNMRIVKKRAITVWTVLVGNALVYLIIPILIPGRHFPEDLYVLYGLEPMFESPNYEISFIILTSGVYFAVFTIVHMIVFFIVIVGYLESVMLSLSYELNHIWDDSQKFYNKYNRINLEQHIRNVFIKNRLKDIVKLHIVSLNLKNKVDKELRVIFIIEFLCMILAIVTELIGGLENTYLEIPYTIGQVFITCLIGQRLIDAGIHFEKSLYGCRWENFDVPNQKTILLMLQCTYKRMTLSAGGVTELSFPCLMFILKTTYSAYTTLKSSVNKSA
Goto	Greta	ORloc25	OR37	Greta_Goto.jg32351.t1	Scf0000037	1200361	1200853	+	493	1	FALSE	163	2	cl20237	62	162	100	N	61.5343	8.56e-12	Scf0000037	1200361	1200853	Goto.Scf0000037ORloc25.1	492	+	1200361	1200853	33,88,177	1	492	0	ATGCCAGCTTTAAGTGAAGAAATTGAGAGCCTTTGGGACGACGCTGAAATTAATTATGAAGAAATTAAAGAGAACGAAAACGGTCAGGAAGTTTCTGAGGATGATATAAAGATAAAATATATTAATGATTACAAAAATAATCTCATGAAGGAAATAGTGACATGCCTTATAGGGAATATCGTTTTTTTAAATACATTCGAAGACATTTTCAGAATAAGAATGGCTGTCGAATTTATATTTATTGTTATAGCCATGGTAGTAGAACTACTCGGAGGCATTGAGAATACGTATATAGAAATTAAATACTCTTTCTTGCAAGTATATGTAAATTGTAACATAGGACAGAAATTGTTAGATGCTTCGAATCAGTTTGAATTTTCAGTTTACGAATCCAAGTGG…	MPALSEEIESLWDDAEINYEEIKENENGQEVSEDDIKIKYINDYKNNLMKEIVTCLIGNIVFLNTFEDIFRIRMAVEFIFIVIAMVVELLGGIENTYIEIKYSFLQVYVNCNIGQKLLDASNQFEFSVYESKWENFDKANMKIILLILQNAQKPLTLTAGGLP
Goto	Greta	ORloc26	ORco	Goto_DpleOR63	Scf0000039	225750	234134	-	8385	10	FALSE	478	7	cl20237	71	464	393	-	139.73	1.41e-37	Scf0000039	225750	234134	Goto.Scf0000039ORloc26.1	100	-	225750	234134	255,0,0	10	100,211,137,161,200,216,100,105,156,48	8284,7902,4769,3811,3451,3120,2415,1480,967,0	ATGATGACCAAAATGGAAACGAGGGGCCTCGTGTCCGACTTGATGCCAAATATCAAGTTGATGCAGATGGCTGGACATTTTCTGTTTAATTACCACTCAGATAATTCTGGCATGTCAGGTCTCCTCCGCAAGATCTACTCTAGCGTACATGCTTTCTTGATTATCCTTCACTACCTGTGTATGGCAGCTAATATGGCCAAGTATTCGGACGAAGTTAACGAACTCACAGCTAATACCATAACAGTTCTCTTCTTTGCACATTCAGTGATTAAGTTGGCCTTCTTTGCGATTACGTCTAAGAATTTTTACAGAACCCTGGCAGTTTGGAATCAGTCGAACAGTCATCCCTTGTTTACGGAATCCGACGCGAGATACCACCAGCTTGCTCTGACGAAAATG…	MMTKMETRGLVSDLMPNIKLMQMAGHFLFNYHSDNSGMSGLLRKIYSSVHAFLIILHYLCMAANMAKYSDEVNELTANTITVLFFAHSVIKLAFFAITSKNFYRTLAVWNQSNSHPLFTESDARYHQLALTKMRRLLYFISGTTIFSVICWVTITFFGDSVILLVDKETNETLTEPAPRLPLKAWYPFDAMSGTMYIAAFVFQYFTV**VYWLLFSIAIANLLDVMFCSWLIFACEQLQHLKSIMKPLMELSASLDTYRPNTAELFKVSSEKSEKIPDPIDMDIRGIYATQQDFGMTLRGAGGRLQNFGQVNNNPNGLSQKQEMLARSAIKYWVERHKHIVRLVSSIGDTYGTALLFHMLVSTITLTLLAYQATKINGINVYAFSTVGYLSYTLGQVFH…
Goto	Greta	ORloc27	OR29	Goto_DpleOR60	Scf0000040	1409451	1413338	-	3888	5	FALSE	404	7	cl20237	65	396	331	-	89.2686	6.75e-20	Scf0000040	1409451	1413338	Goto.Scf0000040ORloc27.1	100	-	1409451	1413338	255,0,0	5	791,97,126,156,42	3096,885,687,143,0	ATGATAAAAGCATTTCTTAATAGTTTTGAAGATCCCAGAATGAAGCTTCTTGGTCCTAACTATTGGCTTTTAAAAAAGATGGGATTGATTTTACCAGAGAACAAGGCAGCTAAAATAGCGTATATTTTGTTGCACGAAATTGTAGCATTCTTTGTTCTTACTCAGTACATGGAGTTGTATGTGATAAGATCAAACTTAGACCTCGTGCTTACCAACCTAAAGATATCAATGTTAAGCATAGTGTGCACTGTGAAAGCGAACACGTTTGTTTTCTGGCAGGTCAGCTGGAAAGATGTCATCGAGTACGCCACTCAGGCTGACCAATATGAAAGGGAAAATCAATCCGATGCAAGACGTAGAATAACTTCTTCCTATACTAATTACTGCCGACGGGTGGTA…	MIKAFLNSFEDPRMKLLGPNYWLLKKMGLILPENKAAKIAYILLHEIVAFFVLTQYMELYVIRSNLDLVLTNLKISMLSIVCTVKANTFVFWQVSWKDVIEYATQADQYERENQSDARRRITSSYTNYCRRVVYFYCVLVFTTFITVTTTPLMRYLSSASYREGLSNGTELFPHIFSSWMPFDKYSSPGSWITVLWHVALCAYGAGIMAAYDTIIMVIMVFFGGKLELLRERCKHMFDIDDLDSECQIDLRIQELYNIHVLLMKFSRLFNSLLSPVMFLYVVMCSLMLCASAVQLTSATNATQKLLMAEYLVFGIAQLFLFCWHSNDVLVKVSIKYL*SQQVMIGPYESNWMAARSKQSHNVLILAGQLSLVHTYTAGPFTQLTLSTFITILKGAYSYY…
Goto	Greta	ORloc28	OR58	Goto_HerdOR62	Scf0000043	1185143	1196179	+	11037	5	FALSE	414	7	cl20237	73	403	330	-	81.5646	3.49e-17	Scf0000043	1185143	1196179	Goto.Scf0000043ORloc28.1	100	+	1185143	1196179	255,0,0	5	827,100,105,159,51	0,3509,9093,10632,10985	AGTCAATTTTGTTTTAAAAAAACATCTAATAAAAAACTGAATTTTAAGAACATCATAGAAAACCACATCCAATGTGCAGGGATATGGTTCGGGAATAAACAACCTTACTTACATTGGACAGCAAAAATATCTATTCTCTGTTTTATTGCTACAAATTTAACGCAACTCATTGCTTTGGTTATGGCAAAAGATGATCCAAAGAAATTTTTCGCCTGCTTTAGTGTCCTTACTTTTTGTTCTGTGGGTTTCCTAAAGCTATGGTCATTGGTTGTCTACGAGAAACATTGGCGCTCCCTGATAATTCAAACTTCTTCATTGGAAAACCACCATTTAAATGATGTCGTTTCGAAATATGAATACGAGTCGGAGGATGAAGTAAATAATGATTTATCCAGTCAT…	SQFCFKKTSNKKLNFKNIIENHIQCAGIWFGNKQPYLHWTAKISILCFIATNLTQLIALVMAKDDPKKFFACFSVLTFCSVGFLKLWSLVVYEKHWRSLIIQTSSLENHHLNDVVSKYEYESEDEVNNDLSSHVVSYTNQFNNISTHLSRLYFFSLVIFMVSPFIEYELYFNNGRIVSEYPHILPGLAPLDFNIYGYSATIIAETIAAVYCVRVHQIFDLTTIGLMIFIRGQFCLVHKKSERIGGNGKKNVLSKKRDNRAHYRIRNCHHIHVSLLRMVNKLCKLIQNILGIYFFVATLTLCSVAVQLQWEHLSSTHILSLLQYMGATLTQLYLFCHYGDTMLSQSSVSQGEGPFSAAIWCLGTKVRREITFLGGGMSRPCRIRAGPFNTLNLPSFIQIV…
Goto	Greta	ORloc29	OR48	Goto_HmelOR39	Scf0000045	443319	445840	+	2522	5	FALSE	406	6	cl20237	98	395	297	-	121.625	2.02e-31	Scf0000045	443319	445840	Goto.Scf0000045ORloc29.1	100	+	443319	445840	255,0,0	5	809,97,105,156,51	0,1059,1432,1993,2470	AACATGTCTGGCGATAACAAGTTAAGACAAGAGGTCCTACTTGAAATGGATTTCTTGAAATCAATGGGCACGAAAATTTTCGTTTTCCCATTCATTGGTAGAAAAAGAAAACAAATGATCGGATATTTCATAATTTACGCTTTGGTACTTTGTACAGCTCTACAATTATTTTTGACTCTATGTTCTTATTCATCGAAGGATTATCTTGAAGTTATTAACGTGGCCCCAAATTTGGGTGTGGTTGTGATGACCATGATCAAATATACCAAGGTACAAACACATAAGGAAGTGTATGATGAGATATTTTATCATTTTAGAGATGATATGTGGGACATCGTCTCATCGGAGACTGTATCACATCAACAAATAATAAGGAGATATAAATGGATTACAATGCTA…	NMSGDNKLRQEVLLEMDFLKSMGTKIFVFPFIGRKRKQMIGYFIIYALVLCTALQLFLTLCSYSSKDYLEVINVAPNLGVVVMTMIKYTKVQTHKEVYDEIFYHFRDDMWDIVSSETVSHQQIIRRYKWITMLINRFLLYYSIPLTFVVDSFPYLFMVYNQKVHNITDQYLYPFDGWYPFDKVKWYAAAYLWESCMTAVVVCVYGFSNMIQTSYIAFICMELRIIGNCLEELISPEDDHLISTGRNTERINLTVIRKLKILIAKHEYLAHVSAKLDAVLGDAMLLNYSLGSIFICLTAFTSTVVDNLYKSVRYFFMFTSLLVEIFNQCFIGQILSDHSENLTDAIYSCNWTSASPEVKKIMLLFLMRTQKPFELTGNGYIAMNMNTFSSIISTSYQFFN…
Goto	Greta	ORloc30	OR10	Goto_BanyOR49	Scf0000069	539239	545541	-	6303	8	FALSE	384	7	cl20237	54	375	321	-	136.263	4.62e-37	Scf0000069	539239	545541	Goto.Scf0000069ORloc30.1	100	-	539239	545541	255,0,0	8	317,138,178,113,100,105,156,45	5985,5091,3889,3332,3168,2421,110,0	ATATTTCTCAACAGACCCAGAAAAATATTAACATTTCTTGGTATCTGGCTATCATCAGACAATTACAATATTATTCGTGTTATATACAAACTTATAATAATGCTAAGTCAATATTCATTTTTATTATTTGAAGTAATGTATGTAGTGTTTGTATCTGGTGATATCGATGATGTATCAGAGGCCTCTTATCTACTCTTCACACAAGCTTCTCTCTGCTATAAAGTAACTGTATTCATTGTTAATAAGAAAAATCTTATTATCTTGCTGAAATATATGAAGGATGAAATATTCAAAGCTGAAAGTTTGTTTCATGAAAGAATTTTGTATAACAATGCTGGAAAAGTGAACAATTTATGCGCCATATTTCTGATAAGTGCAATTACCACTTGCTCGTTGTGG…	IFLNRPRKILTFLGIWLSSDNYNIIRVIYKLIIMLSQYSFLLFEVMYVVFVSGDIDDVSEASYLLFTQASLCYKVTVFIVNKKNLIILLKYMKDEIFKAESLFHERILYNNAGKVNNLCAIFLISAITTCSLWAIMPLFDEAETRFFPFKIWMPVDPRETPQYHFGYIYQVASIYISALLFCSVDITTLAMIMFGCAQLEIIIDKIGQVCILQNVPLSSKFNIEENNKKINDNNKLFNDCIRQHQAVIRFIELLENTYHTNIFFQLSASVIIICIIGLRISIVEPSSVQFYSMLNYMVTMLSQLFLYCWCGSQLTNKSEELREWLYQCPWYEQDAKFKRSLIIAMERMKRPIIFKAGHYIPLSRPTFIAVLRSSYSYFAVLNQA
Goto	Greta	ORloc31	OR32	Goto_DiulOR48	Scf0000069	546581	549734	-	3154	8	FALSE	390	7	cl20237	62	380	318	-	145.123	2.77e-40	Scf0000069	546581	549734	Goto.Scf0000069ORloc31.1	100	-	546581	549734	255,0,0	8	341,138,175,107,100,105,156,48	2812,2259,1624,997,832,539,256,0	ATGGCAATAATGAAATCTGAAGATCTCTACTTGAATAGAGCAAGATTTGTAATGAAATTTTTGGGTGTTTGGGTCCCGTCCCCTCTAGAGACAAGGGTTCATAAATGTTATAGAGTTTTTATGATTTCATTGCAGTATTTATTTCTATTATTTCAAATTATTTATATAATACAAGTCTGGGGTGATTTAGAAGCGGTCTCGCAGGCCTCCTATCTTCTGTTCACTCAGGCCTGCTTGTGTTTTAAAGTGACAGTTTTGCAGGTGAATATGGATTCACTGAAAGAGCTATTGAAACAAATGAATGACAAAATATTTTTGCCACAGCCGGGAAAACAAGAGAGAATCTTGAGATATCAAGCAAGAAGAATTAAACGCCTGCTTCTAGCGTTCATGATAAGT…	MAIMKSEDLYLNRARFVMKFLGVWVPSPLETRVHKCYRVFMISLQYLFLLFQIIYIIQVWGDLEAVSQASYLLFTQACLCFKVTVLQVNMDSLKELLKQMNDKIFLPQPGKQERILRYQARRIKRLLLAFMISSQTTCGLWALKPLFDDPDSRKFPFDMWMPVKPECSPQYEIGYAFQLLTICMSAYMYFGVDSIALSMVIFACAQIEIIKDKIMSVRIMPTRTECNNNKNRIILEANNKKLIECIKQHQAVISFTELVENAYHTYLFFQLVGSVGLICMSALRILVVDWKSLQFVSILTYLSVMISQLFVCCWCGHELTATSEDLHTVFYRSTWYEQDVKFQRCLYFAMLRMSRPLVLHAGHYIALSRQTFVAILRMSYSYFAVLNQTK
Goto	Greta	ORloc32	OR22	Goto_DphaOR18	Scf0000076	179918	253369	+	73452	8	FALSE	413	6	cl20237	152	413	261	N	91.5798	1.42e-20	Scf0000076	179918	253369	Goto.Scf0000076ORloc32.1	100	+	179918	253369	255,0,0	8	4.21102e+22	0,69123,70627,70946,71296,71852,73115,73286	ATAGAACTTTACGAAATATTAAGAAATAAAACACTGAAACACAACTTTGACTTCGATGCACCATCAATCGGTCTCTTTGATTTTCATCCTCACATGAGATATTTTCTTATATTTAACGGTATATTTTTCAATAACACGGAATCAAAACTCAGATTTTTTTGGCCCTTACTCACTGTAGCTTTAGCGATATTAGGATCATCATTTCAGTTGATGTTTATATATCATGGAGTAACCACCGAGAACTATTCGTTTGCAACAGAATGTTTTTGTTACTTTATAATACTAAGTACGGTCCCCGTGGCGTGTATCAGCATAGTGTTCAACAAAACAAAAATACACCATATATTAGGTTTAATGAACAACGATTTCCAGTATATGTGCTCGTTGGGATCGAAGTAC…	IELYEILRNKTLKHNFDFDAPSIGLFDFHPHMRYFLIFNGIFFNNTESKLRFFWPLLTVALAILGSSFQLMFIYHGVTTENYSFATECFCYFIILSTVPVACISIVFNKTKIHHILGLMNNDFQYMCSLGSKYRNTFLGGQLLVWQLCILWFIFTSSIIFMYFSSTMLLLLYQSLFATQHENMIRPLPFPFWLPKDDPYRTPNYEIFLFLEVLIACFLPQTFFFVYMFFHVLLHCFYMMNMIIFDCEVLFSGLDENVVTLDRSDPRRVEVQHILNDRLKRIVKWHILIYEYIQAVSSVFGPVLVYQVAFSSIVICMVAYQVAYALDNGKFNLIFSTLLCASCLQLWIPCYLGTLIRNKAFAVGDSIWESGWHETSLSLLIRADILIIILRTQQPITIKF…
Goto	Greta	ORloc33	OR22	Goto_BanyOR18	Scf0000076	249002	255403	+	6402	8	FALSE	427	6	cl20237	151	418	267	N	96.9726	2.15e-22	Scf0000076	249002	255403	Goto.Scf0000076ORloc33.1	100	+	249002	255403	255,0,0	8	149,249,269,202,100,105,162,45	0,1543,1862,2212,2768,4031,4202,6356	ATGTCAATAAATCAGATTAAAACATTTTTTTTCAAAAAAAACTTTGACTTCGATGCACCATCAATCGGTCTCTTTGATTTTCATCCTCACATGAGATATTTTCTTATATTTAACGGTATATTTTTCAATAACACGGAATCAAAACTCAGATTTTTTTGGCCCTTACTCACTGTAGCTTTAGCGATATTAGGATCATCATTTCAGTTGATGTTTATATATCATGGAGTAACCACCGAGAACTATTCGTTTGCAACAGAATGTTTTTGTTACTTTATAATACTAAGTACGGTCCCCGTGGCGTGTATCAGCATAGTGTTCAACAAAACAAAAATACACCATATATTAGGTTTAATGAACAACGATTTCCAGTATATGTGCTCGTTGGGATCGAAGTACAGG…	MSINQIKTFFFKKNFDFDAPSIGLFDFHPHMRYFLIFNGIFFNNTESKLRFFWPLLTVALAILGSSFQLMFIYHGVTTENYSFATECFCYFIILSTVPVACISIVFNKTKIHHILGLMNNDFQYMCSLGSKYRNTFLGGQLLVWQLCILWFIFTSSIIFMYFSSTMLLLLYQSLFATQHENMIRPLPFPFWLPKDDPYRTPNYEIFLFLEVLIACFLPQTFCVFVYMFFHVLLHCFYMMNMIIFDCEVLFSGLDENVVTLDRSDPRRVEVQHILNDRLKRIVKWHILIYEYIQAVSSVFGPVLVYQVAFSSIVICMVAYQVAYALDNGKFNLIFSTLLCASCLQLWIPCYLGTLIRNKAFAVGDSIWESGWHETSLSLLIRADILIIILRTQQPITIKF…
Goto	Greta	ORloc34	OR24	Greta_Goto.jg16877a.t1	Scf0000076	409186	412310	+	3124	8	FALSE	399	7	cl20237	136	399	263	-	93.891	1.44e-21	Scf0000076	409186	412310	Goto.Scf0000076ORloc34.1	60	+	409186	412310	255,0,0	8	118,188,164,254,97,100,108,165	0,291,593,837,1214,1402,2243,2959	ATGGGGTTCCTTTACCAAGTATGGTCAAAGGCAACTGAATGCAAAGCTTTGGAGCAATCAAGTGGAGCTTTAGAAACGTTGTTTTTCGAATCAGTCTATCGGGTTACGTATTTTGCAGGTTGGTCAATACTCGACAACACGTTCCTGCACCACTTGTACAAAGCTATAGTGAAGTTAACGGTTGGTTTCCTAATATCTTGTGAAACCTGGCAGTTAGTCAACGAATCTGCGAACTTGGACTATATCATTGACAATGTTAACGTCACTCTCATGCATTTTATAGCACTTTATAGATATAATAATATGCGTACAAATAGAGACATTTATAAAAAACTTGCATCTTCAATGGAGTCTCCTTATTTCGATATGTCTACAGAAAAGCGTAAGGCTCTTGTTAAA…	MGFLYQVWSKATECKALEQSSGALETLFFESVYRVTYFAGWSILDNTFLHHLYKAIVKLTVGFLISCETWQLVNESANLDYIIDNVNVTLMHFIALYRYNNMRTNRDIYKKLASSMESPYFDMSTEKRKALVKFWAQRNERFIKVLLILGSCTLAVWHIYPLVDDIDYNLMVSARFPFEYKTPTRFPIFYIIVFIVFNYASLFVMMNDLIMQAHLMHLLCQYTILADCFESIINDCIEGEKKTDELQLVRTDRFRQRYFKRLNDLVEQHKLILNNTMELKRSLSFPMLGQLAASAMLICFVSYQATRTIGKSHVKFFMSVLYLMYNLFELFIFCKWCDEIKIQSENICQAVYCSGWERGLMDRPKLRARLLFVAMRARKPLVLTAGGLFNLSLVSYTTL
Goto	Greta	ORloc35	OR24	Greta_Goto.jg16877b.t1	Scf0000076	415696	417059	+	7877	4	FALSE	142	2	cl20237	6	132	126	N	76.557	1.6e-17	Scf0000076	415696	417059	Goto.Scf0000076ORloc35.1	60	+	415696	417059	255,0,0	4	100,108,165,48	0,436,885,1315	ATCACTAACACGTTAAAACTAAGGGACATATTCAGTGCGCCCATGTTGGTCCAACTTGGAGTCAGTACAACCCTTATTTGCTCCATTGGATTTCAAGTCGCAACATCAGTGAGCGTGAACCTGACAAAATGGATAATGAGTCTATTGTACTTAGGGTACAATATGTTTGGTTTATATATTATCTGCAGATGGTGCGAGGAAGTTAAAATTCAGAGTATAAAAATAGGCGAGGCAGTGTACTGTTCGGGCTGGGAGCAAGGTATCGTGTCCGTGCCCGGAGTACGAACATCCGTCTTACTAATTCTAGCGCGCGCTAACAACCCCATAGGGTTATCAGGTGGCGGGATGTATGATCTTTCTTTAATGGCATATGCCAATATGGTGAAGACTTCGTACAGC…	ITNTLKLRDIFSAPMLVQLGVSTTLICSIGFQVATSVSVNLTKWIMSLLYLGYNMFGLYIICRWCEEVKIQSIKIGEAVYCSGWEQGIVSVPGVRTSVLLILARANNPIGLSGGGMYDLSLMAYANMVKTSYSALTVLLRLR
Goto	Greta	ORloc36	OR68	Goto_BanyOR25	Scf0000079	1149218	1152968	-	3751	9	FALSE	399	7	cl20237	73	386	313	-	166.309	2.48e-48	Scf0000079	1149218	1152968	Goto.Scf0000079ORloc36.1	100	-	1149218	1152968	255,0,0	9	265,153,183,187,94,102,89,67,57	3485,3207,2581,2117,1948,1432,1169,927,0	TCCAAGGAATTAGCAAAAAACGAGATTCATAAAACAATGAACCTATGTAATTTTTGCACAAGAAAACTTGGCATTTCCTTTATCGATGAGCAGCCAAGGACCATATTTGGCATGATATGGATTTATCTTTGGTTTGTTGCCACTGCGTTGATAATATTGCTGAAATTAGTTGGGCAAATAAACTACGCTATTATGAAGCTCGTCTCTTCTGCCCCAGTAGTAGAGTTTGTAGCCAATTTGCATATTATTGGCTATGACACCATGAGTTTCGGAAAATTATTGACGATTTGGTACAAACGCAACATATTTCGAAAACTTGTATGTGAGCTAGAGGACCTGTGGCCGACAGACCTGCAAGACAATGAAACTACTGAGATAAAAAAGGAGAAGTTGTCGGGA…	SKELAKNEIHKTMNLCNFCTRKLGISFIDEQPRTIFGMIWIYLWFVATALIILLKLVGQINYAIMKLVSSAPVVEFVANLHIIGYDTMSFGKLLTIWYKRNIFRKLVCELEDLWPTDLQDNETTEIKKEKLSGLRMGQFWYAFWNILGVWLYNVTPIVIYVYHKIQGTSAHLGYIWHLSYPYDQTQPVYHELSFAFEVFGGVISVWSMLGSDILFMTMASHISMLLRLLQIKIRRLAIKKNQADNDCYEDIISAIKIHQRLITYGTNLENAFSVVNLINVLLSSVNICFAVFNILLDPWMVLSNKFFLGAALTQVGILCWYADDISTSSTGVSNSVYESGWYTLNIRCQRKLVLLIQRSQKPLYFTAFKFRPITMSTYSSILTSSYSYFTLLYTMYGSD
Goto	Greta	ORloc37	OR42	Goto_AvcrOR60	Scf0000080	1081998	1083889	+	1892	5	FALSE	401	7	cl20237	64	390	326	-	124.322	1.96e-32	Scf0000080	1081998	1083889	Goto.Scf0000080ORloc37.1	100	+	1081998	1083889	255,0,0	5	791,100,105,156,51	0,894,1153,1479,1840	ATGATAAATTTGTTGACCACTTTAGAAGATCCTGGTCATCCCTTGCTGGGTCCTACTTTATGGGGTCTTCGAACTTGGGGAATATATCAATCAAGTAAAAGCAATGTTCGAATAATTTTTAATATCATTCATTTGCTGGCTATTTTCTTTGTCTTAACCCAATACATTGAGCTGTACTGCATTAGATCTAACTTGGGATCAGCTCTTAGGAACCTTTCTGTGACGATGCTTAGTACTGTCTGTGTGGTGAAGGCTGGCACTTTTATTATTTGGCAAAAATCCTGGAGGAGCCTTTTCAATTATGTGTCATCCTTAGAAAAACGTCAACTCAAGAAGAGAGACTGTGTTACTAACGAGATTATAAAGAAATATACGAAATATTCAAGAATTGTCACCTAT…	MINLLTTLEDPGHPLLGPTLWGLRTWGIYQSSKSNVRIIFNIIHLLAIFFVLTQYIELYCIRSNLGSALRNLSVTMLSTVCVVKAGTFIIWQKSWRSLFNYVSSLEKRQLKKRDCVTNEIIKKYTKYSRIVTYFYWALVAATVFSLILAPLAFYLSSLQRREMIKSGDTPYPEIMSSWVPFNKTQGWGYWVVTLIHSLICFYGGGIVANYDSNAVVLMSFFAGQLEILKWNCEQLFGNGEEIINYEEAVERIRICHHQHVLIIKYSKVLNSLLSPVMFLYIIICSLMICASAVQLTTDGITSMQQIWIAEYLVALVAQLFLYCWHSHKVLYMSLKVDEGVYSSAWWSQGVRVRRSVALLAGQLNKNIMFTAGPFTNLSVATFVAILKGSYSYYTLLSKR…
Goto	Greta	ORloc38	OR27	Goto_AvcrOR43	Scf0000101	636823	639802	-	2980	9	FALSE	414	7	cl20237	78	403	325	-	141.271	1.08e-38	Scf0000101	636823	639802	Goto.Scf0000101ORloc38.1	100	-	636823	639802	255,0,0	9	254,212,113,76,166,100,114,156,51	2725,2315,2130,1622,907,713,502,187,0	TTTCAACCTTTCTTACCGTACGGTGTACTTGAACCGTGTGAAAAACTAAGTCCACAAATGTATCTAGCAATTCACGTATACTGGCTTAAATTTTTTGGAATGTGGTATTATAACGTTAATCTGAGAAGTCTGTTTTTTTGGATACATTTATTGTATACCGTAATAGTGCTATGGCTTGTTTGCTTTTTACCTGGCATTGGAGAAGTGTTTTACTTGCTCAGACGCCAAGAAAGTATTGGAGATATAGCAGAAGGTTTATACTTGTTTCTGAGCGAAATGTACACGTATTTTAAAGTAGCTGTGTTTTGGCTGAATAAAGAGAAAATTTTAAATCTTCTGAAATTTTTATATTGCGATGAATTCAAGCCAGAGGAAGTAGAACATATGGAGATTTTAAGA…	FQPFLPYGVLEPCEKLSPQMYLAIHVYWLKFFGMWYYNVNLRSLFFWIHLLYTVIVLWLVCFLPGIGEVFYLLRRQESIGDIAEGLYLFLSEMYTYFKVAVFWLNKEKILNLLKFLYCDEFKPEEVEHMEILRRSIKTARFVTTFYTTICVCAVSVAIILPVTEDLDILPTNVEYPYLDVYKSPFYAVAYMHHIYYKPATCIIDGVMDTICAAFIASAIGQIEILSYNLRNFEVLADNKRMRDLKYNNYLTTDRKYYVYQRLKKCIIHYNAIIRYVSMIESAFSLASALQLMLSVMVLCLVGIQILSIENPREHPMQMVWTAVYLTCMLQEVFILCWFGNELILKSMELRQAAFDGPWLKMDSKTMMFIVIFLERCQRPLQVTAGKIFVLSLNTYSYLI…
Goto	Greta	ORloc39	OR46	Greta_Goto.jg18381.t1	Scf0000126	206335	207949	+	1615	3	FALSE	288	4	cl20237	116	278	162	N	75.0162	1.96e-15	Scf0000126	206335	207949	Goto.Scf0000126ORloc39.1	867	+	206335	207949	33,88,177	3	8215644	0,321,970	ATGAAAAGGCCTCTATTAAGAAAAGTATTGGACCAAGTGAGTAAAAACGACAGTCTTGCAAAAGAGACGGACTTCTTGCAAGATAAGCACAAGAAGCTGCTGTCTGTCATAAAGACGATTATATTTATATTTTATGGCTTCAACTTTTTCAACGCTTTCTTCATCTATATACCCCACCGCAGTGACGTGTCCAATAACCATTACTCAATGTCTTCTTGCGTTGGTTTAGAGCCTCTCACAGCCACGCCTAACCGACAAACATGCAGAATAATTCTTGCCATTCAAGAATTGACTATAATGACTGCAGTTCTCAATTATCAAGCTCTTTTATTATTACTTATTGCTCACACAGCTGCAATGTATCAAATGCTTTCTGAAGAGTTCCTGGCTTTTGATAAA…	MKRPLLRKVLDQVSKNDSLAKETDFLQDKHKKLLSVIKTIIFIFYGFNFFNAFFIYIPHRSDVSNNHYSMSSCVGLEPLTATPNRQTCRIILAIQELTIMTAVLNYQALLLLLIAHTAAMYQMLSEEFLAFDKHEDTRESNDIVKKRLPFLIRRHALTLDIIKNLKALYSMPMGVNFGSNAVCICLFFYLTLQEWITFSPIVIYCFLVFFLYCFLCQNLINASEEFENAVYSCGWERFHLKEKKTIYVILLQAQKPVELLAADIVPVNIYTFATTLQAMFKFVTVVKF
Goto	Greta	ORloc40	OR46	Goto_DiulOR12	Scf0000126	222059	223430	-	1372	4	FALSE	389	6	cl20237	253	379	126	N	71.5494	8.3e-14	Scf0000126	222059	223430	Goto.Scf0000126ORloc40.1	100	-	222059	223430	255,0,0	4	93,28,169,215,638	1229,1001,710,0	ATGATTTTTATTGATAACATTAAAAAATCCTTAATAGAATGTAAACGTAACTTATTGGACTACAGCTTTGAAAGTATTATATGGCTGTTAAATTTGACTCCGTCTAAAGCTGGATTCTCAATATTAGATAATGAATTTCATGTACTATTTTGGACTTTACACATGTTTCTTATTACATATGTGTATGGGATCGGAAGTATTATGTATCAAATAAAGGTTGCTGACTCAACATTTGACTTCATTAAGAGTAATGTTAATGTCACTTTATATATTTTGATCTTCAGTGTTAGTATTTGGTTTATTACGAAAAGAGGGTTACTCAACAAAGTGATTGAAAAAGTGAGTGCAAACGACAGACTTTCAAGAGAGACAGAATTCTTAAAAGATAAACACACAAAG…	MIFIDNIKKSLIECKRNLLDYSFESIIWLLNLTPSKAGFSILDNEFHVLFWTLHMFLITYVYGIGSIMYQIKVADSTFDFIKSNVNVTLYILIFSVSIWFITKRGLLNKVIEKVSANDRLSRETEFLKDKHTKMLWVIKRILFVFYGCNILEIMFVYLPQRTDVTNKYYSTIACVGIEPLNVSPNREICKMILGLTEVTITTVCLNYQALIFFLIAHTGAMYRMLSEEFLALDRYEDCMESNISIQKRLPFLISRHALTLDIIKDLKQLYSMPTGVNFGSNAICICLFFYLPLHDWVTFSPVLTYCFLVFFLYCFLCQTLINASEEFENSVYGCGWEKFNVKDKKTVYVILLQAQKPVEILAADIIPINIYTFATTLQAMFKFITVFKI
Goto	Greta	ORloc41	OR46	Goto_DiulOR12	Scf0000126	233958	235337	-	1380	4	FALSE	389	7	cl20237	210	379	169	N	74.2458	9.41e-15	Scf0000126	233958	235337	Goto.Scf0000126ORloc41.1	100	-	233958	235337	255,0,0	4	93,28,169,215,638	1237,1001,708,0	ATGAGTTTTATTGAAAACTTTAAAAAATCCTTAATAGAATGCAAACATAAATTATTGGACTACAGCTTTGAGAGTATTATATGGCTGTTAAACTTGGCTCCGTCCACAGCTGGTTTCTCAATATTGGACAATGAATTTCGTGCACTGTTTTGGATTGTATACTATTCTCTCATTACATATGTGTATGGCGTCGGAAGTATTATGTACCAAATAAAGGTCGCTGACTCTGCTTTTGAATTTATTAAGAGTAATGTTAATGTTACTCTATATATTTTGTTCCTAAATGTTGGTCATTGGTTTATCACGAAAAGAGGAATACTCAACAAAGTTATTGAAAAAGTGAATAAAAACGACAAACTTTCAAGAGAGACAGATTTCTTAAGAGATAAACACACAAAG…	MSFIENFKKSLIECKHKLLDYSFESIIWLLNLAPSTAGFSILDNEFRALFWIVYYSLITYVYGVGSIMYQIKVADSAFEFIKSNVNVTLYILFLNVGHWFITKRGILNKVIEKVNKNDKLSRETDFLRDKHTKMLWVIKKIIFIFYGCNLIQIITIYLPQRTDLTNKYYSTIACVGIVPLNVSPKREICKTILLVTEMSISTACLNYQALLFFLIAHTAAMYRMLSEEFLAFDKYEDSMESNISINKRLPFLIGRHALTLDIINDLKQLYSMPTGVNFGLNAICICLFFYLPLHDWVTFFPVLTYCFCVFFLYCFLCQTLINASEEFENAVYGCGWERFNVKEKKTVYVILLQAQKPVEILAADIVPINIYTFATTLQAMFKFITVFKI
Goto	Greta	ORloc42	OR50	Greta_Goto.jg5668.t1	Scf0000137	97787	100029	+	2243	5	FALSE	393	6	cl20237	82	382	300	-	56.9119	5.21e-09	Scf0000137	97787	100029	Goto.Scf0000137ORloc42.1	1182	+	97787	100029	33,88,177	5	782,100,90,156,54	0,1081,1433,1653,2188	ATGAAATACTTTTGGTCACTTGTTAAAAAATACTCTAAAACTGTCGGAGAAAGAAACGAAGTGGACCAAATTACCACTGTCGCTATTATATTACAAAGAATTTTCGGTCAACAAATTTTGGATCCGGAATGGACGTGGAAGAAATATTTCATACATCAGTTGTTGAATTTACTTTTATTTATTTATGTATTCTTTGGTACTTTAGATTGTCTTAATACTACTACTGATGCGGAACTTGTTGCTGAAGCATCCTATACTCTCATTATGATCATCATTTTTCCAATAAAAATGATAGTATTCATTAATAATCGATATTTATTTAGGGAGCTTTATATCACAGCTAAGACTACTCTTATTCACGTTATTGAATCAGATTCCCGCAAAGACATCAGAACTGTA…	MKYFWSLVKKYSKTVGERNEVDQITTVAIILQRIFGQQILDPEWTWKKYFIHQLLNLLLFIYVFFGTLDCLNTTTDAELVAEASYTLIMIIIFPIKMIVFINNRYLFRELYITAKTTLIHVIESDSRKDIRTVLKVVSKIVYALFLMVLVPCSIYELSTLWYYLHGEKVLLSRSTLTLMPMISPYFEVAWFLHSIFLFEISSTIILDMWFVLLIYFLCVACDSLGQILIVPLIEGESKVCYANRLNDRLRLFYKIHVKQITYLNRLSNMYKWLAFIPLCNAAMCTCLILLLMSKEMNWKFAPHLLPMFAEIFTYNWFGEQIKTKSNDLHRALINFNWMNLDMKHKKNYLIIITYMKRQFGIKTAVGNDLSLITMTAVLKVSYQAFTVLQTMDN
Goto	Greta	ORloc43	OR52	Greta_Goto.jg7770.t1	Scf0000142	606200	610141	-	3942	7	FALSE	176	3	cl20237	5	159	154	N	94.6614	1.1e-23	Scf0000142	606200	610141	Goto.Scf0000142ORloc43.1	531	-	606200	610141	180,8,54	7	63,67,89,102,97,96,17	0,134,881,1529,1717,1886,3924	ATGGAGCAGTGGAGTTGTCAATTTGCACTCTTGAGCGATGAAATTCAATATTTAGATGCAAATACGTCTAGCTGCCTTAGAGACATTGTCAAGAAACATCAGTACATTTTAAAGTTATCACAGGATTTGGAGATTATTTTTCGAGCTCCAAACCTATTCAACGTGTTAGTAGGATCATTGGAAATATGTGCACTTGGATTTAATTTAACGATGGGAGAATGGTCGCAAGTACCGGGTGTCGTTTTGTTTTTGCTATCAGTGTTAATTCAAATATTAATGATAAGTGTGTTTGGTGAAAATCTAATAAGAGAGAGTAGAAAAATTGGTGAAGCAGCATTTTTCTGCAAATGGTACACCATGGATAGATCTTCTAAAAACATAATATTTATGTTAATGCTA…	MEQWSCQFALLSDEIQYLDANTSSCLRDIVKKHQYILKLSQDLEIIFRAPNLFNVLVGSLEICALGFNLTMGEWSQVPGVVLFLLSVLIQILMISVFGENLIRESRKIGEAAFFCKWYTMDRSSKNIIFMLMLRANKPQRLTAYQFSVISYESFTKIISISWSYFTILKTVYTNEK
Goto	Greta	ORloc44	OR38	Greta_Goto.jg19412.t1	Scf0000145	157003	160002	+	3000	5	FALSE	394	7	cl20237	65	385	320	-	71.1642	1.12e-13	Scf0000145	157003	160002	Goto.Scf0000145ORloc44.1	1185	+	157003	160002	33,88,177	5	776,100,105,156,48	0,842,1016,2522,2951	ATGGAAGAAGACACCATAAGTTTTGATAGTGCATTTAAAATTATGTCATTTACTATGAATTTGAATAAAACTCATCCAAGCATTAAAAGAGATTTTAAATGGATGTGGCAATCTGTTATTTTGAACAGCATCATATTGTTTATTTTTTGTCTCATAATATATTGTACGATATCATATGACCTGAAAGATGATAACATAACACAAGTGTATGCGAATGGAATTCTCTGCTTGATTTTTATTATCGCTGCGTACAAATTCTTTATTATATCTTACTACCAAAGTACATTAGTAGAAATAATCAAGAAGATAAACTTAGATTATGAAAAAGCTCAATATTTTCCAGAATGTGAAAAACATATAATACAGAAGTTTATTAAGAAGGGTCAGGTGATGACAAAA…	MEEDTISFDSAFKIMSFTMNLNKTHPSIKRDFKWMWQSVILNSIILFIFCLIIYCTISYDLKDDNITQVYANGILCLIFIIAAYKFFIISYYQSTLVEIIKKINLDYEKAQYFPECEKHIIQKFIKKGQVMTKKWLIVITVTACLFLFKSVGMMIYYTIVDEFKFVHLYEMTYPPAVEEIKNTWGMFILLYVIFLYYDFFIALLYVGFVPLGSILTLHSCGQLELARSRVLTLFQKDNTDEEIIEQIKDIATLLQDILSFIESTKISFMIFYELTLKATSVTIPVTLFQIIESMKKGELRVEFVTVFFVSICLSSIPCYYSDMLMEAGKSLNLAIYTCGWERNWDPRSRKLLFILFVQTSKSMALRTVFLEICLEALTGVFQMAYTIFNLLNAT
Goto	Greta	ORloc45	OR23	Greta_Goto.jg19434.t1	Scf0000145	559332	562589	-	3258	7	FALSE	371	6	cl20237	144	334	190	N	38.4223	0.00526	Scf0000145	559332	562589	Goto.Scf0000145ORloc45.1	1116	-	559332	562589	180,8,54	7	156,63,100,187,221,249,140	0,1698,1838,2055,2337,2691,3117	ATGTTTAAACTTAATGTAATATCAAATGATGAAATCAAGGAATGTACTACGCGAAAAATAGATCCTCGTGATTTTCATAAAAGTTTCTTCACCTTACTAAGAACATTCCAAGTTCTGGATGGACCTATTCCAAAATGGACATATCTTGTCAAGGTCCTGATGACACTTTGTGCTCTGATAGCACTTGTCATTCTTTCTTTCGGTATTTATCATGGAATTGAGATATTCGACATTCCCTTCATGACGGAAGCCGGAGTTTACTTCCTCATCTTGTTATATAAGCTTCTCATACTTTCATGCACTAAATTGAATGTGCCGAATTATCATGCCTTGCAAAATATAATGCAGGAGGATTTTGAATACATTTATGGAAAAGGACAAAAATACCGGTACGCGGCA…	MFKLNVISNDEIKECTTRKIDPRDFHKSFFTLLRTFQVLDGPIPKWTYLVKVLMTLCALIALVILSFGIYHGIEIFDIPFMTEAGVYFLILLYKLLILSCTKLNVPNYHALQNIMQEDFEYIYGKGQKYRYAAIFTATTGVGMLLFAICSLIFYMLTHNPDEGKRPLLFPFWVFEIDFGLSPTYEIAFMFSNVCVCAYSVNYTFMIGTQIIWIREIAVKADIVIWSIEELMEGVRPTRDTWKKNYYATLLKHRMKEIIQQHHSMHTLMDHYAQVYKKLLLFEQKICAPVVCLSAYAAVEKWDAGEFNAILILLCVAAIILYVLWKRCCSVTLQSTCSSLMKNVKLELHDDDMFDDYEDISFLDLSVVCSKS
Goto	Greta	ORloc46	OR44	Goto_BanyOR51	Scf0000152	297431	306785	+	9355	8	FALSE	388	7	cl20237	67	379	312	-	153.982	1.07e-43	Scf0000152	297431	306785	Goto.Scf0000152ORloc46.1	100	+	297431	306785	255,0,0	8	151,217,111,193,186,105,156,45	0,357,966,1515,7868,8250,8875,9309	ATGTCATTTATAATACAAAACATTAATTTCTCTCTCCGATTTTCGCTTACTGCTCTGAAGTTATCTGGTCTCTGGGCTCCGGACGACAGCGAGGGTCTTAACAGGAAACTGTATTATTGTTACGCTTTTGTCTCTTTTATGTTTCTATTGGGAACCTTTCTAATCTTACAAACAGTGGACTTGTGTCTGATCTGGGGAAATCTTCCGTTGATGACGGGCACGGCGTTCATCTTGTTTACAAATATATCTCAAGCTACCAAAATTGTAAATATTCTTGTGCGAAGGAAGCATATTGATTTTCTCATAAATGACTCAAACGAATCTCTAAAATCCGAAACAAGTTTACTGGGAAGAGAAATCGTTAAAAGCTGTGATCGTGAGACTCGTCTCCAACAACGT…	MSFIIQNINFSLRFSLTALKLSGLWAPDDSEGLNRKLYYCYAFVSFMFLLGTFLILQTVDLCLIWGNLPLMTGTAFILFTNISQATKIVNILVRRKHIDFLINDSNESLKSETSLLGREIVKSCDRETRLQQRIFLFMTMITTAGWAASAEKNRLPLPAWYPYNTSNSPAYQLTYIHQVVSIVIVATLNVSKDTLVTTLIAQTRCRLRLVGLALRNICSDLIPECNKLFTPKQELVIKNRLRIYVEQHQKALQAAALLQNCFSEPTFAQFTVSLIIICVTAFQVLSQTNNLVRLLSMGTYLLNMIIQVFLYCYQGHQLSVESAEVAGAAYEMPWYKCSISTRRSILIVMQRSHRAVKLTAGGFTTLSLASFTAIIKLSYSMFTLLQQV
Goto	Greta	ORloc47	OR44	Greta_Goto.jg22793.t1	Scf0000152	317094	320195	+	3101	9	FALSE	332	6	cl20237	23	329	306	-	140.885	2.8e-39	Scf0000152	317094	320195	Goto.Scf0000152ORloc47.1	60	+	317094	320195	255,0,0	9	19,110,107,111,55,144,180,105,157	0,77,273,457,796,925,1238,1502,2944	ATGAATGATTACAATGCGGGTGTGTATATAATTATTCAATTCGGAGATCTCATCCAAGTGTGGGGAAATTTGCCGCTCATGGCCGCTGCAGTTTTTATGCTCTTTACTAATTTTGTTCTTGCTATAAAGGTCATCAACGTTATTATGAACAGGAAGATCATTCAAGACATGTTATCTGAATCAAATGAAGAATTAACAAACGAAAACAGGAAGGAAGGAATCGTCTTCGTGAAAAGCTGCTATAAAGAGACTACTAGGCTACTGATAGTGTACTTCTCACTGGCCCTGTTAAGCGTGTTTGGTCTCATGTCCAGCGCGGAGAAGAATCAATTACCATTACGAGCTTGGTATCCTTATGATACATCAAATACACCAGCATATCAGTTGACTTATGCGCAT…	MNDYNAGVYIIIQFGDLIQVWGNLPLMAAAVFMLFTNFVLAIKVINVIMNRKIIQDMLSESNEELTNENRKEGIVFVKSCYKETTRLLIVYFSLALLSVFGLMSSAEKNQLPLRAWYPYDTSNTPAYQLTYAHQIIALSIAAAINVALDTLVTSLISQFRCRLSLLALSLRTLCEGLNVTNKGLLTQFSELIITDRLHHCVVRHQAVLEQVKMLQKCFSTPILAQFTVSVFIICVTAYQLAFENKNLVRISSMVFYLTVMMMQVFIYCNEGNQLFADSEGVSSAAFESAWYTCSVSIRRSILFVMSRTSRPARLTAGGITELSLATFVSDIE
Goto	Greta	ORloc48	OR15	Greta_Goto.jg18280.t1	Scf0000164	177259	179931	+	2673	5	FALSE	391	7	cl20237	62	376	314	-	147.049	4.22e-41	Scf0000164	177259	179931	Goto.Scf0000164ORloc48.1	1176	+	177259	179931	33,88,177	5	752,100,102,156,66	0,827,1157,1376,2606	ATGGTCACGTCCAAAATATCTGATTGCTTTCAAATAAATTTCATGTACCTTAAAGTGTTTGGAATATGGCCAGGGCAAAATTGGAATGGATACTACAAATATTATCTGGCTATATTTATTTTTATCAATTTTATCACCTACAACTTCTTATTGATTCTGAACCTCGCGTTTACACCTCGTAAAATTGAGTTCATGATTCGGGAAGTTATATTTTTATTTACAGAAGTAGCAGTCACTGGTAAAGTGTTAATGATTCTCTTTAAGCGTAAGAAACTTCTGAGGGCCTTCGATATATTAGATTGCGAAGCTTTTAAAGGCGAGGACGATATCACCAGACATATTGTTGAGAGACATGTTTCTAAGTACAAAACTTATTGGAAATTGTACGCCATTTTGTCA…	MVTSKISDCFQINFMYLKVFGIWPGQNWNGYYKYYLAIFIFINFITYNFLLILNLAFTPRKIEFMIREVIFLFTEVAVTGKVLMILFKRKKLLRAFDILDCEAFKGEDDITRHIVERHVSKYKTYWKLYAILSNFAYSSQVFLPIFVYFIFNTNMKLPICKYYFLDDEVVQRYFVFWFLYQSVGMYGHMQYNVNIDSIIAGLLLMAIVQLKILKYELRNFKVKTTMYLKENDVLQNLKLNKYLKHYEELLNYCSAVQDILGITMFVQFGMASIIICVVMCGLLLPSSVESLVFMATYLFAMVLQIFVPAWLGTQLNYESQELVFAAYSSEWIERSEKFKRSLKLFMQRANTNIVITGWRIFPLSLDTFTSILKTAYSFFTLIRNVQDQQQY
Goto	Greta	ORloc49	OR15	Goto_BanyOR41	Scf0000164	180742	182594	+	1853	5	FALSE	392	7	cl20237	65	379	314	-	138.574	8.51e-38	Scf0000164	180742	182594	Goto.Scf0000164ORloc49.1	100	+	180742	182594	255,0,0	5	761,100,102,156,57	0,1032,1205,1568,1795	ATGGAAGAGCCACGTCAATGGGAGTGCTTAAATAAAACATTTTTGTGTTGGAAATATTTGGGTATTTGGCCAGAAAACAACAATACCAAAAGTTATAAAGTTTGTTCTTTCGTTTTTATGTTTTTCACTATAATTGTTTATGACACGTTACTTTTAATAAACTTGTTCTTTACGCCTCACAAAATTGAGATCTTAATTGAAGAAGTAACATTTTTCTTTAGCGTTGTGGCCATCACATCCAAAGTTATAATGGTACTTGTTAAGAAACAAAAAATTGTTGAAGTCCTCAAAATTTTAGATTGCGAAGAATTTCAAGCTAATGATAACGCTTCTCGGAATATCTTAAAGACAGACACAGCATACTATAAAGTATATTGGAGATCGATTTTCTGTATTGGA…	MEEPRQWECLNKTFLCWKYLGIWPENNNTKSYKVCSFVFMFFTIIVYDTLLLINLFFTPHKIEILIEEVTFFFSVVAITSKVIMVLVKKQKIVEVLKILDCEEFQANDNASRNILKTDTAYYKVYWRSIFCIGNFAYCCKCIVPVIAHRMFSSYKIKLPTSNYYFLSEKCKGDYFNFIFFYQSFGIYGLMIYDITIDTFVNGFLTFAITQIRILNYKFTNFKSDRNKKVTKDTNEQRNMLKLKEWLRHYDYILKYCTGVQDIFNVALFIQYTMSSLVICVVSCGLLLPLTKEQYAFIFAYLCGMVLQIFAPAWLGTQLTYQSQELVFAAYNSDWIARTEQFKRNIKIFMVRTNTSIVIDGLKLFPLSLETFTSIMKTAYSFLTLVRYIQDRE
Goto	Greta	ORloc50	OR08	Goto_BanyOR43	Scf0000164	190061	222560	+	32500	6	FALSE	396	7	cl20237	61	383	322	-	130.1	1.23e-34	Scf0000164	190061	222560	Goto.Scf0000164ORloc50.1	100	+	190061	222560	255,0,0	6	223,556,100,102,156,57	0,30711,31377,31544,32142,32442	ATGACACTTGTTCGACAAACAGACTGCTTCAGCAGAAACATGAAGTATTGGATTTTTCTGGGAATCTGTCCTTCGAAAGTTTATTGGAGGTGTTATTCCTTCTATTCTAAATTATTTGTGTTTTTGTTCATAATTCTATATGATATTTTTGTGACTATTAATTTTTATTTCTTACCAAGTGATTTGGATCTTTTTATTGAGGAAATGATATTTTATTTCCTATCAATATTATCTAAGGTATTGACATATTTATTAATGAAAGAAAAAATTCGAAAAATATTAACGTTTTTGGATAGTGATCACTTTCAACCTAAATCGGAGGACGAAATCAAGACGATAACTGCAGCAAAGTTGTTTAATATGAAGTGCTGGAATTTAGTACTCGTTGTTTCATATTTT…	MTLVRQTDCFSRNMKYWIFLGICPSKVYWRCYSFYSKLFVFLFIILYDIFVTINFYFLPSDLDLFIEEMIFYFLSILSKVLTYLLMKEKIRKILTFLDSDHFQPKSEDEIKTITAAKLFNMKCWNLVLVVSYFTHLVHIFFPLLVHLIFSAPMVLPVSSYSFLSENFRTEYFYYIFCYQVLGIHMQMLCYLNIDTFFVGLMVLLIAQLDVLANKLKIVASNPINEESCSFYPKTSTYYDFRCIRKLNECIVHYYNVSKFCNLVEETFSVTLFVQFSIASGIICVCLFRFTLPAPVQYYIFLGCYIFAVTIPILVPCYFGTRIIDKSDQLSNAVYACDWTSRSRQFKSSMMLFVERANCPLSITGLKMFPLSLRTFTSIINSAYSFFNLLQQMKTKE
Goto	Greta	ORloc51	OR17	Greta_Goto.jg18352.t1	Scf0000240	336769	337460	+	692	3	FALSE	104	2	cl20237	1	68	67	N	50.3635	1.28e-08	Scf0000240	336769	337460	Goto.Scf0000240ORloc51.1	315	+	336769	337460	33,88,177	3	99105111	0,170,580	ATGGCCGCATTATTCGAAGACATTTTCGGTACAGCAATACTGGTCCAATTTGGCATAGGCGGTTGGATTCTCTGCATGGCTGCATACAAACTTGTCAGCCTAAATATTTTGAGCATAGAATTCGCATCTATGGCTCTATTTATTATGTGTATACTGACGGAGCTGTTCTTGTATTGTTATTATGGAAACGAACTCAAAGTTGAGCAAGTGAGTGAGCTCTCCACTGCGCTTTCAGCGTCTGATGCTGCGGCTGATGGAGCGAGCGCGACGCCCGCTTTGACCCGCCGCTGGACGAGTCATACCGTTGTCACTT	MAALFEDIFGTAILVQFGIGGWILCMAAYKLVSLNILSIEFASMALFIMCILTELFLYCYYGNELKVEQVSELSTALSASDAAADGASATPALTRRWTSHTVVT
Goto	Greta	ORloc52	OR38	Goto_DpleOR13	Scf0000266	264473	266672	+	2200	5	FALSE	393	7	cl20237	65	385	320	-	75.4014	4.16e-15	Scf0000266	264473	266672	Goto.Scf0000266ORloc52.1	100	+	264473	266672	255,0,0	5	776,100,105,156,42	0,842,1013,1732,2157	ATGGAAGAAGACACCATAAACTTTGATAGTGCATTTAAAATTATGACATTTACTATGAAGTTGAATAAAACTCATCCAAGCATTAAAAGAGATTTTAAATGGATGTGGCAATCTGTTATTTTGAACAGCATTTTATTTTTCATTTTTTGTTTCGTATTATATTGCACGATATCATATGACCTGAAAGATGACAACATAACACAAGTGTACGCAAATGGAATTATCTGCTTGATTTTTATTATCGCTGCGTACAAATTCTTTATTATATCGTACTATCAAAGTACATTAGTAGAAATAATCAAGAAGATAAATTTAGATTACGAAAAAGCTCAATATTTTCCAGAATGTGAAAAACTTATAATACAGAAGTTTATTAAGAAGGGTCAGGTGATGACAAAA…	MEEDTINFDSAFKIMTFTMKLNKTHPSIKRDFKWMWQSVILNSILFFIFCFVLYCTISYDLKDDNITQVYANGIICLIFIIAAYKFFIISYYQSTLVEIIKKINLDYEKAQYFPECEKLIIQKFIKKGQVMTKNWLIVITVTAFLFLLKSVGMMIYYTIVDEFKLVHFYEMTYPPALEEIKNTWGMFILLYVIFIYYDFFIALMYIGFVPLGSVLTLHSCGQLELARRRVLTLFQKDNTNKKIIEQIKDIATLLQDILSFIDSIKISFMIFYELTLKLTSVIIPVTLFQIIESMKKGELRVEFVTVLFTSACLSSIPCYYSDMLMEAGKNLNLAIYTCGWETHWDPRSRKLLFLLLVRTSKSMALRTVFLEICLKALTGVFQMAYTIFNLLNA
Goto	Greta	ORloc53	OR38	Greta_Goto.jg1510.t1	Scf0000452	45646	47710	-	2065	5	FALSE	306	5	cl20237	1	297	296	-	70.0086	1.08e-13	Scf0000452	45646	47710	Goto.Scf0000452ORloc53.1	921	-	45646	47710	180,8,54	5	48156105100512	0,258,1216,1387,1552	ATGCTCTACTATAAAGACACAATAGTAGACTTAATCAAGAAAATAAATTTGGATTACGAAAAAGCTCAACATTTTCCAGAATGTGAAAAACTAATAATACAGAAGTTTATAAAGAAGGGTCAGGTTATGACAAAAGTTTGGCTTTCAGTAGTAATGATTACTTCTAGTCTATTTCTAGTAAAATCTGTGGGAATGATGATATACTATACGATTGTGGATGAATTTAAAACTGTGCACTTGTACGAGATGACGTATCCTCTAGCCATAGAGGATATAAAAGATACTTGGGGCATGTTTATTTTATTATATGTCATATTTTTATTCTATGATTACTACATGGCGCTAATGTTCATTGGTTTTGTACCTCTGGGTTCAGTTCTGACGCTTCACAGTTGCGGG…	MLYYKDTIVDLIKKINLDYEKAQHFPECEKLIIQKFIKKGQVMTKVWLSVVMITSSLFLVKSVGMMIYYTIVDEFKTVHLYEMTYPLAIEDIKDTWGMFILLYVIFLFYDYYMALMFIGFVPLGSVLTLHSCGQLEVARRRVQTLFQKDKPDDEIIQQIKDIAKLLHNILSFIESTKVSFMVFYELTLKATSVIIPVTLFQIIESMKNGDMRVEFGTVFFASTFLSSIPCYYSDMLKEAGKRLNLAIYTCGWETHWDPRSRKLLLLLLVRTSKSMALRTIFLEICLEALTGVFQMAYTIFNLLNAT
Goto	Greta	ORloc54	OR38	Greta_Goto.jg1512.t1	Scf0000452	64429	69832	-	5404	2	FALSE	256	3	cl20237	8	202	194	C	41.5039	0.000255	Scf0000452	64429	69832	Goto.Scf0000452ORloc54.1	771	-	64429	69832	180,8,54	2	166605	0,4798	ATGTACGACCTAAAAGATGGAGATATAACCCAAGCGTGCGCAAATGGAATTCTCGGCTTACTTTTTATTCTTTCCGAGTATAAATTTTTTGTAATGCTCTACTATAAAGACACAATAGTAGACTTAATGAAGAAAATAAATTTGGATTACGAAAAAGCTAAAAATTTTCCAGAATGTGAAAAACGAATAGTTCAAAAGTTTATAAAGAAGGGTCAGGTTATGACAAAAGTTTGGCTTTCAGTAGTAATGATTACTTCTGGTGTATTTCTAGTAAAATCTGTGGGAATGATGATATACTATACGGTTGTGGATGAATTTAAAATTGTGCACTTGTACGAGATGACGTATCCTTCAGCCATAGAGGATATACAAGACACTTGGGGAATGTTCATTTTATTA…	MYDLKDGDITQACANGILGLLFILSEYKFFVMLYYKDTIVDLMKKINLDYEKAKNFPECEKRIVQKFIKKGQVMTKVWLSVVMITSGVFLVKSVGMMIYYTVVDEFKIVHLYEMTYPSAIEDIQDTWGMFILLYVFFLFYDCYMALTFIGFVPLGSVLTLHSCGQLELARRRVLTLFQKDNTDEDIIEQIKEIAKLLHNILRKNKEDKKKKILILQETSEDDTTTSPPPLPPPSQRALRAAARSSRRESAMLRAHE
Goto	Greta	ORloc55	OR18	Goto_DjunOR17	Scf0000490	25818	27727	+	1910	2	FALSE	394	7	cl20237	65	386	321	-	101.98	2.02e-24	Scf0000490	25818	27727	Goto.Scf0000490ORloc55.1	100	+	25818	27727	255,0,0	2	978204	0,1705	AAATCTGATAGGAAGTTTAAATCATTCAATGAAACGTTCCCACATTGTGCTTTTGCTCTGGCCATAGCAATGATTTACCCAAATCGAGATAACGTGAGAACACGGTATCGAGTTATCGCCGCCGTTATAACAGTCAATAGCGTTATGATATATTGGTTTCTGATGTATCTATGGAAATGTATTTACAATTATGATATGTTGAACGTTTCAAGAAATCTTACTATTGGAATTCTTATCACACTTTTCCTATTTAAATCTTATAACGCTATTAAAAAAACTGATAAATTTGCCCAACTTTTGGATAAAATTAACCACGATCTGTTTAAGGGCAATGAAATGGATGATGATTACCAAGAAATATACGAACATTACATAAAGCTGGGCCAACTTGGTCAAACA…	KSDRKFKSFNETFPHCAFALAIAMIYPNRDNVRTRYRVIAAVITVNSVMIYWFLMYLWKCIYNYDMLNVSRNLTIGILITLFLFKSYNAIKKTDKFAQLLDKINHDLFKGNEMDDDYQEIYEHYIKLGQLGQTCWIIIPIVLTSQFPIYAAFATMYESLKTDVGKRYMIHEMDIKYLEDKQYDSPVYELMFAFQFIMCLTLSPNFAGFDGSFCIASNHLRLKLKLFAQKVKKTFKDSKTRCELQIKMKETIRDHQEALAFYNDLQDVYGGWLFSVFLVTSLAISLNIYQIYLSERVDPKYTIFAISGVIHMFTPCYFASNLIKVSKTSEELCWDLYSVEWEAWADPAVTKLLIFMIAKSQQTLILTGKGMVYFNMQLFISMLQTSYSLFTLISS
Goto	Greta	ORloc56	OR64	Goto_BanyOR55	Scf0000543	25324	27183	-	1860	6	FALSE	398	6	cl20237	82	387	305	-	65.7714	6.02e-12	Scf0000543	25324	27183	Goto.Scf0000543ORloc56.1	100	-	25324	27183	255,0,0	6	454,307,97,111,174,51	1405,782,597,415,149,0	ATGAATGTAGGAACAAAATATTTACTGAAGAAATATTGTGACTATGTATATTATTCTGGTGTCGGTAACTTTTGGTTTGATCAATCATTCGAAGATACAATTAAATATAAATTTTACAGACATATTTCTTTCACTATATACTTTATCATGATTCTTCTTGAAAACTTAGCAGCTTTATTTGGTGACTTTCCCGAAGTAGAAAAAAAATCTGCGATAATGTTTTCGGCTATTCACAATATTATTCTTCTTAAAATGTGTTTTTTGCTGTTTCACAAAAATTCCATTAAATTATTAAACTATGAAATGGCTTCAGCAATGGAACACATAGAAGAGCAAAAAATAATGAAACAACAGTGGATGAAGGTACAATGGGGAATATTATTTTACGTTATAACTGTC…	MNVGTKYLLKKYCDYVYYSGVGNFWFDQSFEDTIKYKFYRHISFTIYFIMILLENLAALFGDFPEVEKKSAIMFSAIHNIILLKMCFLLFHKNSIKLLNYEMASAMEHIEEQKIMKQQWMKVQWGILFYVITVYLSLTAYGVESFRKVIIEGSPFYTVVTYIPDYYDISIMASFLRVFFYMTWLYMMLPMMAADCMPIVHLIAMAYKFKTLCCYFESVKLEFDKNIIVMRKEHAVQLMKWRYLQGIIMHQKLMFLVEEIHRVFGIIMSLQVCESSAVAVLLLLRLALSSHLNLTNAFMTYTFVGSLFFLLALNLWNAGEITYEASLLSNSMFYCGWYLCELDKQPHKDIRRLVLIGCSQAQKPMVLKAFGIQDLSYSTFVSVARMTYSIFAVFYQRRE
Goto	Greta	ORloc57	NymOR4	Greta_Goto.jg1305.t1	Scf0000904	37	478	+	442	1	FALSE	146	3	cl20237	6	136	130	N	56.1415	4.55e-10	Scf0000904	37	478	Goto.Scf0000904ORloc57.1	441	+	37	478	33,88,177	1	441	0	ATGTTCCTTGAGATACGACTCAGAGACATCGTGAAATTCCAAATAGCGAGTATAAATATAAAAAATAATGTTGAAAAGGAATTCCGCTTTATATTTTTTCTAGACTTTCTTTTTATGATTCTTGCAATTGTAACTGAACTGATTGGTGGCTTGGAGAACACATTTTTTCAGATGCCTTTTACCCTTGGTCAAGTAGTTATGGTCTGCCTGATAGGACAGAGGCTTATCGACGCTAGTCAAGTCTTTGAAAACTCTATTTACAGTTGCAAGTGGGAGAATTTTAATGTTTTAAATCAAAGGACAGTTCTTTTAATGCTGCAATGTTCTCAAAAGACATTGACGTTATCAGCTGGTGGAATGGCGGTTCTGGACTATGCTTGCTTAATGGGTGTACTGAAG…	MFLEIRLRDIVKFQIASINIKNNVEKEFRFIFFLDFLFMILAIVTELIGGLENTFFQMPFTLGQVVMVCLIGQRLIDASQVFENSIYSCKWENFNVLNQRTVLLMLQCSQKTLTLSAGGMAVLDYACLMGVLKSAFSAYTTLKSAV
Goto	Greta	ORloc58	NymOR4	Greta_Goto.jg1306.t1	Scf0000904	3051	4403	+	1353	3	FALSE	346	6	cl20237	91	332	241	N	73.4754	1.15e-14	Scf0000904	3051	4403	Goto.Scf0000904ORloc58.1	1041	+	3051	4403	33,88,177	3	125218698	0,316,654	ATGATTTGGTTCTGGATATTCAAGCTTCCTGAAACGGGGGACATAAAGACTGCTGTAGTGGAACTCTCCCTTGCGCTGGCCAGCGGAACATGCATCGCTAAGTTCCTTTATATGAAGTTGTATGCCAATACTGTGATGAATATAATAGATGAATATCTCCGTTGTGATAAATTAGTGGTGACAGGAACGCGTTTTGCATCGAACTTGTTGAAAAAGCTACGGACATTGAAAAAGAGGGCAATGTCAGTCTGGCTCGTGCTGGTTGGAAATGCTTTAGTGTACTTCCTTATACCAGTTCTTATGCCTGGACGACATTTTAATGAAGATTTGTGTGTGTTATATGGTTTGGAACCTATGTTTGAATCACCAAACTATGAAATAGCATTTTCTATAATGACA…	MIWFWIFKLPETGDIKTAVVELSLALASGTCIAKFLYMKLYANTVMNIIDEYLRCDKLVVTGTRFASNLLKKLRTLKKRAMSVWLVLVGNALVYFLIPVLMPGRHFNEDLCVLYGLEPMFESPNYEIAFSIMTAGVYFAVFILVHTTIFIIVIVGYLEALMLTLSEELKHIWEDSRQFYNKHEHIYRNLRKDQVKNIFIKSRLKDIAKFHIITLNLRRKVDKELSVVFIMEFLFMILAVVTELMGGLENTYLEVPFTGGQAFIICLIGQKLIDASLIFEKTLYSCRWENFDVSNQKTVLLMLLCSQRPMTLSAGGVAVLSLPYFMSILKSTYSAYTTLNSSVNLSA
Goto	Greta	ORloc59	NymOR4	Greta_Goto.jg1308.t1	Scf0000904	13045	14271	+	1227	2	FALSE	300	5	cl20237	72	288	216	N	66.5418	1.87e-12	Scf0000904	13045	14271	Goto.Scf0000904ORloc59.1	903	+	13045	14271	33,88,177	2	208695	0,531	ATGCATCTAGTAGATGAATTTTTAACTTGTAATGAGTTGGTGGTGAAAGGCACACGTTTTGAGAAAAATTTCAAGGAATATCTGAGAGTTCTCAAAAAGGAAGCTGCGATAACTTGGAGTGTGCTGACGATCAATGGCCTCGTATATATGGCTATACCTTTAGTGAGGCCAGGTCGCCATTTCACTCAGGATTTGTTAGTGCTGTATGGTTTAGACCCAATGTTTGAATCACCACACTATGAAATAGCATCAACGCTCATAACATTAGCAATATACTTCTCCCTCTTTGTGATGGTAGATGCTACACTGTTCATCATAATCGTAGTTGGGTTTCTAGAAGGTCAAATCCTTGCTCTTAGTATCGAAATGACTAAAATTTGGGACGATAGTGAAAAATTC…	MHLVDEFLTCNELVVKGTRFEKNFKEYLRVLKKEAAITWSVLTINGLVYMAIPLVRPGRHFTQDLLVLYGLDPMFESPHYEIASTLITLAIYFSLFVMVDATLFIIIVVGFLEGQILALSIEMTKIWDDSEKFYNLYHEMYNETFEKNKLRNKYLKSRLRDIIKFHIMSINLRNDVESEFRFIFANDLIFMIFALVTELVGGLENTIVQFPFTIGIIILDCYIGQRLIDASTAFEEAIYNSKWENFHVSDQKTVLYMLQCSQKTMTLSGGGIAILNYPYLMLVFRFTYSAYTTLITSAKT
Goto	Greta	ORloc60	NymOR4	Goto_DphaOR6	Scf0000904	20047	22531	+	2485	4	FALSE	403	7	cl20237	76	394	318	-	57.2971	4.31e-09	Scf0000904	20047	22531	Goto.Scf0000904ORloc60.1	100	+	20047	22531	255,0,0	4	115196218680	0,1129,1415,1804	CTAAAATTTTTGGGAAAGTTTGGTTTAGATTATTGTGACGTTCCGACATTGTTGTGGAATGTTGCAGTATTTTTGAGAGGAGGAACTATAAACATTAACAGAAATTATAATCAACCAATTTCATGGATTTTCTATATGACCATAATATTTTCTGCGGCATGTTATTTTTATGCATACGTGTTTTCTATGGTCTGGTTTTTGCTGGTGCGGTATCCCGAGACCGGTGACTTCACTACCGCTATTGTAGAACTATCACTTACTATGTGCAGTTTAACGAGTGTTCCCAAATTTTTCTATATGAAGTTATACTATAATACTGTGATGGACTTAGTAGAAGAATATTTACGTTGTGATAAGCTAGTGGTGAAAGGCACACGCTTTGCAACGAATTTCTTAAAT…	LKFLGKFGLDYCDVPTLLWNVAVFLRGGTININRNYNQPISWIFYMTIIFSAACYFYAYVFSMVWFLLVRYPETGDFTTAIVELSLTMCSLTSVPKFFYMKLYYNTVMDLVEEYLRCDKLVVKGTRFATNFLNNLRIIKKRATTVWIVLVMNALTYVTLPFLLPGRHFCEDLYIIYGLEPMFESSNYEIALMITTAGVYFSVFMVVHITLFIIVIIGCIEAQTLALSEELSNIWNDSETFYNNLKIHKRHILKDKVRNIFIETRLRDIVKFHIVNINLRNAVDKELRFIFVIDFIFMILAIVTELIGGLDNTYIQLPFTIGQVFMDCLIGQRLIDAGKFFEHAVYSSGWENFQVSNQKIVLFMLQCSQKTLTLSAGGLVVLNYPCLMFVFRSTYSAYTT…
Goto	Greta	ORloc61	NymOR4	Greta_Goto.jg29901.t1	Scf0000925	37	478	+	442	1	FALSE	146	3	cl20237	6	136	130	N	56.1415	4.55e-10	Scf0000925	37	478	Goto.Scf0000925ORloc61.1	441	+	37	478	33,88,177	1	441	0	ATGTTCCTTGAGATACGACTCAGAGACATCGTGAAATTCCAAATAGCGAGTATAAATATAAAAAATAATGTTGAAAAGGAATTCCGCTTTATATTTTTTCTAGACTTTCTTTTTATGATTCTTGCAATTGTAACTGAACTGATTGGTGGCTTGGAGAACACATTTTTTCAGATGCCTTTTACCCTTGGTCAAGTAGTTATGGTCTGCCTGATAGGACAGAGGCTTATCGACGCTAGTCAAGTCTTTGAAAACTCTATTTACAGTTGCAAGTGGGAGAATTTTAATGTTTTAAATCAAAGGACAGTTCTTTTAATGCTGCAATGTTCTCAAAAGACATTGACGTTATCAGCTGGTGGAATGGCGGTTCTGGACTATGCTTGTTTAATGGGTGTACTGAAG…	MFLEIRLRDIVKFQIASINIKNNVEKEFRFIFFLDFLFMILAIVTELIGGLENTFFQMPFTLGQVVMVCLIGQRLIDASQVFENSIYSCKWENFNVLNQRTVLLMLQCSQKTLTLSAGGMAVLDYACLMGVLKSAFSAYTTLKSAV
Goto	Greta	ORloc62	NymOR4	Greta_Goto.jg29902.t1	Scf0000925	2382	3734	+	1353	3	FALSE	346	6	cl20237	91	332	241	N	75.0162	3.32e-15	Scf0000925	2382	3734	Goto.Scf0000925ORloc62.1	1041	+	2382	3734	33,88,177	3	125218698	0,316,654	ATGATTTGGTTCTGGATATTCAAGCTTCCTGAAACGGGGGACATAAAGACTGCTGTAGTGGAACTCTCCCTTGCGCTGGCCAGCGGAACATGCATCGCTAAGTTCCTTTATATGAAGTTGTATGCCAATACTGTGATGAATATAATAGATGAATATCTCCGTTGTGATAAATTAGTGGTGACAGGAACGCGTTTTGCATCGAACTTGTTGAAAAAGCTACGGACATTGAAAAAGAGGGCAATGTCAGTCTGGCTCGTGCTGGTTGGAAATGCTTTAGTGTACTTCCTTATACCAGTTCTTATGCCTGGACGACATTTTAATGAAGATTTGTGTGTGTTATATGGTTTGGAACCTATGTTTGAATCACCAAACTATGAAATAGCATTTTCTATAATGACA…	MIWFWIFKLPETGDIKTAVVELSLALASGTCIAKFLYMKLYANTVMNIIDEYLRCDKLVVTGTRFASNLLKKLRTLKKRAMSVWLVLVGNALVYFLIPVLMPGRHFNEDLCVLYGLEPMFESPNYEIAFSIMTAGVYFAVFILVHTTIFIIVIVGYLEALMLTLSEELKHIWEDSRQFYNKHEHIYRNLRKDQVKNIFIKSRLKDIAKFHIITLNLRRKVDKELSVVFIMEFLFMILAVVTELMGGLENTYLEVPFTGGQAFIICLIGQKLIDASLIFEKTLYSCRWENFDVSNQKTVLLMLQCSQRPMTLSAGGVAVLSLPYFMSILKSTYSAYTTLNSSVNLSA
Goto	Greta	ORloc63	NymOR4	Greta_Goto.jg29904.t1	Scf0000925	12377	13603	+	1227	2	FALSE	300	5	cl20237	72	288	216	N	66.5418	1.87e-12	Scf0000925	12377	13603	Goto.Scf0000925ORloc63.1	903	+	12377	13603	33,88,177	2	208695	0,531	ATGCATCTAGTAGATGAATTTTTAACTTGTAATGAGTTGGTGGTGAAAGGCACACGTTTTGAGAAAAATTTCAAGGAATATCTGAGAGTTCTCAAAAAGGAAGCTGCGATAACTTGGAGTGTGCTGACGATCAATGGCCTCGTATATATGGCTATACCTTTAGTGAGGCCAGGTCGCCATTTCACTCAGGATTTGTTAGTGCTGTATGGTTTAGACCCAATGTTTGAATCACCACACTATGAAATAGCATCAACGCTCATAACATTAGCAATATACTTCTCCCTCTTTGTGATGGTAGATGCTACACTGTTCATCATAATCGTAGTTGGGTTTCTAGAAGGTCAAATCCTTGCTCTTAGTATCGAAATGACTAAAATTTGGGACGATAGTGAAAAATTC…	MHLVDEFLTCNELVVKGTRFEKNFKEYLRVLKKEAAITWSVLTINGLVYMAIPLVRPGRHFTQDLLVLYGLDPMFESPHYEIASTLITLAIYFSLFVMVDATLFIIIVVGFLEGQILALSIEMTKIWDDSEKFYNLYHEMYNETFEKNKLRNKYLKSRLRDIIKFHIMSINLRNDVESEFRFIFANDLIFMIFALVTELVGGLENTIVQFPFTIGIIILDCYIGQRLIDASTAFEEAIYNSKWENFHVSDQKTVLYMLQCSQKTMTLSGGGIAILNYPYLMLVFRFTYSAYTTLITSAKT
Goto	Greta	ORloc64	NymOR4	Goto_DphaOR6	Scf0000925	19385	21869	+	2485	4	FALSE	403	7	cl20237	76	394	318	-	60.3787	4.73e-10	Scf0000925	19385	21869	Goto.Scf0000925ORloc64.1	100	+	19385	21869	255,0,0	4	115196218680	0,1129,1415,1804	CTAAAATTTTTGGGAAAGTTTGGTTTAGATTATTGTGACGTTCCGACATTGTTGTGGAATGTTGCAGTATTTTTGAGAGGAGGAACTATAAACATTAACAGAAATTATAATCAACCAATTTCATGGATTTTCTATATGACCATAATATTTTCTGCGGCATGTTATTTTTATGCATACGTGTTTTCTATGGTCTGGTTTTTGCTGGTGCGGTATCCCGAGACCGGTGACTTCACTACCGCTATTGTAGAACTATCACTTACTATGTGCAGTTTAACGAGTGTTCCCAAATTTTTCTATATGAAGTTATACTATAATACTGTGATGGACTTAGTAGAAGAATATTTACGTTGTGATAAGCTAGTGGTGAAAGGCACACGCTTTGCAACGAATTTCTTAAAT…	LKFLGKFGLDYCDVPTLLWNVAVFLRGGTININRNYNQPISWIFYMTIIFSAACYFYAYVFSMVWFLLVRYPETGDFTTAIVELSLTMCSLTSVPKFFYMKLYYNTVMDLVEEYLRCDKLVVKGTRFATNFLNNLRIIKKRATTVWIVLVMNALTYVTLPFLLPGRHFCEDLYIIYGLEPMFESPNYEIALMITTAGVYFSVFMVVHITLFIIVIIGCIEAQTLALSEELSNIWNDSETFYNNLKIHKRHILKDKVRNIFIETRLRDIVKFHIVNINLRNAVDKELRFIFVIDFIFMILAIVTELIGGLDNTYVQLPFTIGQVFMDCLIGQRLIDAGQFFEHAVYSSGWENFQVSNQKIVLFMLQCSQKTLTLSAGGLVVLNYPCLMFVFRSTYSAYTT…
Goto	Greta	ORloc65	OR53	Goto_DiulOR61	Scf0001115	1491	20653	-	19163	5	FALSE	388	7	cl20237	52	377	325	-	122.396	7.44e-32	Scf0001115	1491	20653	Goto.Scf0001115ORloc65.1	100	-	1491	20653	255,0,0	5	752,100,105,156,51	18410,18241,18041,313,0	TATCCTTTATTAGGTCCAAACTTGAAAGGACTTTATTGGTTTGGCCTCTGGCAAGGTGAAAACAAATTTCGAGATGGCTTTTTTAATTTTGTTCATTTCTGGTCTTTTATCTTTGTTCTGAGTCAATTTATCGAATTGTACTACACGAGAAACGATTTGATGACAGTGCTATTTAACATTTCCGTCACTGCACTGAGTCTTGTTTCAATTAGCAAAACTGTGTGTTTTATCTTCTACCTTCCACATTGGCAAAAACTAGTAAAGAATATTTCAACAGAAGAAATAAAACAATTGACAAACAACGACCCAAAGTTGATCGAAATAATAAGGAATTACAAAATGTATTCTAGAATAATAACGTTTTTATTCTGGTCAGTGATACTCTTGACATATATTATA…	YPLLGPNLKGLYWFGLWQGENKFRDGFFNFVHFWSFIFVLSQFIELYYTRNDLMTVLFNISVTALSLVSISKTVCFIFYLPHWQKLVKNISTEEIKQLTNNDPKLIEIIRNYKMYSRIITFLFWSVILLTYIIINSSPFLKYATSPSYRESSHNGTEPYPQILSSWFPFDKTKMPGYLVSISVHILMTTQGTGVIAVYDASAVTIMTFLKAQVTILKYNCEKIFGYDEAIPRDKVLDNIKECHRLHNFFLEQYKTFNSIISPVMFIYVLVCSIMICCSVVQLSIGDIGASQKIWIIEYTIALGIQLFLYCWHSNEIAYESQKVDEGVYSSAWWSQEVRVKRQVILLAGQLNKNFVFTAGPFANLNVATFVAILKGTYSYYTLLSNADD
Goto	Greta	ORloc66	OR42	Goto_AvcrOR60	Scf0001391	8320	11031	-	2712	5	FALSE	395	7	cl20237	58	384	326	-	103.906	4.66e-25	Scf0001391	8320	11031	Goto.Scf0001391ORloc66.1	100	-	8320	11031	255,0,0	5	773,100,105,156,51	1938,1736,1521,325,0	ACTTTAGAAGATCCTGTCCATCCTTTACTTGGCCCAACTTTGTGGGGTCTACAATATATTGTTTCGTGTCCCTCAAATAAAAGAAAACTACGAGTCATTCACAATGCTTTTTATATGCTTACCATTCTCATGATCATAAGTGAAACTATTGAGTTTTATCGTATTAGATCAGACTTGGCAGCAGCACTCAAAAATTTGTCTCTAACGATTCTTGCGTACATCTCTATGATTAAAATAGCCACTTTTTCTTTTTGGCAGGAAGATTGGATGAGCGTTATGAAGTTTGTCTCATCCGTAGAGAAATTTCAGATCAGGGAAGGAGACCAAGCTACTAAGGCTATAATTAAGAAATATACGAATTATTCTAGGAAGGTCACGTATTGTTATTGGGTCCTGGTG…	TLEDPVHPLLGPTLWGLQYIVSCPSNKRKLRVIHNAFYMLTILMIISETIEFYRIRSDLAAALKNLSLTILAYISMIKIATFSFWQEDWMSVMKFVSSVEKFQIREGDQATKAIIKKYTNYSRKVTYCYWVLVATSITIYLFVPLLFHFFSVHISKTINGEENPYPEIISIWVPFDKTRGYKYWSITAFKIVMAYYSAAAFGMYDSNVVVLMSFFVGQLEILKLNCERLFGKGDSVNSYQQITKMIQKCHHHHILLVRNSKLLNSLLSPVMFVYIIVCSVMMCCNAVLLTMKEATIVDKAWVAEYLVAQIFQLFLFCWHSQKVLNMSQKVDEGVYSSAWWSQEVRVKRQVILLAGQLNKNFVFTAGPFANLNVATFVAILKGTYSYYTLLSNADD
Goto	Greta	ORloc67	OR08	Goto_BanyOR43	Scf0002105	2970	6156	-	3187	5	FALSE	395	7	cl20237	61	385	324	-	145.123	2.67e-40	Scf0002105	2970	6156	Goto.Scf0002105ORloc67.1	100	-	2970	6156	255,0,0	5	779,100,102,156,48	2407,987,803,217,0	ATGACACTTGTTCGACAAGCAGACTGCTTCAGCAGAAACATGAAGTATTGGATTTTTCTGGGAATCTGTCCTTCGAAAGTTTATTGGAGGTGTTATGCCTTCTATTCTAAATTATTTGTGTTTTTCTTCATAATTCTATATGATATTTTTGTGACTGTTAATTTTTATTTTTTACCGAGAGATTTGGATCTTTTTATTGAGGAAATGATATTTTATTTCACATTACTATCAGTACTAACTAAGGTGCTGACATATGTAATGATGAAAGAAAAAATTTGTTACATATTGACTTTAATAGACAGTGATTCTTTTCAACCAAAATCCGAAAAAGATAACAAGACGATAACTGAAGCAAAATTATTTAATTTGAAGTACTGGAATGTAGTAGCCGTTATATCA…	MTLVRQADCFSRNMKYWIFLGICPSKVYWRCYAFYSKLFVFFFIILYDIFVTVNFYFLPRDLDLFIEEMIFYFTLLSVLTKVLTYVMMKEKICYILTLIDSDSFQPKSEKDNKTITEAKLFNLKYWNVVAVISYFTNFVHILSPLLIHWIFSVPIVLPVCSYLFLSEDFRTQYVYFIYSYQILGIHMNMLYNVNIDSFFVGLMVLLIAQLDILAYKLKSVTSNPNNEESSNYFPKTNEKYELRCIKKLNECIVHYDNVSKFCNAVEELFSVIVFAQFSTASCVICVCLYRFTLPAPVQYYIFLGSYVSVMTVPILIPCYFGTCIMEKSKQLSNAVYDCDWTSRSRRFKSNMKFFVERVNRPLSITGLKMFPLSLSTFTSIMKSAYSFFNLLQQMQ
Goto	Greta	ORloc68	OR53	Goto_HerdOR61	Scf0002227	1269	3593	-	2325	5	FALSE	405	7	cl20237	66	391	325	-	123.551	3.85e-32	Scf0002227	1269	3593	Goto.Scf0002227ORloc68.1	100	-	1269	3593	255,0,0	5	794,100,105,156,60	1530,1361,1165,617,0	TCAAAAATAATTAGAATTTTTGAGAGTTTGGAAAACCCTAAGTATCCTTTATTAGGTCCAAACTTGAAAGGACTTTATTGGTTTGGCCTCTGGCAAGGTGAAAACAAATTTCGAGATGGCTTTTTTAATTTTGTTCATTTCTGGTCTTTTATCTTTGTTCTGAGTCAATTTATTGAATTGTACTACACGAGAAACGATTTGATGACAGTGCTATTTAACATCTCCGTCACTGCATTGAGTCTTGTTTCAATTAGCAAAACTGTGTGTTTTATCTTCTACCTTCCACATTGGCAAAAACTAGTAAAGAATATTTCAACAGAAGAAATAAAACAATTGACAAACAACGACCCAAAGTTGATCGAAATAATAAGGAATTACAAAATGTATTCTAGAATAATA…	SKIIRIFESLENPKYPLLGPNLKGLYWFGLWQGENKFRDGFFNFVHFWSFIFVLSQFIELYYTRNDLMTVLFNISVTALSLVSISKTVCFIFYLPHWQKLVKNISTEEIKQLTNNDPKLIEIIRNYKMYSRIITFLFWSVILLTYIIINSSPFLKYATSPSYRESIHNGTEPYPQILSSWFPFDKTKMPGYLVSISVHILMTTQGTGVIAVYDASAVTIMTFLKAQMTILKYNCEKIFGYDEAISRDKVLDNIKECHRLHNFFLEQYKTFNSIISPVMFIYVLVCSIMICCSVVQLSIGDIGASQKIWIIEYTIALSIQLFLYCWHSNEIAYESNAVDRGVYASNWWRADVLVKRQILLLAGKLSPSFILDAGPFASFSMATFINILKGSYSFYTLFTQ…
Goto	Greta	ORloc69	OR19	Goto_HerdOR53	Scf0003743	1925	3894	+	1970	6	FALSE	403	7	cl20237	75	392	317	-	62.6899	6.47e-11	Scf0003743	1925	3894	Goto.Scf0003743ORloc69.1	100	+	1925	3894	255,0,0	6	466,310,97,111,174,51	0,907,1300,1476,1654,1918	GAGCTCGTTAAAATGAAGAATTACGATATTATAAAAAGTCTTTGTAAGAAAATATTTTACGTAGGTTTTGGAAACTTTTGGCATGAAGACGGAGTAATTGGAAATGAGGACAGTATTCGGTACAAGATATTTTTTTACCTTTTATTTTCAACGTTCGGGTTCTTGACTTTATTGGAAGTGATGGCAGCTCTATTTGCCGACTAACCGGAAGACGAAAAAAGTGATTCAATTACTTTCTCAGTAAGCCATACAATTTCGATGATAAAGAAGTTGTCAGTAATAGTTCATAAGAAACCGATTACAAAGTTATTACACGATATAGTTCGGGTGTGCGAGCTACACGAAGAAGAGTCTTTAATGAAAGTGAAGTATAGAATTATGAAAATAAATGTCGTCGCT…	ELVKMKNYDIIKSLCKKIFYVGFGNFWHEDGVIGNEDSIRYKIFFYLLFSTFGFLTLLEVMAALFAD*PEDEKSDSITFSVSHTISMIKKLSVIVHKKPITKLLHDIVRVCELHEEESLMKVKYRIMKINVVAYFVTCYGSAACFVYEGFRKMNEGSHFVTVVTYYPSFEDNSLLATMVRFLTTIVLFIMLITMIILVDGFTMVILIMFKYKFITLRNYFEKLRKEIDTILKTGDSQLATDHLTNGLIEGIVMHKELLRLSKEIDKAFGTVMAMQLCQSSGSAVSLLLQIALSDQLTFVASMKIIFFVVALFFLLGLYLCNAGEITYQASLLSESIFYCGWHALSIHYSRGRSVGRIVLQACTQAQRPLIMKAFQMMELTYGTFLLFSGGAYSVIVLFY…
Goto	Greta	ORloc70	OR51	Greta_Goto.Loc70	Scf0006465	34	2141	+	2107	5	FALSE	400	7	cl20237	68	393	325	-	110.069	2.9e-27	Scf0006465	34	2141	Goto.Scf0006465ORloc70.1	19	+	34	2141	255,0,0	5	803,97,105,156,42	0,1357,1556,1821,2065	ATGACGTCTCTGATTCATCGACTCTTGCTGAAGCTTGAAGATCCAAAACGCCCATTACTGGGTCCAACTATAAAATGGTTGAAATTATATGGTTTAATATTACCTAAAGAAAGAAAAGAAAGAATGATGTACTTGACACTGCTAATGATAATGACCCTTTTTGTTGTAACTCAGTACATTGATATGGTGCTAATGAGATCTGATGTAAATCACCTGCTTCTGAACTTTAAGTATTCAATGCTTAGTACAGTAAATCTCATTAAGATAATCACGATGTATGCCTGGCATAAACATTGGATTGGTATTTTAGATTTTATAACTGAAGTAGACATAGAAAGAAGAAATTCCCCAGACCCAATATACCGGGAAACCGTCAGAAAATATACGAAATATTGTCGA…	MTSLIHRLLLKLEDPKRPLLGPTIKWLKLYGLILPKERKERMMYLTLLMIMTLFVVTQYIDMVLMRSDVNHLLLNFKYSMLSTVNLIKIITMYAWHKHWIGILDFITEVDIERRNSPDPIYRETVRKYTKYCRIITYVYWFLGYCTVIMIVLQPAAKFLLAPTYRQNVREGKEKYLEVVNAWAPFDKSSGSGYLISITIQGLASLYSGGWIASYDTNAFVIMIFVRGELELIRRDCQKIFGTEENPVSKEEAMVRISKCHNRHNKLLKYFRLFDSCLSPIMLLYVIVCSVMLCATTFQLTTESSAMQKLITFQYLAFGVSQVFIYCWHSNDIFYISQDLIMGPYESEWWMRTVSEQKSLHLLAGQLDKTIVLTAGPFSFINLATFINILKGAYSYYTLLN
Goto	Greta	ORloc71	OR51	Greta_Goto.Loc71	Scf0006466	34	2141	+	2107	5	FALSE	400	7	cl20237	68	393	325	-	109.299	4.99e-27	Scf0006466	34	2141	Goto.Scf0006466ORloc71.1	19	+	34	2141	255,0,0	5	803,97,105,156,42	0,1357,1556,1821,2065	ATGACGTCTCTGATTCATCGACTCTTGCTGAAGCTTGAAGATCCAAAACGCCCATTACTGGGTCCAACTATAAAATGGTTGAAATTATATGGTTTAATATTACCTAAAGAAAGAAAAGAAAGAATGATATACTTGACACTGCTAATGATAATGACCCTTTTTGTTGTAACTCAGTACATTGATATGGTGCTAATGAGATCTGATGTAAATCACCTGCTTCTGAACTTTAAGTATTCAATGCTTAGTACAGTAAATCTCATTAAGATAATCACGATGTATGCCTGGCATAAACATTGGATGGGTATTTTAGATTTTATAACCGAAGTAGACATAGAAAGAAGAAATTCCCCAGACCCAATATACCGGGAAACCGTCAGAAAATATACGAAATATTGTCGA…	MTSLIHRLLLKLEDPKRPLLGPTIKWLKLYGLILPKERKERMIYLTLLMIMTLFVVTQYIDMVLMRSDVNHLLLNFKYSMLSTVNLIKIITMYAWHKHWMGILDFITEVDIERRNSPDPIYRETVRKYTKYCRIITYVYWFLGYCTVIMIVLQPAAKFLLAPTYRQNVREGKEKYLEVVNAWAPFDKSSGSGYLISITIQGLASLYSGGWIASYDTNAFVIMIFVRGELELIRRDCQKIFGTEENPVSKEEAMVRISKCHNRHNKLLKYFRLFDSCLSPIMLLYVIVCSVMLCATTFQLTTESSAMQKLITFQYLAFGVSQVFIYCWHSNDIFYISQDLIMGPYESEWWMRTVSEQKSLHLLAGQLDKTIVLTAGPFSFINLATFINILKGAYSYYTLLN
Goto	Greta	ORloc72	OR27	Greta_Goto.jg20622.t1	Scf0006726	15	2424	+	2410	4	FALSE	142	1	cl20237	1	94	93	N	57.2971	1.42e-10	Scf0006726	15	2424	Goto.Scf0006726ORloc72.1	429	+	15	2424	33,88,177	4	30102150147	0,331,906,2262	ATGTGTACGACGTTGCTACAAGTTGTGTCGACTAAGAACGTAATGGACGTACTGTGGGTTTTTGGATTTCTATTTACAATGGCGTCAATGCTTTATATCGACTGCTACTTTGGTAGCGCTATTACCGAGAAGAGCGCTCAACTATCTACGGTTAGATACTGCTACTCTTGGATGGATTTACCACAGAGTCTTAAAAATAACTTCATCATAGCTAATAATCAAAGACCTCTGGTGTTAAAAGCAGGGAAACTTATTCCTGTATCGATTCAGTCATTTACTAAGTACCAACACCGAGGGGAAAATCTTTTATATCTTAGGTCACGTCACATATTAATACCAATCAACCCCACAGACAACCGGGGACACACAGAACCAGCATACAAAAGCGGTTCGGAACGA…	MCTTLLQVVSTKNVMDVLWVFGFLFTMASMLYIDCYFGSAITEKSAQLSTVRYCYSWMDLPQSLKNNFIIANNQRPLVLKAGKLIPVSIQSFTKYQHRGENLLYLRSRHILIPINPTDNRGHTEPAYKSGSERLQEKEKIDK
Goto	Greta	ORloc73	OR42	Goto_DiulOR60	Scf0009193	483	3199	-	2717	5	FALSE	394	7	cl20237	57	383	326	-	109.684	3.81e-27	Scf0009193	483	3199	Goto.Scf0009193ORloc73.1	100	-	483	3199	255,0,0	5	770,100,105,156,51	1946,1754,1539,326,0	TTAGAAGATCCTGTCCATCCTTTACTTGGCCCAACTTTGTGGGGTCTACAATATATTGTTTCGTGTCCCTCAAATAAAAGAAAACTACGAGTCATTCACAATGCTCTTTATATGCTTACCATTCTCATGATCATAAGTGAAACTATTGAGTTTTATCGTATTAGATCAGACTTGGCAGCAGCACTCAAAAATTTGTCTCTAACGATTCTTGCGTACATCTCTATGATTAAAATAGCCACTTTTTCTTTTTGGCAGAAAGATTGGATGAGCGTTATGAAGTTTGTCTCATCCGTAGAGAAATTTCAGATCAGGGAAGGAGACCAAGCTACTAAGGCTATAATTAAGAAATATACGAATTATTCTAGGAAGGTCACGTATTGTTATTGGGTCCTGGTGGCA…	LEDPVHPLLGPTLWGLQYIVSCPSNKRKLRVIHNALYMLTILMIISETIEFYRIRSDLAAALKNLSLTILAYISMIKIATFSFWQKDWMSVMKFVSSVEKFQIREGDQATKAIIKKYTNYSRKVTYCYWVLVATSITIYLFVPLLFHFFSVHISKTINGEENPYPEIISIWVPFDKTRGYKYWSITAFEIVMAYYSAAAFGMYDSNVVVLMSFFVGQLEILKLNCERLFGKGDSVNSYQEITKMIQKCHHHHILLVRTSKLLNSLLSPVMFVYIIVCSVMMCCNAVLLTMKEATIVDKAWVAEYLVAQIFQLFLFCWHSQKVLNMSQKVDEGVYSSAWWSQEVRVKRQVILLAGQLNKNFVFTAGPFANLNVATFVAILKGTYSYYTLLSNADD
Goto	Greta	ORloc74	OR42	Goto_AvcrOR60	Scf0009194	483	3202	-	2720	5	FALSE	395	7	cl20237	58	384	326	-	101.98	1.91e-24	Scf0009194	483	3202	Goto.Scf0009194ORloc74.1	100	-	483	3202	255,0,0	5	773,100,105,156,51	1946,1754,1539,326,0	ACATTAGAAGATCCTGTCCATCCTTTACTTGGTCCAACTTTGTGGGGTCTACAATATATTGTTTCGTGTCCCACAAATAAAAGAAAACTACGAGTCATTCACAATGCTTTTTATATGCTTACCATTCTCATGATCATAAGTGAAACTATTGAGTTTTATCGTATTAGATCAGACTTGGCAGCAGCACTCAAAAATTTGTCTCTAACGATTCTTGCGTACATCTCTATGATTAAAATAGCCACTTTTTCTTTTTGGCAGGAAGATTGGATGAGCGTTATGAAGTTTGTCTCATCCGTAGAGAAATTTCAGATCAGGGAAGGAGACCAAGCTACTAAGGCTATAATTAAGAAATATACGAATTATTCTAGGAAGGTCACGTATTGTTATTGGATCCTGGTG…	TLEDPVHPLLGPTLWGLQYIVSCPTNKRKLRVIHNAFYMLTILMIISETIEFYRIRSDLAAALKNLSLTILAYISMIKIATFSFWQEDWMSVMKFVSSVEKFQIREGDQATKAIIKKYTNYSRKVTYCYWILVATSITIYLFVPLLFHFFSVHISKTINGEENPYPEIISIWVPFDKTRGYKYWSITAFKIVMAYYSAAAFGMYDSNVVVLMSFFVGQLEILKLNCERLFGKGDSVNSYKQITKMIQKCHHHHILLVRNSKLLNSLLSPVMFVYIIVCSVMMCCNAVLLTMKEATIVDKAWVAEYLVAQIFQLFLFCWHSQKVLNMSQKVDEGVYSSAWWSQEVRVKRQVILLAGQLNKNFVFTAGPFANLNVATFVAILKGTYSYYTLLSNADD
Goto	Greta	ORloc75	PseudoOR	Greta_Goto.jg29372.t1	Scf0010362	982	2782	-	1801	2	FALSE	129	0	pfam02949	6	61	55	N	33.41	0.02	Scf0010362	982	2782	Goto.Scf0010362ORloc75.1	390	-	982	2782	180,8,54	2	207183	0,1617	CTGTTTTATTTCATTATTATACTCAAGAGCAACGCAGTTGACCGCGGCGTGTACGCAAGTAATTGGTGGAGAGCTGATGTGCTGGTTAAACGTCAAATCTTACTATTAGCGGGGAAGCTGTCTCCTTCCTTTATATTAGATGCTGGACCGTTTGCTAGTTTCTCTATGGCCACGTTTATTAATAGTGACTATGGACTGCATAATGTACAAATACTTAATAATGAAGGTATAAAGGATACATTAGAGAAACCTTACATGTGCTTGGCTGATAATGGAATTAATAATAAATCTATACGGACAAGGAAGCCGCGATCGCTGGAAAAAAAACATTTTTTTTATAGTTTGGCACTTCAATATGACTTCACCCCGCAGATGGAAAAGGTGAAG	LFYFIIILKSNAVDRGVYASNWWRADVLVKRQILLLAGKLSPSFILDAGPFASFSMATFINSDYGLHNVQILNNEGIKDTLEKPYMCLADNGINNKSIRTRKPRSLEKKHFFYSLALQYDFTPQMEKVK
Goto	Greta	ORloc76	OR19	Greta_Goto.jg28159.t1	Scf0012176	1786	2689	-	904	5	FALSE	201	3	cl20237	45	190	145	N	58.0675	3.09e-10	Scf0012176	1786	2689	Goto.Scf0012176ORloc76.1	606	-	1786	2689	180,8,54	5	54,174,111,97,170	0,122,363,553,733	ATGGTTATCTTAATTATGTTTAAATACAAATTCATCACACTGCGGAACTACTTCGAGAAATTAAGAAAGGAAATCGATACTATCCTTAAGACCGGCGATTCACAATTAGCAACAGATCATCTAACAAATGGACTTATTGAAGGGATCGTAATGCATAAGGAGTTATTAAGACTATCCAAGGAGATTGACAAAGCGTTTGGAACAGTGATGGCAATGCAGCTTTGTCAAAGTTCAGGTTCCGCTGTTTCGCTTTTGCTTCAAATAGCACTTTCAGACCAACTAACATTTGTAGCCAGCATGAAAATAATATTTTTTGTGGTTGCCTTGTTCTTCCTTCTTGGACTTTACTTATGCAATGCTGGAGAAATAACGTATCAGGCATCTCTACTATCGGAATCA…	MVILIMFKYKFITLRNYFEKLRKEIDTILKTGDSQLATDHLTNGLIEGIVMHKELLRLSKEIDKAFGTVMAMQLCQSSGSAVSLLLQIALSDQLTFVASMKIIFFVVALFFLLGLYLCNAGEITYQASLLSESIFYCGWHALSIHYSRGRSVGRIVLQACTQAQRPLIMKAFKMMELTYGTFLLVLRGTYSVFALFYAQHK
Goto	Greta	ORloc77	OR53	Greta_Goto.jg290.t1	Scf0018152	219	1318	+	1100	4	FALSE	140	3	cl20237	5	126	121	N	75.4014	4.58e-17	Scf0018152	219	1318	Goto.Scf0018152ORloc77.1	424	+	220	1318	33,88,177	4	100,105,156,63	0,226,770,1036	CAGTATAAGAACTTCAACTCAATCATATCACCAGTCATGTTCATCTACGTACTGGTCTGTTCCATCATGATATGTTGTAGCGTTGTGCAGCTAAACATAGGTAATATTGCAGCGATCCAAAAGTTATGGGTTATGGAATATTCGATAGCTTTGGCTATTCAACTCTTTTTATACTGTTGGCATAGCAATGAGATCGCCGTTGAGAGCAATGCAGTTGACCGCGGCGTGTACGCAAGTAATTGGTGGAGAGCTGATGTGCTGGTTAAACGTCAAATCTTACTATTGGCGGGGAAGCTGGCTCCTTCCTTTATACTAGATGCTGGACCATTTGCTACTTTCTCTATGGCTACGTTTATTGACATTATCAAAGGATCGTACAGTTTTTATACTTTATTTACA…	QYKNFNSIISPVMFIYVLVCSIMICCSVVQLNIGNIAAIQKLWVMEYSIALAIQLFLYCWHSNEIAVESNAVDRGVYASNWWRADVLVKRQILLLAGKLAPSFILDAGPFATFSMATFIDIIKGSYSFYTLFTQMHENKK
Thar	Tithorea	ORloc01	OR42	Tithorea_Thar.Scf0000001G460.1	Scf0000001	8637490	8642864	-	5375	5	FALSE	403	7	cl20237	65	390	325	-	108.143	1.3e-26	Scf0000001	8637490	8642864	Thar.Scf0000001ORloc01.1	100	-	8637490	8642864	255,0,0	5	60156105100791	0,479,3897,4401,4583	ATGGTTTTAAACTTTTTGTTAACTTTAGAGGATCCTGATCATCTATTGCTCGGCCCAACTTTATGGGGTTTGAAATCTGTGGTGATGTGTCGATCAATAGATGGGAAAATTCAAATAATCAAAAGCTTTCTTTTTTTACTGTCATTTCTTCAGCTTATCAGTGAATATACTGAGTTCTATTACCTCAGGGAAAATTTGTCGTTAGCCCTCAAAAACCTGTCTATATCTATTCTGGCGCACATCAGTGCTGTGAAGATTGGTACTTTCATTTATTGGCAGAAAGACTGGATGTCGGTCATGGATTATGTCTCATCTGTAGAAAAACGTCAACTCAACCAACAAGATCAAGTCACTAATGAAATTATCAAGAAATATACTAAATATTGTAGAAGTGTTACC…	MVLNFLLTLEDPDHLLLGPTLWGLKSVVMCRSIDGKIQIIKSFLFLLSFLQLISEYTEFYYLRENLSLALKNLSISILAHISAVKIGTFIYWQKDWMSVMDYVSSVEKRQLNQQDQVTNEIIKKYTKYCRSVTYCYWALVAISTVTYTFTPLVFYYFSLHINKSINTEVPYPEIISCWVPFDKTEGFGYWTVTVVSIFLACYVSTTFAIYDSNSVVLMTFFAGQLEIMKTNCEKLFGNGEKTISYQESVRRIQIIHEDHVLLVKYSKVLKCLLSPVMFQYLIICSVMMCSSAVHLTTEGVSVVEKLWIAEYLLAQIFQLFLFCWHSQKVLNMSINVAEGVYSSAWWSQDVRVRRSVTLLAGQLNKNIIFSAGPFTNLSINTFVTIIKGAYSYYTLLSNI…
Thar	Tithorea	ORloc02	OR42	Tithorea_Thar.Scf0000001G464.2	Scf0000001	8655494	8657552	+	2059	5	FALSE	402	7	cl20237	65	391	326	-	117.003	9.07e-30	Scf0000001	8655494	8657552	Thar.Scf0000001ORloc02.1	100	+	8655648	8657371	255,0,0	5	948100105156235	0,1062,1275,1464,1823	ATGATATTTAAAATTTTGTCCACTTTGGAAGATCCTGCCCATCCTTTACTGGGTCCAACTTTATGGGGGCTTCGAACTTGGGGAATTTGGCAATCATGTAAAGTTAATGTTCGAATAATTTTTAATATCATACATTTGCTGGCGACTTTCTTTGTGTTAACTCAATATATTGATCTGTATTATATCAGATCTAATTTGGCGTCATCTCTTCGAAACCTCTCTGTGACGATGCTCAGCACTGTCTGCGTGGTGAAGGCCGGCACTTTTATACTCTGGCAAAAATCTTGGAGTAGCCTTTTCAATTATGTTTCATCTTTAGAAAAACATCAACTCAAAAAACGAGACCATCTCACTGACCAAATTATCAAGAAATATACAAATTATTCAAGAAGTGTCACC…	MIFKILSTLEDPAHPLLGPTLWGLRTWGIWQSCKVNVRIIFNIIHLLATFFVLTQYIDLYYIRSNLASSLRNLSVTMLSTVCVVKAGTFILWQKSWSSLFNYVSSLEKHQLKKRDHLTDQIIKKYTNYSRSVTYFYWALVAATVFSLILAPLAFYLSSFQRKEMIKSGNTPYPEIMSSWAPFDKTKGCGYWLITLTHALICFYGGGIVANYDSNAVVLMTFFAGQLEILKLNCEKLFGNGEEMISYKEAVERIRMCHHQHLFLIMYSKVLNSLLSPVMFLYIIICSLMICASAVQLTTDGITSMQQIWIAEYLIALVAQLFLYCWHSHKVLYMSLKVDEGVYSSAWWSQGVRVRRNVALLAGQLNKKVMFTAGPFTNLSIATFVAILKGSYSYYTLLSK…
Thar	Tithorea	ORloc03	OR42	Tithorea_Thar.Scf0000001G465.2	Scf0000001	8688432	8691170	+	2739	5	FALSE	401	6	cl20237	65	391	326	-	106.603	5.01e-26	Scf0000001	8688432	8691170	Thar.Scf0000001ORloc03.1	100	+	8688559	8690505	255,0,0	5	921100105156716	0,996,1236,1557,2022	ATGACTTTAAATTTTTTGTCTACTTTAGAAGACCCTGCTCATCCTTCACTGGGTCCAACTTTATGGGGTCTCCAAATTCTGGTCATGTGTCCATCAAATAAAGGAAAGCTACGTATAATGTACTTTATTTTTAATTTTCTTACCATTCTCATGGTTGCAAGTGAATATATTGAGCTTTATTGCATTAGAAACAATCTGGCTTCGGCACTTTACAACTTGTCTCTAACTTTCATCGCACATGTAGGTGTGGTAAAGATTTCTACTTTTCTTGTTTGGCATAAAAAATGGATGAGTGTAATAAATAATGTTTCATCACTTGAAAAACTTCAACTCGAGCAACAAGATAAAGTCACTAAACAGCATATTTATAAATACTCCAAATATTCTAGAAATATCACA…	MTLNFLSTLEDPAHPSLGPTLWGLQILVMCPSNKGKLRIMYFIFNFLTILMVASEYIELYCIRNNLASALYNLSLTFIAHVGVVKISTFLVWHKKWMSVINNVSSLEKLQLEQQDKVTKQHIYKYSKYSRNITFYYLALVVASDIVFFLLPLIYLLYSLCIRNTTNNEETPYPKIISSWVPFDETKGFGYWSAILIKIILSSYISIAFSIYDANVFGLMTFFFGQLRILKSNCERIFGNEEETISYTDANARIQMCHHHHVLLVKYFNDFNSLLSPIMFFYIIICSLTICASAVQLNAGGVAIMENLRNIEYLIAQIFQLCLFCWHGHKVLDMSHKVDEGIYASRWWSQDRRLKRSFMLLGGQLNKAMQFNAGPFVNLNLVTCITILKGAYSYYKLLNE…
Thar	Tithorea	ORloc04	OR42	Tithorea_Thar.Scf0000001G468.1	Scf0000001	8709274	8712838	+	3565	5	FALSE	402	7	cl20237	65	391	326	-	101.21	4.06e-24	Scf0000001	8709274	8712838	Thar.Scf0000001ORloc04.1	100	+	8709438	8712766	255,0,0	5	958100105156126	0,1048,1307,1692,3438	ATGTTTTCTAACAATTTATTCACTCTAGAAAATCCTGTTCATCCTCTACTTGGGCCAACATTATGGGGTCTCCAATATTTTGTAGCATGTCCCTTGAACAAGGGAAAACTAAGAGTCATTCACAATACTCTTTACTTAGTTGCCATTCTCATGATAATAAGTGAAACTATTGAGCTTTATTATATTAAAACTGACTTGGCGGCAGCTCTCAGAAACCTGTCTCTTACGATCCTCGCATATATCTCAATGATTAAGGTTGGCACATTTTGTATTTGGCAGGAAGATTGGACAAGCCTTATGAACTATGTATCATCTATAGAGAAATCACAACTCAATCAAGAGAATCAAGCCACTAAGGATATTATTAAAAAATATACTAAGTATTCTAGATGTGTAACC…	MFSNNLFTLENPVHPLLGPTLWGLQYFVACPLNKGKLRVIHNTLYLVAILMIISETIELYYIKTDLAAALRNLSLTILAYISMIKVGTFCIWQEDWTSLMNYVSSIEKSQLNQENQATKDIIKKYTKYSRCVTYCYWILVTASVTIYSFAPLLFHFYSLHISKTINVEEKLYPEIVSAWVPFDKTKGYKYWIFTVFKVFMAYYFAATFGMYDSNVVVLMSFFVGQLEILKLKCENLFGNGEVPISYKEIIKKIRKSHHHHIFLVRNFKLFNSLLSPVMFLYIIICSAMMCGSAVQLSMKEATIMEKVWVAEYLAAQIFQLFLVCWHSQKVLDMSLNVDESVYSSAWWSQSMCINRHVILLGGQLSKSFVLTAGPFTNLNVATFVAILKGTYSYYTLLSN…
Thar	Tithorea	ORloc05	OR53	Tithorea_Thar.Scf0000001G469.2	Scf0000001	8723796	8725594	+	1799	5	FALSE	408	7	cl20237	72	393	321	-	108.143	1.58e-26	Scf0000001	8723796	8725594	Thar.Scf0000001ORloc05.1	100	+	8723825	8725440	255,0,0	5	829100105156220	0,898,1101,1341,1578	ATGGTGTCAAAATTTATTAAAATTTTTGAGGAACTAGAGGATCCTGAATACCCTTTATTAGGCCCAAATTTGAAAGGCCTTTCTTTGTTCGGACTCTGGCCATGTAAGAATAAGATTCGAAACAGTTTCTATATTTTTGTTCATTTCTGTTCTTTTCTCTTTGTAATCAGTGAATTTATCGAATTGTACTATACGACAAGTGATTTTATGAAAATGCTATTCAACATCTCCGTCACTGCATTAAGTCTTGTTTCAATGTGCAAAACGATATGTTTTTTTTTCTATCTTCCGTATTGGCAGAGATTGGTAAATAATATATCGACAGAGGAAATTAAACAGTTACAAGATACCGATCCTAATGTGATTAAAATGATAACAGAATGTAAAAAATATTCTAGA…	MVSKFIKIFEELEDPEYPLLGPNLKGLSLFGLWPCKNKIRNSFYIFVHFCSFLFVISEFIELYYTTSDFMKMLFNISVTALSLVSMCKTICFFFYLPYWQRLVNNISTEEIKQLQDTDPNVIKMITECKKYSRILTYLFWLLTLLTNIVTITSPFLKYATSLSYREFIQNGTEPYPQILSSWFPFDKTKMPGYLVAVCVHVLVITQGAGIVAVYDSTAVSIMSFLKGQMIILRYNCEMIFGGDEEIPRNKVLDNIKECHRLHNFFHEQYTTFNTIISPVMFIYVLVCSIMICCSVVQLSVGVVAAFQKLWIIEFTIALAIQLFLYCWHSNEIAYESNAVDRGVYASNWWRADVLVKRQVLLLAGKLAPAFVIDAGPFACLSITAFIDILKGSYSFYTLF…
Thar	Tithorea	ORloc06	OR42	Tithorea_Thar.Scf0000001G477.1	Scf0000001	8788523	8791990	+	3468	5	FALSE	402	7	cl20237	65	391	326	-	96.9726	1.65e-22	Scf0000001	8788523	8791990	Thar.Scf0000001ORloc06.1	100	+	8788523	8791990	255,0,0	5	794,100,105,156,54	0,897,1156,1589,3413	ATGTTTTTTAAAGGTTGGTTTACTCTAGAAGATCCTGCCCATCCTCTACTCGGTCCTACGTTATGGGGTCTCCAATATTTTGTAGCATGTGCCTCGAATAACGGAAAACTACGAATCATTCACAATACTCTTTATTTGCTTGCCATTATATTGATAATAAGTCAAACTACTGAGCTTTATTATATTAGGTCTGACTTGGCGGCAGCTCTCAGAAATCTGTCCCTTACGATTCTCTCATACATCTCTATGATTAAGGTTGGCACTTTTTTTATTTGGAAGGAGGATTGGATGAACGTTATGCATTATGTTTCATCTTTAGAAAAATGTCAACTCAGTCAAGAAGACCAAGCCACAAAGGATATTATTAAAAAATATACGAAATATTCTAGAAGCGTCACC…	MFFKGWFTLEDPAHPLLGPTLWGLQYFVACASNNGKLRIIHNTLYLLAIILIISQTTELYYIRSDLAAALRNLSLTILSYISMIKVGTFFIWKEDWMNVMHYVSSLEKCQLSQEDQATKDIIKKYTKYSRSVTYCYWVLVTSSVTIFSFGPLLFHFYSLHISKTINSETIPYPEILSTWVPFDKTEGYKYWIFTVFKICMAYYSGATFGMYDSNVVVLMSFFAGQLDILKLNCEKLFGSGEITLSYKESVKKIRKIHHHHILLVRNFKLVNSLLSPVMFFYLIVCSAMMGCDAMHLNMKEATLMEKACVAEYLAAQIFQLFMFCWHSQKVLDMSLKAEEGVYSSAWWSQKKRIRRLVTLLGGQLNKRFVFTAGPFVNLSIATFLAILKGTYSYYTLLSN…
Thar	Tithorea	ORloc07	OR53	Thar_DiulOR61	Scf0000001	8863063	8864801	+	1739	5	FALSE	406	7	cl20237	72	393	321	-	112.766	3.08e-28	Scf0000001	8863063	8864801	Thar.Scf0000001ORloc07.1	100	+	8863063	8864801	255,0,0	5	800,100,105,156,57	0,881,1053,1451,1681	ATGGCGTCAAAAATAATATTACTTTTCGAAATATTTGAAAACCCTAAATATCCTTTATTAGGTCCAAACTTGAAAGGACTTTATTGGTTTGGCCTCTGGCAACGCGGTAACAGAATTCGAAACGGCTTCTTTAATTTTGTCCATTTCTGGTCTATTCTCTTTGTTATGAGTGAATTTATCGAATTGTACTATATGAGAAACGATTTGATGAAAGTCCTATTTAACATTTCCGTTACTGCTCTGAGTCTTGTTTCAATAAGCAAAACTGTGTTTTTTATCTTGTACCTTCCACATTGGCAGAAACTAGTAAAGAATATATCAACAGAAGAAATAAAACAATCTAAAAGCACCGACCCAAAGTTGATAGATATAATAGTGAAATACAAAATTTATTCCAGG…	MASKIILLFEIFENPKYPLLGPNLKGLYWFGLWQRGNRIRNGFFNFVHFWSILFVMSEFIELYYMRNDLMKVLFNISVTALSLVSISKTVFFILYLPHWQKLVKNISTEEIKQSKSTDPKLIDIIVKYKIYSRIITFLFWSVILLTNIVTITSPFLKYATSLDYRESIQNGTEPYPQILSSWFPFDKTKMPGYLIAVSVHVLMTTQGAGVVAVYDSTAVAIMSFLKAQQTILKYNCKRIFGCDEEIPRDTALNNIKECHRLHNFFVEQYKTFNSIISPVMFIYVLVCSIMICCSVVQLSIGDIAASQKLWVIEFTVALAIQLFLYCWHSNEIAYESNAVDRGVYASNWWRADVLVKRQVLLLAGKLAPSFILDAGPFASFSMATFIDILKGSYSFYTLF…
Thar	Tithorea	ORloc08	OR46	Thar_DiulOR12	Scf0000001	12671533	12672904	+	1372	4	FALSE	389	6	cl20237	210	379	169	N	79.6386	1.17e-16	Scf0000001	12671533	12672904	Thar.Scf0000001ORloc08.1	100	+	12671533	12672904	255,0,0	4	142169215641	0,208,442,730	ATGAGTTTTATTGATAAAATTAAATATTCTTTAATATCAGCTAAACATCAATTAATGGACTACAGCTTTGACAGTATTATATGGCTGTTAAATTTCGCTCCGTCTAGAGCCGGTTTCTCGATTTTAGACAGTAAATTTCGTGCACCGTTTTGGATTGCAGACTTCTGTCTCATTACATATGTGTATTTGATCGGCAGTGTTATGTACCAAATAGAAGTTGCTGATTCGGCATTTGATTTTATTAAGAGTAACGTTAATGTCACATTGTGGATTTTGATTTGCAATGTTAGTCATTGGTTCATCACGAAAAGAGGTAAATTAAACAAAGTCATTGAACAAGTCAAAACAAACGATAGACTTTCAAGGGAGACAGATTTCTTAAGAGCTAAACACAAGAAG…	MSFIDKIKYSLISAKHQLMDYSFDSIIWLLNFAPSRAGFSILDSKFRAPFWIADFCLITYVYLIGSVMYQIEVADSAFDFIKSNVNVTLWILICNVSHWFITKRGKLNKVIEQVKTNDRLSRETDFLRAKHKKMLWVIKIIIFVFYGCNILQIIFIYLPQRTDVTNKYYSTIACVGIKPLTVSPNREICKTILVLTEGAITTVCLDYQALLFFLIAHTAAMYKLLSEEFLALDQYAESQESNIGIRQRLPFLISRHSLTLDIINNLKELYSLPTGVNFGLNAICICLFFYLPLHDWLTFLPVLTYCFLVFFLYCFLCQNLIDASEDFENAVYGCGWEKFDLKEKKTVYVILLQAQKPVTLLAADIVPINIYTFATTLQAMFKFITVFKI
Thar	Tithorea	ORloc09	OR46	Thar_DiulOR12	Scf0000001	12687909	12689893	-	1985	4	FALSE	388	7	cl20237	79	381	302	-	75.0162	5.74e-15	Scf0000001	12687909	12689893	Thar.Scf0000001ORloc09.1	100	-	12687909	12689893	255,0,0	4	142169215641	1842,1531,877,0	ATGGAATTAATTTATTTCATTAAAAGTTCGTTAATTGAAATAAAACATCGACTTCAAGGCAATAATCTTGAAAGTATCATATGGCTTGTAAACTTAGTTCCTTCTCGAGCGGGTTTCTCTATTTTAAAAGATAAAATTTCAGCGCCATTTTGGATTTTACATTTCTGTCTCCTACTGTATGTGTATGGTGTTGGTAGTGTCGTCTATCAACTGCAAGTAGCTGAGAGTGCAAGTGACTTTATCAAAAGCTACGTGAACATCTCTCTTGTTATATTGATCGTTAATAATAGTTACTGGTTTTTGATGAAAAGACCTCTATTACGGAAAGTACTGGACCAAGTGAGCATAAACGACAGTCTTTCAAGAGAGACGGACTTTTTGCAACACAAACACAAGAAG…	MELIYFIKSSLIEIKHRLQGNNLESIIWLVNLVPSRAGFSILKDKISAPFWILHFCLLLYVYGVGSVVYQLQVAESASDFIKSYVNISLVILIVNNSYWFLMKRPLLRKVLDQVSINDSLSRETDFLQHKHKKLLSVIKKILFIFYGFNLFDAFFIYIPHRSDVSNDHYSMSSCVGLEPLTATPNRQICRVILCMQEVTIMIAVLNYQALLLFLIAHTAAMYQMLSEEFLAFDKYEDSLENNVIIKKRLPFLIRRHALTLDTIKNLKALYSMPMGVNFGSNAVCICLFFYLNLQEWITFSPVLIYCFLVFFLYCFLCQNLINASEEFEKAVYSCGWEKFDVKEKKTVYVILLQAQKPVTLLAADIVPVNIYTFATTLQAIFKFITVVK
Thar	Tithorea	ORloc10	OR18	Thar_EisaOR17	Scf0000001	12725859	12727820	-	1962	2	FALSE	394	7	cl20237	69	386	317	-	108.143	1.31e-26	Scf0000001	12725859	12727820	Thar.Scf0000001ORloc10.1	100	-	12725859	12727820	255,0,0	2	978204	983,0	AATTCTGATCGAAAGTTCAAATCGTTCAATGATACGTTCCCGCATTGTGCTTTTGCTTTGGCTATATCAATGATTTATCCAAACCGTGATAATATAAGAACAAGATATCTAGTTATAGCTGCAGTCATTGCCGGTCATAGCCCTATGCTGTTTTGGTTTCTGATGTATTTATGGAAGTGTATTTACAATTTTGATATGTTCAACGTTTCTAGAAATCTGACTATAGGCGTCCTTGTTGTCCTCTTCTTATTTAAATCATTTTACACGATCAAAAAAACTGATAAATTTGCCCAAATATTGGAAAAAATTAGCGAAGACTTAATAAAGGGAAATGAATTGGATAATGATTACAAAGAAATCTACAACCAATACATAAAGTTGGGTAAACTTGGTCAAAAA…	NSDRKFKSFNDTFPHCAFALAISMIYPNRDNIRTRYLVIAAVIAGHSPMLFWFLMYLWKCIYNFDMFNVSRNLTIGVLVVLFLFKSFYTIKKTDKFAQILEKISEDLIKGNELDNDYKEIYNQYIKLGKLGQKCWIIIPIVLTSQFPIYAAVSTIYESLKTDVGKRYMIHEMDLKYLEDKQYDSPIYELIFAYHLFMCMTLSPHYAGFDSSFCIATNHLRLKLKLLAQKVKRAFKDSKTKYELQIKIKQTIRDHQEAIVFYNDLQDVYGGWLFTVFLVTSSVISLNIYQVYLSKRVDPKYTIFAISGVIHMFTPCYFSSNLMKVSNTSEELCWDLYCVKWEAWADPAVTKLLIFMIAKSQQTLILTGKGMVSFNMQLFISMLQTSYSVFTLISS
Thar	Tithorea	ORloc11	OR10	Thar_HerdOR49	Scf0000001	18415614	18419257	-	3644	8	FALSE	384	7	cl20237	54	374	320	-	137.033	2.5e-37	Scf0000001	18415614	18419257	Thar.Scf0000001ORloc11.1	100	-	18415614	18419257	255,0,0	8	317,138,178,110,100,105,156,48	3326,3024,2080,1817,1640,1299,113,0	GTATTTCTCAACAGACCAAGAAAAATTCTAACAGTCTTTGGTATTTGGCCGACAACAGACAACTATATAATTTTACGTATTATGTACAAAGCTTTGATAATGCTTAGTCAATATTCGTTTCTTTTATTTGAAATAATGTATGTTTTGTTCGTTTGGGGTGATATTGATGAAGTATCCGAGGCTTCGTACCTACTCTTCACACAGGCTTCTCTGTGCTATAAAGTAACAGTGTTCATTGTTAACAAGAAAAATCTAATTATATTACTCGAAATTATGAAGTCAAAAATTTTTGAGCCACAGACATTATTACATAACAGAATTCTATATAGCAACGCTCGAAAAGTGAACAATTTATGCGCAATATTTCTGGTAAGTGCGATTACGACCTGCTCTTTGTGG…	VFLNRPRKILTVFGIWPTTDNYIILRIMYKALIMLSQYSFLLFEIMYVLFVWGDIDEVSEASYLLFTQASLCYKVTVFIVNKKNLIILLEIMKSKIFEPQTLLHNRILYSNARKVNNLCAIFLVSAITTCSLWAIMPLFDAAETRFFPFKIWMPLDPQETPQYHFGYIYQVASIYTSALLFFSVDSTTLAMIMFGCAQLEIIIDKIGQVCTVQNVPLSKLNTEENEDKINENYKLFEDCFRQHQDVIRFIEILENTYHANIFFQLSATVGIICIIGLRISIVEAGNLQFYSMLSYMVSMLCQLLLCCWCGSQLTTKSEELREWLYQCPWYEQDAKFKRSLIIAMERMKRPIIFKAGHYIPLSRPTFISILRSSYSYFAVLNQTN
Thar	Tithorea	ORloc12	OR32	Thar_DiulOR48	Scf0000001	18419809	18422277	-	2469	8	FALSE	389	7	cl20237	62	379	317	-	156.293	1.34e-44	Scf0000001	18419809	18422277	Thar.Scf0000001ORloc12.1	100	-	18419809	18422277	255,0,0	8	341,138,169,110,100,105,156,48	2127,1727,1486,1150,964,479,151,0	ATGGCAATAATGAAATCTGAAGATCTCTACTTGAATAGAGCAAAATTTGTAATGAATATCTTAGGGGTTTGGGTCCCTCCCCCTTTGGAAACAAGTTTCCATAAATGTTATAGAATTTTTATGATGTCATTGCAGTATTTATTTCTACTATTCCAAATGATTTACATACTACAAGTCTGGGGTGATTTAGAGGCAGTCTCTCAGGCTTCCTACCTTCTTTTCACGCAGGCCTGCTTGTGTTTTAAAGTGACAGTTTTGCAAGTGAACATGGATTCGTTAAAAGAGCTTCTAAAACGGATGAATAACAAAATATTTTTGGCAGAGCCGGGTAAACAAGAGAGAATCTTAAGATATCAAGCAAGAAGAATAAATCGCCTGCTCCTAGCATTCATGATAAGT…	MAIMKSEDLYLNRAKFVMNILGVWVPPPLETSFHKCYRIFMMSLQYLFLLFQMIYILQVWGDLEAVSQASYLLFTQACLCFKVTVLQVNMDSLKELLKRMNNKIFLAEPGKQERILRYQARRINRLLLAFMISSQTTCGLWALKPLFDDPDSRKFPFDMWMPVKPEYSPQYELGYAFQLLTICMSAYMYFGVDSVALSMVIFACAQIDIIKDKILSIKSTRSESSDNAKNKNILAENNKKLIECIKQHQAVVSFTELVEDAYHTYLFFQLVGSVGLICMSALRILVVDWRSLQFFSILTYLSVMISQLFVCCWCGHELTATSEDLHTVFYTSTWYEQDVKFKRCLCFAMMRMSRPMVLRAGHYIALSRQTFVAILRMSYSYFAVLNQTK
Thar	Tithorea	ORloc13	NymOR1	Thar_DphaOR16	Scf0000001	20415511	20419347	+	3837	8	FALSE	379	7	cl20237	51	372	321	-	102.365	1.19e-24	Scf0000001	20415511	20419347	Thar.Scf0000001ORloc13.1	60	+	20415511	20419347	255,0,0	8	76,137,367,157,106,96,159,39	0,227,562,997,1393,1850,3286,3797	CTAAACACGTTTCTACTTACAATGGGTCTAATGTATCCAAATCCGAAGTACGATGACAAGAGAAAAATACTTATAATGTTTGTGATTTTATCCGTGATTCCTGCACTTACAATGACGGGCAACGACATACATCTTCGTGTTATTCGCAATGACATGCCTAATCTTGTTCGCCAGTCCATCGTATCGGTGACAATGATATTTGTTATTGTAAAGTTAATTATAACATTACTGCGAAAAAAGGAACTTCGAGAACTTTTTGATAGTATCGATAGAGATTACGAACAATTTAATGAATTGCCAGAAGATTTGCAAGACATAGTCGAAGAAAACATACTAAAGACGAAAAAGATAGAGAAAATTTGGGTCATAGTTATGGGCCTAGCTGCATCTTCTTATCTA…	LNTFLLTMGLMYPNPKYDDKRKILIMFVILSVIPALTMTGNDIHLRVIRNDMPNLVRQSIVSVTMIFVIVKLIITLLRKKELRELFDSIDRDYEQFNELPEDLQDIVEENILKTKKIEKIWVIVMGLAASSYLVLAGVCTMYSQLFSEIPKRFMVHETAVLLFTEEQKYESPNFELITVYMIYIVIFIFIGFTGFDGMFHVCMLHVSLKLKVYSHNLKNLLSDGVNMEQLKRKIAAFVNGHCEVERLLGDIQKCFEIWLVGIFFNAILQIGMTLSQVANKTNGDINQMYYLFALATVVHIYLPCYLASEVTSNAAEIANMAYSCSWERIQDIGIRKSICIIIAKANRPICLRALGMITFNMEMFVSILQTAYSMYTLLR
Thar	Tithorea	ORloc14	NymOR1	Tithorea_Thar.Scf0000001G1070.1	Scf0000001	20432032	20439236	-	7205	9	FALSE	397	7	cl20237	95	389	294	-	93.891	1.8e-21	Scf0000001	20432032	20439236	Thar.Scf0000001ORloc14.1	100	-	20432288	20439117	255,0,0	9	301,159,96,106,157,367,137,120,126	0,424,3364,4331,4953,5179,5738,6025,7078	ATGATTGGTGAAAATGCAAAAATGTTTAATAATATCCGGGAAACATACAAACTAAATACCTTTCTACTAACAATGGGTCTAATGTATCCGAATCCTAAGTACGATGAAAAGAGAAAAAAACTTATAATGTGTGTGATTTTATCCGTTGTTCCTGCACTTACAATAATAGGCAACGACATGCATCTCCGTGTTATTCGCAACGACATACTTAATCTTGTGCGTCAGTCTATTGTGTTTGGGGCATTGATATTTATTATTATAAAGTTAATTATAACGTTACTGCGGAAAAGGGAGCTTCGAGAACTTTTTGATAGTATCGATAGAGATTATGAACAGTTTAATGATTTGCCAGAAGATTTGCAAGACATAGTCGAAGAAAACATACAAAATACAAAAAAG…	MIGENAKMFNNIRETYKLNTFLLTMGLMYPNPKYDEKRKKLIMCVILSVVPALTIIGNDMHLRVIRNDILNLVRQSIVFGALIFIIIKLIITLLRKRELRELFDSIDRDYEQFNDLPEDLQDIVEENIQNTKKIEKIWVIVMGLTAASYPVLPGVCTMYSQLFSESPKRFMIHESAVFWLTEEQKYESPNFELLTVYWLYIVIFIFIGFTGFDGMFYVCMLHVLLKLKIYNHNLKNLTKDVVDMEHIKKNIAAFVNGHCEVERLLGDIQKCFEIWLVGIFFNSIIQLGMILCQLTQKSNGGMNQMYYFFVLATVTHIYLPCYLASEVTSNAAEIANIAYSCSWERIQDVGIRKSICIIIAKANTPICLKALGMITFNMEMFVSILQTAYSMYTLLRK
Thar	Tithorea	ORloc15	OR29	Thar_DpleOR60	Scf0000002	9849898	9853610	+	3713	5	FALSE	404	7	cl20237	65	396	331	-	90.039	3.43e-20	Scf0000002	9849898	9853610	Thar.Scf0000002ORloc15.1	100	+	9849898	9853610	255,0,0	5	791,97,126,156,42	0,3043,3211,3382,3670	ATGATAAAAGCATTTCTTAATAGTTTTGAAGACCCAAAACGTCCACTTCTTGGTCCTAACTATTGGCTTTTAAGAAAGATGGGATTAATTTTACCAGAGAACCAGATGGCTAAAATGGCGTATATTGTACTACACGAAATTGTAGCATTTTTTGTTCTTACTCAGTATATGGAGTTGTACGTAATAAGATCCAACTTAGACCTCGTGCTGACCAATCTTAAGATATCAATGTTAAGCATAGTGTGCACTGTGAAAGCAAACACGTTTGTTTTCTGGCAAGTCAGTTGGCAAGAAGTCATCGAGTACGCGACTCGAGCTGACCAATATGAGAGGGAAAATCTATCGAATTCAAGACATAGCATAACTTCTTCGTACACTAAATACTGCCGTCGGATTGTA…	MIKAFLNSFEDPKRPLLGPNYWLLRKMGLILPENQMAKMAYIVLHEIVAFFVLTQYMELYVIRSNLDLVLTNLKISMLSIVCTVKANTFVFWQVSWQEVIEYATRADQYERENLSNSRHSITSSYTKYCRRIVYFYCVLVFTTFITVTTTPLMRYLSSASYREGLRNGTELFPHIFSSWMPFDKYSSPGSWVTVLWHVALCAYGAGIMAAYDTIIMVIMVFFGGKLELLRERCKHMFDIGDPISNNQAELRIRELHKIHVLLMKYSRLFNSLLSPVMFLYVVMCSLMLCASAVQLTSATNATQKLLMAEYLVFGIAQLFLFCWHSNDVLVKVCCFICQSQQVMIGPYESNWWAASSKQSRNVLILAGQLRLVHTYTAGPFTQLTLSTFITILKGAYSYY…
Thar	Tithorea	ORloc16	OR48	Thar_HmelOR39	Scf0000002	15447337	15449372	+	2036	5	FALSE	405	6	cl20237	101	395	294	-	126.633	2.46e-33	Scf0000002	15447337	15449372	Thar.Scf0000002ORloc16.1	100	+	15447337	15449372	255,0,0	5	809,97,105,156,48	0,1035,1199,1609,1987	AACATGTCTGACGAAAACTTATTGAGACAGGAGGTCCTGCTTGAACTGGACTTCTTAAAGTCAATGGGGACAAAAATATTCGTTTTCCCATTTATTGGTAGAAAAAGAAAACAAATGGTCGGATATTTTATAATTTACACTTTGGTACTTTGTACAGCATTGCAATTATTCCTGACACTATGCTCATATTCGTCGAAGGATTGGCTTGAAGTCATCAATGTCGCACCGAATTTGGGAGTTGTTGTAATGACCATGATAAAATATACTAAGGTACAGACACATAAGGAAGTGTATGACGAAATTTATTATCATTTTCGTGATGATATGTGGGATATAGTCTCACCGCGTGCTTTGTCACATCAAAAAATAATAAAAAGATATAAATGGATCACTATGTTA…	NMSDENLLRQEVLLELDFLKSMGTKIFVFPFIGRKRKQMVGYFIIYTLVLCTALQLFLTLCSYSSKDWLEVINVAPNLGVVVMTMIKYTKVQTHKEVYDEIYYHFRDDMWDIVSPRALSHQKIIKRYKWITMLINRFLLYYSIPLTIVVDSFPYLVMIYEQKAHGVTDQYLYPFDGWYPFDKIKWYAAAYLWESCMTAVVVCVYGFSNMIQTSYIAFICMELRILGNCLEKLISPEDDVFIADRRNAAEIDRTVKRKLKVIIAKHEYLAQTSAKLDAVLGDAMLLNYSLGSIFICLTAFTSTVVDNLYKSVRYFFMFTSLLVEIFNQCFIGQILRDHSENLTDAIYSCNWTGASPEVKKIMLLFLMRTQKPFELTGNGYIAMNMNTFSSIISTSYQFFN…
Thar	Tithorea	ORloc17	ORco	Thar_DpleOR63	Scf0000002	17860648	17867735	+	7088	10	FALSE	475	7	cl20237	71	384	313	C	63.4602	5.65e-11	Scf0000002	17860648	17867735	Thar.Scf0000002ORloc17.1	100	+	17860648	17867735	255,0,0	10	100,211,137,174,192,214,100,105,156,48	0,291,2070,3073,3407,3732,4450,5636,6153,7039	ATGATGACTAAAACCGAAACGAGGGGCCTTGTGTCCGACTTGATGCCAAATATCAAGTTGATGCAGATGGCTGGGCATTTTCTGTTTAATTACCACTCAGATAATGCCGGCATGTCAGCCCTTCTTCGCAAGGTTTACTCGAGCGTACATGCTTTCTTGATTGTCCTCCACTACTTGTGCATGGCAGCTAATATGGCGAAGTATTCTGACGAAGTAAACGAACTCACAGCTAATACCATAACAGTTCTCTTCTTTGCCCATTCAGTGATTAAGTTGGCCTTCTTTGCGATAACATCTAAGAACTTTTACAGGACCTTGGCAATATGGAATCAATCTAACAGTCACCCATTGTTCACGGAGTCTGACGCAAGATACCACCAGCTTGCTCTGACGAAAATG…	MMTKTETRGLVSDLMPNIKLMQMAGHFLFNYHSDNAGMSALLRKVYSSVHAFLIVLHYLCMAANMAKYSDEVNELTANTITVLFFAHSVIKLAFFAITSKNFYRTLAIWNQSNSHPLFTESDARYHQLALTKMRRLLYFISGTTIFSVICWVTITFFGESVILLVDKETNETLTEPAPRLPLKAWYPFDAMSGTMYIAAFVFQVEKYLQVYWLLFSIAIANLLDVMFCSWLIFACEQLQHLKSIMKPLMELSASLDTYRPNTAELFKVPSSEKSEKVPDPIDMDIRGIYATQQDFGMTLRGAGGRLQNFGQVNNNPNGLSQKQEMLARSAIKYWVERHKHIVRLVSSIGDTYGTALLFHMLVSTITLTLLAYQATKA*TSMLLVQ*VT*ATHLVRYFIS…
Thar	Tithorea	ORloc18	OR01	Tithorea_Thar.Scf0000002G1137.1	Scf0000002	19853450	19856934	+	3485	8	FALSE	449	7	cl20237	304	437	133	N	73.8606	1.82e-14	Scf0000002	19853450	19856934	Thar.Scf0000002ORloc18.1	100	+	19853539	19856870	255,0,0	8	585,123,218,31,179,90,156,121	0,668,987,1280,1392,1907,3096,3363	ATGGCTGCAAAAAAAGTAGAACCAGAATCCTCCTTAAATATTAAAAAAGTTACTAATTATACTCATTTCATGGAGATGCCATTAAAAAGTGTAGCCTGCTGGGATTGGTTCATGAATCCTCGCAGCGAATATCAAATACTTGTGAATAACTTGTATTTGAGTTTTGTTCTGTTTGCTCTCGCTAATTTGTCGATTTCCCTGATAGTGCATTTATATACCGACTGGACAGATATTATGTCAAGTTTGGACAAAATGGCAGATGGGTTGCCAGTTATAGCTTCAATATTTATTGTTGCGTACTTCGCGACTCATAAGGCAGAATTATATAGTTTAGTGGACTATATGAATAGGATGTTTAAATGGCGATCGGCTCAAGGGTTGACTAACATGACGATGTGG…	MAAKKVEPESSLNIKKVTNYTHFMEMPLKSVACWDWFMNPRSEYQILVNNLYLSFVLFALANLSISLIVHLYTDWTDIMSSLDKMADGLPVIASIFIVAYFATHKAELYSLVDYMNRMFKWRSAQGLTNMTMWHSYKMAKNFGYLYTACTLFSVAMYVLLPVIAHLWTQQPQHWIYMDVTQTPYIILIFLRQCLSQAFVALSVGQLGVFFACHSILLCGQLDLLCCSLRNIRYTALLQNGVRYSALVSQYSSIRQDERHNYIYNKSEMLESKFHYDESVAAYVNKKNHFDIYSREYDQATIAAIRKCALVSQVINEYKQRFENFVSPLLVMRVVQVTMYLCTLLYAATEKFDMITVEYLGAVALDMFVYCYFGNQIILQAGRVSSAAYGSAWETAGARA…
Thar	Tithorea	ORloc19	OR68	Thar_HmelOR25	Scf0000003	14927225	14930347	-	3123	9	FALSE	402	7	cl20237	75	389	314	-	163.997	2.04e-47	Scf0000003	14927225	14930347	Thar.Scf0000003ORloc19.1	100	-	14927225	14930347	255,0,0	9	274,153,183,187,94,102,89,67,57	2848,2556,1985,1503,1329,980,699,548,0	TTAAAAATGTCCAAGGAATCAGCAAAAAATGAGATTCATAAAACAATGAATCTATGTAATTTTTGTACAAGAAAAGTTGGCATTTCCTTTATCGATGAGCAGCCGAAGACCATATTTGGCATTGTATGGATTTATCTCTGGTTTGTCGGGACTGCGATGATAGTGTTATTAAAGTTGGTTGGTCAAATAAACTACGCTGTGATGAAACTAGTCACTTCTGCTTCAATTGCAGAATTTGTAGCTAACTTGCATATTATTGGCTATGATACCATGAGTTTCGGAAAATTATTAACGATTTGGTACAAACGAAACATATTTCGAAAACTTATATGTGAACTAGAGGATCTGTGGCCGACGGATCTACAAGATAAAGAAGCTGCTGAAATAAAAAAGGAGAAG…	LKMSKESAKNEIHKTMNLCNFCTRKVGISFIDEQPKTIFGIVWIYLWFVGTAMIVLLKLVGQINYAVMKLVTSASIAEFVANLHIIGYDTMSFGKLLTIWYKRNIFRKLICELEDLWPTDLQDKEAAEIKKEKISRLRIGQFWYAFWNILGVWLYNVTPIVIYVYCKIRGTSAHLGYIWHISYPYDKTQPVYHELSFVFEAYGGVVSVWSMLGSDILFMTMASHISMLLRLLQVKIRRLVIQNISGENDCYENIVSAIKIHQRLITYGTNLENAFSVVNLINVLLSSINICCVAFNILLDPWMAMSNKFFLGAALTQVGILCWYANDISTSSSGVANAVYESGWYTSNIRCQRALFVLIQRSQKPLYFTAFKFRPITMSTYSSILTSSYSYFTLLYTMY…
Thar	Tithorea	ORloc20	OR47	Thar_AvpeOR24	Scf0000003	16238437	16240848	-	2412	9	FALSE	401	7	cl20237	89	388	299	-	141.656	6.21e-39	Scf0000003	16238437	16240848	Thar.Scf0000003ORloc20.1	100	-	16238437	16240848	255,0,0	9	271,153,183,184,97,102,89,67,57	2140,1864,1541,1112,889,680,420,133,0	ATGGACGAAGCAACAAGAGAAGCAGCTAAGCAGGAAATTGACGAATCCTTGATGCTAAGTACATTTAGCATGCATCGCATTGGGATATCATTTAATAAGCCACCAAGTGCTTCTGCTTATTTTCGTCAAAAAATTATTTTTACAGCTTCTATTTGTGGCATTATTCTTCATGTTCTTAGTGATTTCGTCAATATAGTGCTCACGTTTAACAGCTCTCCTCAAGTAGAAAACGTTGTCCCTCTGTTTCATACTTTTGGTTACGGCGCTTTAAGTATCGCCAAAGTGTTCGTGTTATGGTATAAAAACACTGTTTTTGCCGAGCTGATAGATGAACTGACAGAAATTTGGCCAATGTCCCCCATTGATGAAGATGCTCTGATTGTGAAGGAGAAAAGTTTA…	MDEATREAAKQEIDESLMLSTFSMHRIGISFNKPPSASAYFRQKIIFTASICGIILHVLSDFVNIVLTFNSSPQVENVVPLFHTFGYGALSIAKVFVLWYKNTVFAELIDELTEIWPMSPIDEDALIVKEKSLTALRINHHWYFGINVLGVWFYNLTPIGIYFYQLWQGYDAKIGFVWVSWYPFDKTQPIAHIAVYLFEIYAGVICVWIMVSSDLLFSGMASHIALLLRILQRRLESLGCFDKTEEEHYEDIRSNIKLHQRLISYCGNLEEAFSLVNLINIVMSSVNICCVVFVIVLLEPLVAVSNKLFLVSALIQVGTMCWYADDIFHANENIAAAVYNSNWYTMSPRCRRALVFLIARSQKPIAFTAMKFTNISLVTYSSILTRSYSYFALLYTIYN…
Thar	Tithorea	ORloc21	OR47	Tithorea_Thar.Scf0000003G1024.1	Scf0000003	16312359	16315010	+	2652	9	FALSE	401	7	cl20237	89	388	299	-	138.189	1.18e-37	Scf0000003	16312359	16315010	Thar.Scf0000003ORloc21.1	100	+	16312606	16314964	255,0,0	9	518,153,183,184,97,102,89,67,106	0,642,935,1333,1630,1835,2108,2403,2545	ATGGACGAAGCAACAAGAGAAGCAGCTAAGCAGGAAATTGACGAATCCTTGATGCTAAGTACATTTAGCATGCATCGCATTGGGATATCATTTAATAAGCCACCAAATGCTTCTTCTTATTTTCGTCAAAAAATTATTTTTACAGCTTCTATTTGTGGCATTTTCTTTCATGTTTTTAGTGAGTTAGTCAACATAGTGCTCACGTTTAACAACTCTCCTCAAGTAGAAAACGTTGTCCCTCTGTTTCATACTTTTGGTTACGGCGCTTTAAGTATCGCCAAAGTGTTTGTATTATGGTATAAAAACACTGTTTTTGCCGAGCTGATAGATGAACTGACAGAAATTTGGCCAATGTCTCCTGTTGATGAAGACGCCCTGATTGTGAAGCAGAAAAGTTTA…	MDEATREAAKQEIDESLMLSTFSMHRIGISFNKPPNASSYFRQKIIFTASICGIFFHVFSELVNIVLTFNNSPQVENVVPLFHTFGYGALSIAKVFVLWYKNTVFAELIDELTEIWPMSPVDEDALIVKQKSLTALRISHHWYFGINVLGVWFYNLTPIGIYFYQLWQGYDAKIGFVWVSWYPFDKTQPIAHIAVYLFEIYAGVTCVWIMVSSDLLFSGMASHIALLLRILQRRLESLGSFDKTEEEDYEDIRSNIKLHQRLISYCGNLEEAFSLVNLINIVMSSINICCVVFVIVLLEPLVAVSNKLFLGSALIQVGAMCWYADDIFHANENIAAAVYNSNWYTMSPRCRRALVFLIARSQKPIAFTAMKFTNISLVTYSSILTRSYSYFALLYTIYN…
Thar	Tithorea	ORloc22	OR35	Tithorea_Thar.Scf0000007G183.1	Scf0000007	2751959	2756629	-	4671	9	FALSE	400	6	cl20237	70	384	314	-	112.381	4.52e-28	Scf0000007	2751959	2756629	Thar.Scf0000007ORloc22.1	100	-	2752130	2756566	255,0,0	9	237,67,89,99,97,193,183,150,322	0,401,1567,2521,2708,3211,3483,3980,4348	ATGGAATTAAACCAACTACCTCCAATGTTCGTGGGCATGGTTATTCGTCAAATAAAACTATTAAAGATTATTGGAATAGATGTATTTGGAGAGAGCAATTGCAATCCTGTGAAAGAGTATGGTCGAATCACAATCTTTGGTAGTTTACTTATGTGCATGTTATTTGGCCAAGTAATGTACATTATAAAAGGAAATAAGATTGGTGCCAACTTCTTGGACGTAGTTAACGCTATACCAAGTGTTTTCATAGTCATTCAAGTATATGTTAAGATGTGGGTATTTATCCTGAAGAAAAATAAAATTCGAAATATTATTATTGAGATAGGAAAACAATGGCCGCAATGCAGTGACGAGCAGAAAAGTAAAGAATTACAAGAATGGACTCAAAAACTCATGTTG…	MELNQLPPMFVGMVIRQIKLLKIIGIDVFGESNCNPVKEYGRITIFGSLLMCMLFGQVMYIIKGNKIGANFLDVVNAIPSVFIVIQVYVKMWVFILKKNKIRNIIIEIGKQWPQCSDEQKSKELQEWTQKLMLFDNAFFRSALVSILCFSASPMLITIYKLYTENDAKNELILQVYFFCELNSNFKYAVVYMHQFITCTIFHLCVYVSCDFVLVDLIFALSSLLCLVQIDLKNMKLLSIRQSSGDDCYDIKELVKTHQKLLRLTERLSDVFGPVIFTQVSFSSIVICCYGFMAIIADGMFLRNVTASFGIMFAIFILAWPGQLLIDTSYGVAEAAYESHWYDRSNKFRKYISIIIARSQKPCHLSALGFSDLSLAMFSKVLSTSWSYLSLLNQMYEDFDL
Thar	Tithorea	ORloc23	OR40	Tithorea_Thar.Scf0000007G368.1	Scf0000007	6758520	6765652	+	7133	9	FALSE	407	6	cl20237	70	394	324	-	132.411	2.13e-35	Scf0000007	6758520	6765652	Thar.Scf0000007ORloc23.1	100	+	6758566	6765558	255,0,0	9	305,156,189,202,97,105,89,67,154	0,430,766,2278,3452,3638,3818,4200,6978	ATGAATGGAATAAAAGATTTTCCTATTGAGTTGCTAAAAGCTATTGCTATGGCTTTTAATTTACTAGGTAGTTGTAACATTACATATTTTGATCACAACGTTTCAAATTTTCAGAAATATTGGAGGTTTCTATATGTAATGCCATGCGCATTGGGACATTTTTTTTTTGAAACTTTGAATCTCAAGTTAATGTTTAAGAACCAGGTGACAATTTCGGAACTGAGTTGGATGCTGCCGGTTTACTTAATCTTAGTTCAAGGTTTTATAAAAGCTGCAATAATATATCCAAAGAAGGCTGAAATTGAAAGAATTGTGAATGATCTTGCAGAAATCTGGAGAACTAACGACAAACTTACTAAAATTCAAATAGAAAGAAAGGAATCCAGGCTAAAAAAGCTT…	MNGIKDFPIELLKAIAMAFNLLGSCNITYFDHNVSNFQKYWRFLYVMPCALGHFFFETLNLKLMFKNQVTISELSWMLPVYLILVQGFIKAAIIYPKKAEIERIVNDLAEIWRTNDKLTKIQIERKESRLKKLNFYLAVFYWGSMIATYQSLITSICTVLFKKFVLHQETDLDFAFGNAYPYDFTKNWLHYLTVYFVQCFSVLQFVYVYLGAECLMIILCALLSITFTLLREDLHSVVLNKKETENPSYNTSTEISIKDFVRNHQKVIKLVELLNVIFNRLVCSDFFFATVIICFFSFGASVSQESVEFMKNMSAAVALLVPIYILCYYAEQLQEESAGIMNSAYEILWYKGKKDFQKSVCLIILRSQKPCCLTSLNYSPISLNSFTKVVSTTYSYYSL…
Thar	Tithorea	ORloc24	NymOR4	Tithorea_Thar.Loc24	Scf0000008	8407706	8409289	-	1583	3	FALSE	342	6	cl20237	15	332	317	-	84.261	2.35e-18	Scf0000008	8407706	8409289	Thar.Scf0000008ORloc24.1	60	-	8407706	8409289	255,0,0	3	686218125	0,1094,1458	ATGGTCTGGTTTGTTTTGGTTAAATGTCCAGAGACCGGAGGATTCACAAGTGCTATGGTGGCACTTTCTCTAACTATGTGCAGTATAACCGCAATTCCTAAATTTTGTTACATGAAGTACCACAACAAAACAGTGATAAATATAGTAGACGAATATTTAAAATGTAATGAACTTGTGGTGAAGGGCACACGTTTTGAGACGAACATTTTGAAAGTCCTGAGAGTTGTCAAGAAGCAAGCCACGATTGCTTGGACCGTGTTGACTATTAATGGCGTAGTCTATGTAAGTGTGCCCTTTTTGAGACCTGGTCGACATTTCTCAGAAGATTTATATGTTTTATATGGCCTAGATCCGATGGTCGAATCCCCAAACTATGAAATAGCTTCTTTGTTGTTGACC…	MVWFVLVKCPETGGFTSAMVALSLTMCSITAIPKFCYMKYHNKTVINIVDEYLKCNELVVKGTRFETNILKVLRVVKKQATIAWTVLTINGVVYVSVPFLRPGRHFSEDLYVLYGLDPMVESPNYEIASLLLTAAVYFAVTMTVHITLFIIVIIGYLEAQMFALTTELTSIWGDSEKFYNSSKSYNRIIIKNRVRNIFLKKRLRDIVRFQIKNINLRNKVEQELRFVFVADFLFIILALVTELVGGLENTMIQMPFTFGIVFIDCYIGQRLIDASTAFEGSVYSCKWENFNVSNQKTVLFMLQCSQKTMTLSAGGIAVLNFPSLMFVLRSTYSAYTTIKSSA
Thar	Tithorea	ORloc25	NymOR4	Tithorea_Thar.Scf0000008G461.1	Scf0000008	9042421	9044349	-	1929	5	FALSE	396	6	cl20237	146	387	241	N	60.7639	3.39e-10	Scf0000008	9042421	9044349	Thar.Scf0000008ORloc25.1	100	-	9042421	9044349	255,0,0	5	683,218,41,131,118	0,905,1237,1509,1810	ATGGCGAATTTATTTGGAGAATTCAGTTTAGTTTATTTCGATCTCCCAACAATATTTAGGAATGTTGGGGTTTTGTTAAGAGTTTTGACTATTAATATCAACAGAAAGCACACGCAGCCGATACCCTTTCTATACTACTTGTTTGTCATCTTTGGTATAATATGTTATGGCTATACATATATATTTTCCATGTTTTGGTTTGTCCTGGTGAGATGTCCTGAGACCGGAGACTTCACCAGCGCTATGGTGCTTGTTGGTAACTCTTACCGTTGCGACACCACCTGTCAATGCAAAACGATAACGAATAGAGTAGATCAATATCTTCAATGTAATAAATTGATGGTGAAAGGCACACGATTTGAGGCGAATGTCCTAAAAACGCTTAGTCTTATCAAGAAG…	MANLFGEFSLVYFDLPTIFRNVGVLLRVLTININRKHTQPIPFLYYLFVIFGIICYGYTYIFSMFWFVLVRCPETGDFTSAMVLVGNSYRCDTTCQCKTITNRVDQYLQCNKLMVKGTRFEANVLKTLSLIKKQATITWTVLLVNALIYIIVPYFKHGRHLTEDLLVIYGLEPMYESPNYEIGSLLSIISICFSVITTVHITIFIIVLIGFLQAQMMGLSEELNNIWKDSEKFYNYYKKNNRTLGKDATRNIFLNIRLSDILKFQILNISLRNNVEKELRFIFVTDFIFVVLALVSELVGGLENTMIQFPFTLGLLFIDCYIGQRLVDAGTVFENAVYRCEWENFNVSNQKTILLMLQCSQKAMKLTAGGIAVLNFPSLMYILRSTYSAYTTLKSS
Thar	Tithorea	ORloc26	NymOR4	Tithorea_Thar.Scf0000008G462.1	Scf0000008	9051920	9059487	-	7568	9	FALSE	391	5	pfam02949	78	326	248	-	18.1	1.3e-07	Scf0000008	9051920	9059487	Thar.Scf0000008ORloc26.1	100	-	9051920	9059487	255,0,0	9	81,14,30,75,223,221,218,196,118	0,408,687,944,5744,6033,6473,7068,7449	ATGGCGAATTTCTTTAGAGAATTCAGTTTAGTACATTTTGATCTCCCAACAATATTTAGGAATGTTGGGGTTTTGTTAAGGATATTGACTATTAATATCAATAGACAGCACACGCAGCCAATAAGCCTCTTTTATTACATCTTCGCCATCTCTGGCATGATATGTTATATCTACGGATTTATATTTTCCTTGATCTGGTTTGTCCTGGTGAGATGTCCTGAGACGGGAGACTTCACCGCCGCTATGGTAGTCACATCTGTGACAATGTGCAGTGCATTCTGCATACCCAAGATTTTGTACATGAAATATTACAAAAAAACGGTTATGAGCATAGTAGATCAATATCTAGAATGTAATGAGTTGATGGTGAAAGGCACACGATTTGAGACGAATGTCTTA…	MANFFREFSLVHFDLPTIFRNVGVLLRILTININRQHTQPISLFYYIFAISGMICYIYGFIFSLIWFVLVRCPETGDFTAAMVVTSVTMCSAFCIPKILYMKYYKKTVMSIVDQYLECNELMVKGTRFETNVLKALSLIKKQATAAWTILFVNVLIYLLVPYLRPGRHLTEDLLVLYGLEPMFESPNYEIASLVCIISIFFSSIAMVHITIFIIVLVGFLEAQMMSLSEELNNIWKDSEKFYNYYKNYNRAILNINLRNEVEKELRFIFVTDFIFIIVALVSELLGGVANTFIQLPFTFVVLFIDCYIGQRLIDAGTVFEKAVYSYEDLEINVDFGGIPKGIRALQSPSCDNTMLNNKIGRLSYKGAKKFPTITHDQLTSKEVDPYKHSEP
Thar	Tithorea	ORloc27	NymOR4	Tithorea_Thar.Scf0000008G467.1	Scf0000008	9075670	9082970	+	7301	7	FALSE	465	5	cl20237	191	278	87	N	53.0599	1.42e-07	Scf0000008	9075670	9082970	Thar.Scf0000008ORloc27.1	100	+	9075670	9082970	255,0,0	7	121,196,218,75,234,111,443	0,249,638,986,1361,6438,6857	ATGTCGAAATTAATTAAGAAGTTTAGTTTAGATTATTGTGACCTGCCGACAATTCTGTGGAATATTGGGGTGCTTTGGAGAAAAGGGACCATAAACATTTATCGGAAATATGCATCTGAACCCATTGCCTGGATCTACTACGTTATTATTTTCGGAAGTGCAGGGTGCTATATGTATGGGTACGTTCTATCCTTGATTTGGTTCTGGCTGTTCAGGCTTCCTGAAACTGGAGACGTAAAGACTGCTGTAGTGGAACTCTCCCTCGTGCTGGCTAGTGGAACATGCATCCCTAAGTTTCTTTATATGAAGTTGTATACCAACACGGTGATGAATATAATAGATGAATATCTCCGTTGTGATAAATTAGTGGCGACCGGGACACGTTTTGCATCGAACTTG…	MSKLIKKFSLDYCDLPTILWNIGVLWRKGTINIYRKYASEPIAWIYYVIIFGSAGCYMYGYVLSLIWFWLFRLPETGDVKTAVVELSLVLASGTCIPKFLYMKLYTNTVMNIIDEYLRCDKLVATGTRFASNLLKRQRMLKKRAISVYLVLVGNSSMYLFIPILMPGRHFSEDLYVVYGLEPMFESPNYEIAFLITTAGVSFAELIGGLENTYLELSFTGGQAFIICLIGQKLIDAGLTFEKSLYTCRWENFDVSNQKTILLMLQCSQRPMTLSAGGIAVLKASTIAWGVLTIKRVLYVSVPFLRPGPHFSQDLFVLYGLDPMVESPHYEIASFLFTSAVYFSLTVMVHIRLFIIVIVGFLEAQMIDLSIELTNSWDDSEKFYNYYHKIYKTIEKNRLR…
Thar	Tithorea	ORloc28	NymOR4	Tithorea_Thar.Scf0000008G469.1	Scf0000008	9126061	9127716	+	1656	5	FALSE	295	4	pfam02949	80	205	125	C	17	8.3e-06	Scf0000008	9126061	9127716	Thar.Scf0000008ORloc28.1	100	+	9126061	9127716	255,0,0	5	121,196,218,74,279	0,239,631,1009,1376	ATGTCGAAATTAATTAAGAAGTTTAGTTTAGATTATTGTGACCTGCCGACCATTCTGTGGAATATTGGGGTTTTTTGGAGGAAGGGGACCATAAACATTTATCGGAAATATGCATCTGAACCCATACCCTGGATTTACTACGTTATTATTATCGGCAGTACAGGGTGCTATATGTATGCATACGTTCTATCCATGATTTGGTTCTGGCTGTTTAGGCTTCCTGAAACTGGAGACATAAAGACTGCTGTAGTGGAACTCTCCCTCGCGCTGGCTAGTGGAACATGCATCCCTAAGTTTCTTTATATGAAGTTATATTCCAACACGGTGATGAATATAATAGATGAATATCTCCGTTGTGATAAATTAGTGGCTTCAGGAACACGTTTTGCATCGAACTTG…	MSKLIKKFSLDYCDLPTILWNIGVFWRKGTINIYRKYASEPIPWIYYVIIIGSTGCYMYAYVLSMIWFWLFRLPETGDIKTAVVELSLALASGTCIPKFLYMKLYSNTVMNIIDEYLRCDKLVASGTRFASNLLKRLRILKKRAISVWLVLVGNALVYFLIPVLMPGRHFNEDLCVLYGLEPMFESPNYEIAFLIMTAGVYFALIGGLENTYLEVPFTGGKAFIICLIGQKLIDASLTFEKSLYICRWENFDENAAMFSKADDIVSWWCSSAKSAVFYVNIEVYLFCIYHIELFS
Thar	Tithorea	ORloc29	NymOR4	Tithorea_Thar.Scf0000008G470b.1	Scf0000008	9133741	9134038	+	297	1	FALSE	99	0	cl20237	15	89	74	N	59.6083	6.57e-12	Scf0000008	9133741	9134038	Thar.Scf0000008ORloc29.1	60	+	9133741	9134038	255,0,0	1	297	0	GTGGGTGGATTGGAAAACACCATGATACAATTACCATTTACTATTGGTATAGTATTTATAGATTGTTATATTGGTCAAAGGCTGATCGATGCTAGTACAGCTTTTGAAAACGCCGTGTACAGTTCCAAGTGGGAGAATTTTTATGTTTCTAATCAGAAGACAGTTTTATATATACTACAATGTTCACAGAAGACGATGACATTATCAGCGGGTGGAATAGCGGTTTTGAACTTCCCTTATTTAATGTTTGTTTTTAGATCTACTTATTCAGCATACACGACATTAAAAACTTCTGCA	VGGLENTMIQLPFTIGIVFIDCYIGQRLIDASTAFENAVYSSKWENFYVSNQKTVLYILQCSQKTMTLSAGGIAVLNFPYLMFVFRSTYSAYTTLKTSA
Thar	Tithorea	ORloc30	NymOR4	Tithorea_Thar.Scf0000008G473.1	Scf0000008	9143321	9143645	-	324	1	FALSE	108	0	cl20237	23	97	74	N	59.9935	5.27e-12	Scf0000008	9143321	9143645	Thar.Scf0000008ORloc30.1	60	-	9143321	9143645	255,0,0	1	324	0	GTATTGGCGCTGGTATCTGAACTGGTTGGCGGATTGGAAAAAACCATAATTCAATTTCCTTTTACGCTGGGTGTACTGTTTATAGACTGTTACATAGGACAGAGACTAATTGATGCTGGTATGGTTTTTGAAAACGCTGTCTACAGTTGTGTGTGGGAAAATTTTGATGCATCAAATCAAAAAACAATTCTTTTTATGCTGCAATGTTCGCAGAAGACCCTGACATTGACAGCTGGAGGGGTAGCAGTACTAAACTTCCCTTCTTTAATGTACGTTCTTAAATCAACTTATTCTGCATATACCACTCTAAAAACTTCTGCTAAA	VLALVSELVGGLEKTIIQFPFTLGVLFIDCYIGQRLIDAGMVFENAVYSCVWENFDASNQKTILFMLQCSQKTLTLTAGGVAVLNFPSLMYVLKSTYSAYTTLKTSAK
Thar	Tithorea	ORloc31	OR37	Tithorea_Thar.Scf0000008G475.1	Scf0000008	9169013	9171424	-	2412	4	FALSE	414	7	cl20237	77	402	325	-	65.001	1.28e-11	Scf0000008	9169013	9171424	Thar.Scf0000008ORloc31.1	100	-	9169233	9171310	255,0,0	4	933218196232	0,1462,1741,2179	ATGAAGTTATCATTAGGAAGATTTGGTCTTGAACATTGCGACCTTGCAACTATGATAGACAACGTTGCTTGCTTATTGCGCTTGGTAACCATCAATATTGACCCAAATTACACTAAACGTGCCCCTTTGATCTGTTACTTGATCGTCATAGCCGCATTTCTATCCTATATCTACGTTTACGTGTTTTCAATGGTGTGGTTTGTGTTTGTGCGGAGCAGAGAAGTAGAAGATTTTACTGCCGCTACTGTTATGTTCTCACTTGCAATGAGCAGCATGACATGTGGCACAAAAATATCCTTCGTGATCTTTTATAAGAACAAACTACTAGACCTGCTCCAACAATACTTAGAGTATGATGCTAAACTGATACCAGGAACATCGTTACATATGCGTTTACAT…	MKLSLGRFGLEHCDLATMIDNVACLLRLVTINIDPNYTKRAPLICYLIVIAAFLSYIYVYVFSMVWFVFVRSREVEDFTAATVMFSLAMSSMTCGTKISFVIFYKNKLLDLLQQYLEYDAKLIPGTSLHMRLHKQLRIIKKKVITVWSTLIFILIGYISFPIIRPGRHLTEDLYVLYGLEPIFESPNYEIALLLLDLPLLVGVYTLACVNAFILIIVGYVEAHLLALSEEIESLWDDANMHYKVMKDNDNSRADFEDDITKNKYVNECIHNNLKNIAIFHITNINHLNIFESIYKITMAVEFIFIIIAMVAELLGGIENTYVEIVYTFLQVYVNCNIGQNLIDASNHFQCSVYDSKWENYEKTNMKIILLILQNAQKPVALTAGGLTKLDYICLMSVMK…
Thar	Tithorea	ORloc32	NymOR4	Tithorea_Thar.Scf0000008G477.1	Scf0000008	9197432	9202919	+	5488	6	FALSE	396	6	cl20237	68	368	300	-	68.853	6.94e-13	Scf0000008	9197432	9202919	Thar.Scf0000008ORloc32.1	100	+	9197432	9202919	255,0,0	6	67,196,218,606,19,85	0,446,1595,1955,5291,5402	ATGGTCATAATTTTTAAGAAGTTTGGTTTGACTTACTGTGATCTGCCGACGATATTGTGGAATGTTGCGGTTTCCTGGATTTTCTACGTAATGATTTTCGGCAGCGGTGGGTGCTTTATATACGCGTACGTGATATCCGTTATATGGTTCTTAGCAGTGAGGCTTCCTGAGAATGGAGACATCAAAACTGCTGCTGTGGAACTTTCTCTTGCGACAGCCAGTGGAACATGCCTCGCTAAGTTCCTTTACATGAAGCTGTATGCCAAAACAGTTATGAATATAGTGGATGAATACTTACACTGCGATAAATTAGTAGTGAAAAACACACGCTTTTCATCAAACCTCCTTAAAAACATGAGAATAGTGAAGAAGAGGGCAATAACTGTATGGATCGTGTTA…	MVIIFKKFGLTYCDLPTILWNVAVSWIFYVMIFGSGGCFIYAYVISVIWFLAVRLPENGDIKTAAVELSLATASGTCLAKFLYMKLYAKTVMNIVDEYLHCDKLVVKNTRFSSNLLKNMRIVKKRAITVWIVLIGNALVYLIVPILIPGRHFPEDLYILYGLEPMFKSPNYEIAFLILTSGVYFAVFTIVHMIIFIIVIVGYLESLMLSLSEELNHIWDDSQKFCNNNNNDNIKEDIKNVFIKNRLKDIVQFHIVSLSIRNKVDKELRVIFIIEFLCMILAIVTELIGGLENTYLQIPYTVGQVFITCLVGQRLIDASIHFEKSLYSCRWENFDVFNQKTILLMLQCSYKRMILSAGGIAELMVTFIQQHGDLNKPSLSARCKIYSLWSGKNWFNY
Thar	Tithorea	ORloc33	OR37	Tithorea_Thar.Scf0000008G478.1	Scf0000008	9207159	9209508	+	2350	5	FALSE	413	7	cl20237	77	401	324	-	79.2534	1.92e-16	Scf0000008	9207159	9209508	Thar.Scf0000008ORloc33.1	100	+	9207408	9209413	255,0,0	5	89197196218805	0,170,544,952,1544	ATGAAGTTACCATTAGGAAGATTTAGTCCTGAACACTGCGACCTTGCAACTATGATAGACAACGTTGCTTTCTTATTGCGGTTGATAACCATAAATATTGACCAAAATTGCACCAAAAGAATCCCTTTGTTTAATTATCTGATTGTTATCATCGGAGCTTTAAGCTATTTCTATGTATACATGTTTTCGATGATTTGGTTTGTATTTGTACGGAGCAGAGAAACAGGAGATTTTGCAGCAGCTGCTGTGGTGTTCTCACTTGGAACGAGCAGCATGACTTGCGCTATAAAAACCTTTTTTATGATCGTTTATAAGGGTAAACTGCAAAGGTTGGTCCAACAATACTTGGAGTATGATGCAACAGTGATACCAGGAACAACATTACACATGCGTTTGTAT…	MKLPLGRFSPEHCDLATMIDNVAFLLRLITINIDQNCTKRIPLFNYLIVIIGALSYFYVYMFSMIWFVFVRSRETGDFAAAAVVFSLGTSSMTCAIKTFFMIVYKGKLQRLVQQYLEYDATVIPGTTLHMRLYRRLRITKKKVITVWSILIIILVSYILLPIIRPGRHLTEDLYVLYGLEPIFVSPNYEIASIIMSTALLIGVYALASINAFVLIIIGYIEAHMQALSEEIGSVWDDAEMNYEGIEDQANHSLTPQGDSKEICMNRYINIRLKAIVTCHIKNINLLNTFENIFRITMAVEFIFSIIALVAELLGGIENTYIEIPYSFLQVYVNCNIGQNLIDASNQFELSVYESKWENFDKANMKMILLILQNAQKPLTLTAGGLTKLDYICLMAVTKS…
Thar	Tithorea	ORloc34	OR44	Tithorea_Thar.Scf0000009G498.1	Scf0000009	8755358	8757725	-	2368	10	FALSE	390	8	cl20237	66	378	312	-	138.959	4.85e-38	Scf0000009	8755358	8757725	Thar.Scf0000009ORloc34.1	100	-	8755358	8757725	255,0,0	10	57,156,105,180,144,55,111,107,110,148	0,147,579,752,1064,1293,1597,1799,1986,2219	ATGGTTTTCGTGAAGAATGTTATCTTATCATTAACTTTCTCACAAGGAATATTCGTGATATTTGGTATTTGGAAGCCTCAGAATTTAAATGAAATCACTCGTCATTTCTATTTATTTTATTCAATTGTATCCTTATTTTTTATTATTGGTGTGTACATAATCATTCAATTAGGAGATCTCGTGCAAGTGTGGGGCAACCTGCCGCTGATGGCCGCTTCTGTGTTTCTTCTTTTTACTAATATTGTTCTTGGTATTAAGGTTGTCACCGTTATATTAAAGAGAAAGATCATTCAAGGAATGTTGTCTGAATCAAACGAAGAATTAACAAACGAAAATAGAAAGGAGGGAGTCGTCATTGTAAAGAGCTGCTATAAGGAGACTACCAGGCAATTGATAGTG…	MVFVKNVILSLTFSQGIFVIFGIWKPQNLNEITRHFYLFYSIVSLFFIIGVYIIIQLGDLVQVWGNLPLMAASVFLLFTNIVLGIKVVTVILKRKIIQGMLSESNEELTNENRKEGVVIVKSCYKETTRQLIVYFSLALLSVFGLMSSAEKNQLPLRAWYPYNVSKTPAYQLTYSHQIIALSIAAAINVAFDTLVTSLISQFRCRLRLLALSLRTMCDGLNFTNKGRLTQISELIITDRLHRCVVCHQAVLVQVKVLQNCFSTPIFAQFTVSVFIICVTAYQLAFENKNFIRLLSMIFYLTSMMVQVFIYCNEGNQLVEDSEGVSSAAYECPWYLCSVSIRRSLLVLMTRTRRPARLTAGGILELSLATFMSIIKASYTFFTVLQQVEQP
Thar	Tithorea	ORloc35	OR44	Tithorea_Thar.Scf0000009G500.1	Scf0000009	8770495	8775482	-	4988	8	FALSE	400	7	cl20237	67	387	320	-	162.457	8.61e-47	Scf0000009	8770495	8775482	Thar.Scf0000009ORloc35.1	100	-	8770589	8775426	255,0,0	8	1.54156e+23	0,701,1317,1607,2286,3611,4358,4780	ATGACTTTTATAATACAAAACATTAATTTGTCGCTGAGGTTTTCCCTTACCGCTCTGAAGCTGTCTGGTCTCTGGACTCCGGATGGCAGCGAGGGTTTGAAGAGGAATCTGTATTATTTATATACTTTCGTCTCTTTTATGTTTCTGTTGGGAACCTTTCTTATACTACAAATAGTGGACTTATGCTTGATTTGGGGAAATCTTCCGTTGATGACGGGCACCGCGTTCATCCTGTTCACAAATATATCTCAAGCTACCAAAATTGTGAATCTTCTTGTAAGAAGGAAGCATATTGATTTTCTCATTAACGACGCAAACGAATCTCTAAAATCCGAAACAAGCTTGCTGGGTAAAGAAATCATTAAAAGCTGTGATCGCGAGACTCGTCTCCAACAACGT…	MTFIIQNINLSLRFSLTALKLSGLWTPDGSEGLKRNLYYLYTFVSFMFLLGTFLILQIVDLCLIWGNLPLMTGTAFILFTNISQATKIVNLLVRRKHIDFLINDANESLKSETSLLGKEIIKSCDRETRLQQRIFLFMTMITTAGWAGSAEKNRLPLPAWYPYDTSKTPVYELTYIHQVVAIIIVATLNVSKDTLVITLIAQTRCRLRLVGLALRNICSDLIHEDLCQSRVTCNKLLTYEQELVVKNRLRICAEQHQKALRAAALLQDCFSEPTFAQFTVSLIIICVTAFQILSQTNNLVRLLSMGTYLLNMIIQVFLYCYQGHHLTVDSEELAVAAYEMPWYMCSVATRRCILIVMQRCHRAVKLTAGGFTTLSLASFTAIIKLSYSMFTLLQQVNEKP
Thar	Tithorea	ORloc36	OR50	Tithorea_Thar.Scf0000010G56.1	Scf0000010	1528466	1530939	-	2474	5	FALSE	393	6	cl20237	85	382	297	-	44.9707	4.3e-05	Scf0000010	1528466	1530939	Thar.Scf0000010ORloc36.1	100	-	1528466	1530939	255,0,0	5	54,156,90,100,782	0,641,926,1278,1691	ATGAAATATTTTCGGTCACTTATTAAAAAATACACTCCAACCGTCGGAGAAAGAAACGAAATGGACCAAATTACCACTGCCGCTATTATATTACAACGAATTTTCGGTCAACAAATTCTGGATCCGGAATGGACATGGAAGAAATATTTTATACACCAGTTGTTGAATTTAATTCTATTCATTTATGTATTTTTCGGTACCTTAGAATGTCTCAATATTACTACCGACGCGGAACTTGTAGCTGAAGCTTGCTATACTCTCATCATGATCATAATTTTTCCTATAAAAATGATCCTATTCATTAATAATCGATTCCTATTTAGAGCGCTCTATATCACAGCTAAAACAACTCTCATTCAAGTGATAGAAGCAGATCAGAGCCAAGACATCAAAAGTGTA…	MKYFRSLIKKYTPTVGERNEMDQITTAAIILQRIFGQQILDPEWTWKKYFIHQLLNLILFIYVFFGTLECLNITTDAELVAEACYTLIMIIIFPIKMILFINNRFLFRALYITAKTTLIQVIEADQSQDIKSVLKIGSKIVYALFLMVLVPCSIYELSTLWYYLHGEKVLLSRSTLTLMPMISPYFEVAWFLHSIFLFEISSTIILDMWFVLLIYFLCVACNSLGKILIVPFREGESKMCYANRLNKSLQIFYTIHVKQMAYLNRLSNMYKWLAFVPLCNAAMCTCLILLLMSKEMNWRFAPHLLPMFAEIFAYNWFGERIKTKANDLHRALIDFDWTNLHMKDRKNYFIILTYMKRPFGIKTAIGNDLSLITMTAVLKISYQAFTVLQTMDK
Thar	Tithorea	ORloc37	OR22	Thar_EisaOR18	Scf0000010	5821403	5823711	+	2309	7	FALSE	416	6	cl20237	87	411	324	-	79.2534	1.99e-16	Scf0000010	5821403	5823711	Thar.Scf0000010ORloc37.1	100	+	5821403	5823711	255,0,0	7	1.46249e+20	0,221,539,886,1504,1949,2128	TTGCTAAATCAGTTAAAGATATTTTTTTTCAAAAAAGAATTGGACTTCGATTCACCATCAATTAGCCTATATGAATTTCATCCTCATATAAAATATTTTCTTATACCTAACGGTATATTTTTCAATAATACCAAATCCAAACTCAGATTTTTTTGGCCATTTATAACTTTATCATTATCAATGGTTGGATCTATTTTTGAATTGACTTTTATATATCATGGAGTAACAACGGAAAATTACTCGTTTGCTACAGAATGTTTTTGTTACTTTATAATAATAAGTACGGTGCCCGTTGTCTTGCTTAGCATAGTGTTCAATAAAACGAAAATCTTGCAAGTATTAGATCTAATGAACAAGGATTTTATATTTATAAGCTCGTTGGAATCAAAGTACCGGAAT…	LLNQLKIFFFKKELDFDSPSISLYEFHPHIKYFLIPNGIFFNNTKSKLRFFWPFITLSLSMVGSIFELTFIYHGVTTENYSFATECFCYFIIISTVPVVLLSIVFNKTKILQVLDLMNKDFIFISSLESKYRNTFLGGQLLVWQLGILWFAFTISIIVMFISSALLLLLYQSLFATQNENTIRPLPFPFWLSSDDPYRTPNYEIFLFLEILVAFFIPQTFLFVYLFFHVLLHCFYIMNMIIFDCEVLFEGLDENVAGLPRYDPRRMEVQHILKDRLKRIVKWHVLIYEYIQGASSVFGPVLVYQVAFSSIAICMGAYQVAYALDNGHFNLIFAALFCASCLQLWIPCYLGTLIRNKAFAVGDSLWLNGWNETSLSRLIRADILIIILRTQQPITIKFTA…
Thar	Tithorea	ORloc38	OR24	Tithorea_Thar.Scf0000010G265.1	Scf0000010	5977392	5980412	+	3021	9	FALSE	418	7	cl20237	148	406	258	N	96.9726	1.76e-22	Scf0000010	5977392	5980412	Thar.Scf0000010ORloc38.1	100	+	5977392	5980322	255,0,0	9	124,188,164,254,97,100,108,165,147	0,326,596,843,1197,1394,1861,2341,2873	CGAAGGATGGGGTTCCTTTACCATATATGGTCAAAGGCGACTGAATGCAAAGCTTTGGAACAGTCGAGTGGAGCCTTAGAGACTTTGTTTTTCGAATCGGTCTACCGCGTTACTTATTTTGCGGGTTGGTCAATACTCGACAATACGTTACTGTACCATGTTTACAACGCTATAGTGAAGTCAGCAGTTGGTTTCCTAATATGTTGTGAGACGTGGCAGTTGGTCACTGAATCAGCGAATTTGGACTATATAATTGATAATGTTAACGCCACACTCATACAATTTATAGCACTCTATAGATATAATAATATGCGAACAAATAGACACATTTATAAAAATCTAGCATCTTCAATGGAATCGCCTTATTTCGATATGTCTACTGAAAAGCGTAAGCAGCTG…	RRMGFLYHIWSKATECKALEQSSGALETLFFESVYRVTYFAGWSILDNTLLYHVYNAIVKSAVGFLICCETWQLVTESANLDYIIDNVNATLIQFIALYRYNNMRTNRHIYKNLASSMESPYFDMSTEKRKQLVKFWAERNERFLKVLLMLGSCTLGAWHIYPLVDDIDYNLMVSARFPFDYKTPTRFPIFYFIVFVVFNYASLFVMMNDLIMQAHLMHLLCQYTILADCFEAIINDCMDDEKKTDQLQFVMTKKFRQRYFKRLNDLVEQHKLILSNTMELKHSLSFPMLGQLAASAMLICFVSYQATRTAGKSYVKFFMSVLYLMYNLFELFIFCKWCDEIKLQSENICKAVYCSGWERGLLNTPGLRARLLFVAMRARKPLVLTAGGLFDLSLVSYT…
Thar	Tithorea	ORloc39	OR24	Tithorea_Thar.Scf0000010G266.1	Scf0000010	5981099	5985476	+	4378	9	FALSE	414	6	cl20237	78	404	326	-	96.9726	1.64e-22	Scf0000010	5981099	5985476	Thar.Scf0000010ORloc39.1	100	+	5981143	5985179	255,0,0	9	162,188,164,257,94,100,108,165,348	0,825,1206,1438,1915,2233,2802,3545,4029	ATGAAACTTTTAGGCAAAGTTTGGAAAAAACTCACGCATACAAAAGCTTTGGAATTGGCAAGTGGCAATTTCGAAATATTTTTTTTCGAATTACTCTACAGAGTTCAATATATAGCTGGATTCTCTGTTGTGGATCGTAACCCTTTGTACTTGATATATAGTAATACAGTGAAGTTGCTGCTAATCTTAATAGGCTGTACTGAGATCTGGCATTTCTTCAGTATTACTTTGACTATTGATGCCATAATTGATGGTGTTAACACCATATTAATACAGATCGGAGCTTTATATAAGTATAAAACTATGTTGGATAATGTAATAGAGTTTAAGTCACTTGCGTCAGCTATGAAATCACCAAATTTTGATCTTACTACGAAGGAAAGAAGAAATATATTCGAG…	MKLLGKVWKKLTHTKALELASGNFEIFFFELLYRVQYIAGFSVVDRNPLYLIYSNTVKLLLILIGCTEIWHFFSITLTIDAIIDGVNTILIQIGALYKYKTMLDNVIEFKSLASAMKSPNFDLTTKERRNIFELWRRRNEASLKLLLCLGTCTLVAWYIYPLVDDLEYNLMVVIRLPFDYQSPTLYPITYISILIVFSYICYFVMVNDLIMQAHLMHLLCQFAILNDCFENIMTDCRMGLNNEDLHTLHLNQEFRQKYVKRLGSLVEQHNFIINNTLKLRDILSAPMLVQLGVSTTLICSIGYQVTTSVSVNLTKWIMSLLYLGYNMFGLYIICRWCEEVKIQSIKIGEAVYCSGWEHGIVSVPGVRTSILLILARANKPIALSGGGMYDLSLMAYANM…
Thar	Tithorea	ORloc40	OR24	Thar_AvflOR37	Scf0000010	5981143	6042494	+	61352	9	FALSE	403	6	cl20237	78	398	320	-	90.4242	3.27e-20	Scf0000010	5981143	6042494	Thar.Scf0000010ORloc40.1	100	+	5981143	6042494	255,0,0	9	118,188,164,257,94,100,108,165,15	0,781,1162,1394,1871,2189,2758,3501,61336	ATGAAACTTTTAGGCAAAGTTTGGAAAAAACTCACGCATACAAAAGCTTTGGAATTGGCAAGTGGCAATTTCGAAATATTTTTTTTCGAATTACTCTACAGAGTTCAATATATAGCTGGATTCTCTGTTGTGGATCGTAACCCTTTGTACTTGATATATAGTAATACAGTGAAGTTGCTGCTAATCTTAATAGGCTGTACTGAGATCTGGCATTTCTTCAGTATTACTTTGACTATTGATGCCATAATTGATGGTGTTAACACCATATTAATACAGATCGGAGCTTTATATAAGTATAAAACTATGTTGGATAATGTAATAGAGTTTAAGTCACTTGCGTCAGCTATGAAATCACCAAATTTTGATCTTACTACGAAGGAAAGAAGAAATATATTCGAG…	MKLLGKVWKKLTHTKALELASGNFEIFFFELLYRVQYIAGFSVVDRNPLYLIYSNTVKLLLILIGCTEIWHFFSITLTIDAIIDGVNTILIQIGALYKYKTMLDNVIEFKSLASAMKSPNFDLTTKERRNIFELWRRRNEASLKLLLCLGTCTLVAWYIYPLVDDLEYNLMVVIRLPFDYQSPTLYPITYISILIVFSYICYFVMVNDLIMQAHLMHLLCQFAILNDCFENIMTDCRMGLNNEDLHTLHLNQEFRQKYVKRLGSLVEQHNFIINNTLKLRDILSAPMLVQLGVSTTLICSIGYQVTTSVSVNLTKWIMSLLYLGYNMFGLYIICRWCEEVKIQSIKIGEAVYCSGWEHGIVSVPGVRTSILLILARANKPIALSGGGMYDLSLMAYANN…
Thar	Tithorea	ORloc41	OR55	Tithorea_Thar.Scf0000011G81.1	Scf0000011	1360367	1363686	-	3320	9	FALSE	345	6	cl20237	18	332	314	-	96.2022	1.19e-22	Scf0000011	1360367	1363686	Thar.Scf0000011ORloc41.1	100	-	1360367	1363686	255,0,0	9	57,67,89,102,97,178,189,156,103	0,237,539,1145,1320,1792,2045,2996,3216	ATGTCGCTGTGCCATTGGAGATTTTTGATCGAAAAACTCTTAGGCGGAACCGATTTTTTAGAACTTTCCGTCGACCTGTCTGTTTGTTACAATGCTTTAGAAGGAGCAATCTTGTTTTTGTATCTATGTATAAATAAAAGTCGCATACGGAAATTCGTATTTAAGTTGGAGAAGCAATGGAGGGATGACAGCATTCTGCTACCTCATGTTGTTATTTGTAAACATAAACAAATTCATGATTTTGATCGCAGGAACAATGTTATATGTAAATCAATCGAATTATATAGTTATTTCTACATGGGGTATCCCTTACTTGTAACGCTTGTCCAAAGATATATATTTATGGAAGAAACTGACTACACGACTCCTCTGGGATATACAATGCCGTTTGAATTTAAA…	MSLCHWRFLIEKLLGGTDFLELSVDLSVCYNALEGAILFLYLCINKSRIRKFVFKLEKQWRDDSILLPHVVICKHKQIHDFDRRNNVICKSIELYSYFYMGYPLLVTLVQRYIFMEETDYTTPLGYTMPFEFKNNTPIFLFIYLLDYTAMIILSMLINCSIFLLTVTVNQLKILFVLLQEDFKEVIESKDKDINIKLKQTIQRHLILTELFKEIGPAWGAVYAIHVFFLMFTVCFYAIAAKINKRFEDLKNLMISFLTAGNTFYCSLYGELLAESAQDVASAIYESSWEDLSIENKKTLLFTMLRSQQRFFIKSTTFTQMSLATFINIMKMAWSFISLVTAVYEK
Thar	Tithorea	ORloc42	OR64	Thar_HmelOR54	Scf0000011	5666339	5668108	+	1770	6	FALSE	397	7	cl20237	82	387	305	-	67.6974	1.35e-12	Scf0000011	5666339	5668108	Thar.Scf0000011ORloc42.1	100	+	5666339	5668108	255,0,0	6	454,307,97,111,174,48	0,711,1106,1274,1462,1721	ATGCACTTAGGTACAAAATATTTGCTGATGAAATATTGTAAATTTGTATATTATTCTGGTGTCGGTAATTTTTGGTATGATGAATCTTCCGAAGATTCAATGCAATATAAATTGTATAGTTATAGTTCATTTTCTGTTTACTTTATAATGATTCTACTTGAAAATTTAGCAGCTTTATTCGCAGACTTTCCTGAAGTAGAAAAAAAATCTGCGGTAATGTTTTCTGCTATTCACAATATTATTCTTCTTAAAATGTTTTTTTTACTGTATCACAAAAGTTCCATTAAAATATTAAACTATGAAATGGCTTCGGCAATGGAACAAATAGAAGAAGAAAAAATTATGAAACAACAGTGGATGAAAGTACAATGGGGAATAGTATTTTATGTGATAACTGTA…	MHLGTKYLLMKYCKFVYYSGVGNFWYDESSEDSMQYKLYSYSSFSVYFIMILLENLAALFADFPEVEKKSAVMFSAIHNIILLKMFFLLYHKSSIKILNYEMASAMEQIEEEKIMKQQWMKVQWGIVFYVITVYLSLIAYGIESFRKVLVEGSPFYTVVTYIPDYYDISLIASFLRIFFYMTWLYMMLPMMAADCMPIVHLIAMAYKFKTLCRYFECIRLEFDKNIIVMRTENAVKLLKTRYLSGVIMHQKLMFLAEEIHRVFGIIMSLQVCESSAVAVLLLLRLALSSHLNVTNAFMTYTFVGSLFFLLALNLWNAGEITYEASLLSNSMFYCGWHLCKLDKHPHDDIRRLVLIGCVQAQKPMVLKAFGIQDLSYSTFVSVARMTYSVFAVFYQRR
Thar	Tithorea	ORloc43	OR27	Tithorea_Thar.Scf0000011G278.1	Scf0000011	5813768	5817182	+	3415	9	FALSE	425	6	cl20237	89	414	325	-	145.893	2.97e-40	Scf0000011	5813768	5817182	Thar.Scf0000011ORloc43.1	100	+	5813839	5816893	255,0,0	9	358,212,113,76,166,100,114,156,343	0,538,821,1395,2052,2388,2565,2828,3071	ATGAATGTCTTTATCAAAAAAAATGTATCTAAATTTCAACCATACTTACCGTATGGTGTAGTTGAGCCTTGTGAAACGCTAAGCCCTCAAATGTACCATGCTATCCATATATATTGGCTTAAATTTTTTGGAATATGGTATTATAAAGTTGATCCGAAAAGTTTCTTGTTTTGGTTACATTTGTTTTATACCTTCGTAGTGCTATGGCTTGTTTGCTTTTTGCCTGGCATTGGAGAAGTGTTTTACTTGCTCAACCGCCAACGAAGTATTGGAGACATAGCAGAGGGTTTATACTTGTTTCTGAGCGAAATGTACACGTATTTTAAAGTGGCTGTGTTTTGGCTGAATAAAGAGAAAATTTTAAATCTTCTGAAATTTTTATATTGCGAAGAATTCAAA…	MNVFIKKNVSKFQPYLPYGVVEPCETLSPQMYHAIHIYWLKFFGIWYYKVDPKSFLFWLHLFYTFVVLWLVCFLPGIGEVFYLLNRQRSIGDIAEGLYLFLSEMYTYFKVAVFWLNKEKILNLLKFLYCEEFKPEEKEHMEILRRSIKTARFVTSFYTTICVCAVSVAIILPITEELDILPTNVEYPYLDVYTSPFYGIAYIHHIYYKPATCIIDGVMDTICAAFIASAIGQIEILSYNLRNFEVLADNKRMRDLKNNNFISTDKKYYICQRLKKCIIHYNAIIRYVSLIESAFSLASALQLMLSVMVLCLVGIQILSIENPREHPMQMVWTAVYLTCMLQEVFILCWFGNELILKSMELRQAAFDGPWLKMDSRTMMFIVIFLERCQRPLQVTAGKIF…
Thar	Tithorea	ORloc44	OR19	Tithorea_Thar.Scf0000011G282.1	Scf0000011	6028649	6032059	+	3411	6	FALSE	400	7	cl20237	71	388	317	-	66.927	3.11e-12	Scf0000011	6028649	6032059	Thar.Scf0000011ORloc44.1	100	+	6028773	6030367	255,0,0	6	578,310,97,111,174,1749	0,659,1061,1233,1419,1661	ATGAAGAACTACGATATTCTAAAAAACCTTTGTAAGAAAATATATTATGTTCGTTTTGGCAACTTTTGGTATGAAGAAGATGTAATTGGAAATGAAGATAGAATTCAATATAAAATATTTTTTTACCTTTTATTTTCAATGTATGGGTTTTTGACTTTATTGGAAGTGATGGCCGTTTTTTTTTCTGACTTACCAGAAGATGAAAAAAGAGATTCAGTTACTTTCTCTGTAAGCCACACAATTGTGATGATAAAGATGTTCTCCGTAATAATAAATAAAAAATCAATAAAAAAATTATTACAAGATATAATTCGGGTATGCGAATTACACGAAGAAGATTCATTAATGAAAATAAAGTACAGAATTATGAAAATAAATGTCGCCGCTTATTTTGTTACT…	MKNYDILKNLCKKIYYVRFGNFWYEEDVIGNEDRIQYKIFFYLLFSMYGFLTLLEVMAVFFSDLPEDEKRDSVTFSVSHTIVMIKMFSVIINKKSIKKLLQDIIRVCELHEEDSLMKIKYRIMKINVAAYFVTCYGSAACFVYEGFRKMNEGSHFVTVVTYYPYYEDNSLLATVIRFITTIVLFIMLMTMIILVDAFTVVILIMFKYKFITLRYYFEKLRTDIDTMLKISNSQLATDHLANGLIEGIVMHKELLRLSKEIDKAFGTVMALQLCQSSGSAVSLLLQIALSDQLTFVVSMKIIFFVVALFLLLGLYLCNAGEITYQASLLSESIFYCGWHALSIKYSRGRNVGRIVLQACTQVQRPLVMKAFKMIELTYGTFLLVLRGTYSVFALFHAQHKQ
Thar	Tithorea	ORloc45	OR52	Thar_SmorOR23	Scf0000011	8621548	8623804	-	2257	7	FALSE	379	6	cl20237	59	364	305	-	122.781	4.77e-32	Scf0000011	8621548	8623804	Thar.Scf0000011ORloc45.1	100	-	8621548	8623804	255,0,0	7	562,166,97,102,89,67,54	1694,1452,1281,1082,390,122,0	ATGGATATACCTACATTTGATGAAATATTCAAACAAATTAGAATAAATTTCTGGCTTATGGGTATACCGTTAGACAACTCAAGAGTAACTTTAAAATATGTTATTTTACTCGTTGGTTTAATGCTTATAGTTGCAGAGGAAATTGCATTTTTTTTTTCAAGATTTTCCGTTGAAAACTTTCTGGAACTAACCCAACTCGCTCCATGCACGGTTATCGGCTTTTTATCAATTTTGAAAATTATATTTATTACAATGAAAAGACAGAATATCATTGACTTGTCTGAATCTCTGCATCGTCTTTATAACAATATGTTACGTGATCCTAAAAAACGAAATCTAGTAAAACAAGATTTTTTGTTTTTAAAGTATTTGGTTAAATATTTCTTTATATTAAACGCA…	MDIPTFDEIFKQIRINFWLMGIPLDNSRVTLKYVILLVGLMLIVAEEIAFFFSRFSVENFLELTQLAPCTVIGFLSILKIIFITMKRQNIIDLSESLHRLYNNMLRDPKKRNLVKQDFLFLKYLVKYFFILNATLISVYNFSTLIFISYHFYTKNEIVYSLPYAVLVPFSTDYWSTWLIVYLHSIIWGFVCVLYFATVDALYYILSSHICSQFALLSDEIQYLDANTSCCLRDIVKKHQYILKLSQDLEIIFRAPNLFNVLVGSLEICALGFNLTMGEWSQVPGVVLFLLSVLIQILMISVFGENLIRESKKIGEAAFFCKWYTMDKASKNIIFMLMLRSNKPQRLTAYQFSVISYESFTKIISISWSYFTILKTVYTN
Thar	Tithorea	ORloc46	OR28	Tithorea_Thar.Scf0000012G225.1	Scf0000012	5379018	5386973	-	7956	12	FALSE	442	7	cl20237	88	429	341	-	144.737	8.45e-40	Scf0000012	5379018	5386973	Thar.Scf0000012ORloc46.1	100	-	5379018	5386973	255,0,0	12	57,67,89,102,97,118,153,180,153,149,107,57	0,689,830,3703,3935,4254,5174,5448,6492,7358,7597,7898	ATGGCGTTATATATAAAAAGAAAGTTTTATGAAAAACCAGAACCGCAAAAAGCCGAGACCTACGAATGCTGCTTAGAAGACTACGATGCTACGTATCGTATTGCGAATACAATCTTAAGCATTTTGTGTCTAAAAGTAACTCTACAAGACGCTCAAAAAACAAGTGCTTTGGGAAACGCGATATTTTGGTTCGTCATGGCTAACGTTTTCTTGGGCGTTAGTCTCGAAAGTATCAGTATGATATTGACAGCGTACGGAGGCACTCTGATAGAACTGTTCACTATGATGCCGTGTGTGGGATACGTCATAGTTGCTTTATCAAAAGCCTACAAGATCAAATGTTTTAAACCTGTCTTTCAAAACCTCGTGAATGAACTGAGGAGTATGTGGCCGGTGGGT…	MALYIKRKFYEKPEPQKAETYECCLEDYDATYRIANTILSILCLKVTLQDAQKTSALGNAIFWFVMANVFLGVSLESISMILTAYGGTLIELFTMMPCVGYVIVALSKAYKIKCFKPVFQNLVNELRSMWPVGHITEEEYNIIADSLIKLRYVVKAYFTLNMTLGFIFILPPYISLIKVLAGYEEQRLLPFFYWLPFDPLQDTIYEVALVVQSWHCFSAAGFMLSGDLLFCIFLSHITTQFALLSVRINKMIYVTIDNQLLESYPLGAYNKEQILKGNQGVNNKQMEDSLEEELKKIIQRHRALIRLSGDIENMYTFSLLVNFINSSVIICFCLFCVTFVEKWNECLYKIFFMTAILQIWILCWYGQKLLDTSAGIGDALYNSGWYVSSNKIKKSILIM…
Thar	Tithorea	ORloc47	OR08	Tithorea_Thar.Scf0000013G213.1	Scf0000013	3497999	3500887	-	2889	6	FALSE	399	7	cl20237	61	385	324	-	146.278	1.17e-40	Scf0000013	3497999	3500887	Thar.Scf0000013ORloc47.1	100	-	3498733	3500839	255,0,0	6	1.06482e+17	0,315,950,1669,1842,2061	ATGTCACTAATGCGACAAACCGATTGCTTTAGCAGAAACATGAAGTTTTGGATTTTCCTCGGCATTTGTCCATTGAAAATGAAGTGGAGTTTTTATGCTTTATATTCTAAAGTATTTGTATTTTTGTTTATAATACTTTACGATAGTTTTGTGTCAGTGAATTTTTATTTCTTACCAAGAGATTTGGACCTTTTTATTGAGGAACTGATATTTTATTTTACCTTACTATCCGTACTAGCTAAGGTGATGACATATTTAATGATGAAGGAAAAAATTACACAAATATTAACAACAATAGACAGTGATGATTTTCAACCTAAAACTGAAAAAGAAACCAAGACAATAACTGCAGCAATATTGTTTACTATGAAGTACTGGAATATATTGGCCGTTGTTGCA…	MSLMRQTDCFSRNMKFWIFLGICPLKMKWSFYALYSKVFVFLFIILYDSFVSVNFYFLPRDLDLFIEELIFYFTLLSVLAKVMTYLMMKEKITQILTTIDSDDFQPKTEKETKTITAAILFTMKYWNILAVVAYFTNLVNIFSPFLIHLIFSSPLVLPVSCYLFLPEKYRTKYVYYIYCYQALGIHMHMLYNVNIDSFFVGLMVLLIAQLDILTDKLKSIASNHINEGNFNCHSKNSKEYDLMCVRKLNECIVHYDNISKFCDLVEELFSLTVFAQFSMASGIICVCLYRLTLSAPIQYYIFLGSYLFVMMFPIFVPCYFGTNITERSKLLSYAVYSCDWTSRSQRYKRSMMLFVERANRPLSITGLKMFPLSLSTFTSIMKSAYSFFNLLQQMQVEEA
Thar	Tithorea	ORloc48	OR15	Thar_BanyOR41	Scf0000013	3532965	3534711	-	1747	5	FALSE	392	7	cl20237	65	379	314	-	140.115	1.7e-38	Scf0000013	3532965	3534711	Thar.Scf0000013ORloc48.1	100	-	3532965	3534711	255,0,0	5	761,100,102,156,57	985,738,554,125,0	ATGAAAGAGCCACGTCAATTGGAGTGCTTACATAAAACATTTTTGTGTTGGAAATATCTGGGTATATGGCCCGAAAACAACAATACCAAGAGTTATCAAATTTGTTCTTTCGTTTTTATCTTTTTCACTGTAATTGTCTATGACACGTTACTTTTGATAAACTTATTTTTTACTCCACACAAAATCGAGATATTAATTGAAGAAGTAACGTTTTTCTTCAACGTCGTGGCAATCACGTCAAAAGTTATAATGGTACTTGTTAAGAAACAAAAAATTCTCGAAGTTCTCAAAATTTTAGATTGCGAAGAATTTCAAGTTGATGATAACGCTACCCGAAATATATTAGAGAGGGACTCCGGTCACTATAAAATATATTGGAGATCTATTTTCTGTATCGGC…	MKEPRQLECLHKTFLCWKYLGIWPENNNTKSYQICSFVFIFFTVIVYDTLLLINLFFTPHKIEILIEEVTFFFNVVAITSKVIMVLVKKQKILEVLKILDCEEFQVDDNATRNILERDSGHYKIYWRSIFCIGNFAYFFKCIVPVIAHHILSSYKIKLPTSNYYFLSEEFKTDHFDFIFFYQSFGIYGLMIYDITIDTFVNGFLTFAITQIRILNYKFTNFKSDRSTKLSNVIKERRNMIKLKQWLRHYDYILKYCTGIQDIFNVTLFIQYTMSSLVICVVSCGLLLPLTKEQYAFVFAYLFGMVLQIFAPAWLGTQITYQSQELVFAAYNSDWIARTEQFKRSIKIFMVRTNTSIVIDGLKLFPLSLETFTSIMKTAYSFMTMVRYIQDRE
Thar	Tithorea	ORloc49	OR15	Thar_HerdOR40	Scf0000013	3535449	3537235	-	1787	5	FALSE	387	7	cl20237	62	376	314	-	149.36	5.8e-42	Scf0000013	3535449	3537235	Thar.Scf0000013ORloc49.1	100	-	3535449	3537235	255,0,0	5	752,100,102,156,51	1034,857,684,407,0	ATGGTCACGTCGAAGTTATCTGATTGCTTTAAAATAAATTTCTTGCACCTTAGAGTGTTTGGAATATGGCCAGGCAGAAATTGGAATGGATACTACAAATATTATCTGGCTATATTTATTTTTGTAAATTTTATCAGCTACAACTTCTTATTGATTCTGAACCTCGCATTCACTCCACGTAAAATTGAGTTTATGATTCGAGAAGTTATATTTTTGTTTACAGAGGTAGCAGTCACTGGTAAAGTGTTAATGATTCTCTTTAAACGAAAGAAACTCCTAAGTGCCTTCGATATATTAGATTGCGAAGCTTTTAAAGGTGAGGACGATATCAGCAGACATATTGTCGAGAGACATGTTTCTAAGTACAAAACTTATTGGAAATTGTACGCCATTTTGTCA…	MVTSKLSDCFKINFLHLRVFGIWPGRNWNGYYKYYLAIFIFVNFISYNFLLILNLAFTPRKIEFMIREVIFLFTEVAVTGKVLMILFKRKKLLSAFDILDCEAFKGEDDISRHIVERHVSKYKTYWKLYAILSNFAYSSQVFLPIFVYFIFNTNMKLPICKYYFLDEEVVQRYFVFWFLYQSVGMYGHMQYNVNIDSLIAGLLIMAIVQLKMLKHELKNYKVNKTTKDSKNYISQNLKLNKYLMHYEKLLNYCSSVQDIIGITMFIQFGMASIIICVVMCGLLLPSSVESLVFMTSYLFAMVLQIFVPAWLGTQLKYESQELIFAAYSSEWIERSEKFKRSLKLFMQRANTNIVITGWRIFPLSLDTFTSILKTAYSFFTLIRNVQD
Thar	Tithorea	ORloc50	OR03	Tithorea_Thar.Scf0000015G25.2	Scf0000015	627624	631460	-	3837	7	FALSE	410	7	cl20237	176	398	222	N	68.4678	8.7e-13	Scf0000015	627624	631460	Thar.Scf0000015ORloc50.1	100	-	627683	631459	255,0,0	7	116,153,102,103,193,96,530	0,537,1104,1578,2209,2489,3306	ATGGATGAAACTTTACAAGTTTTCGATCGCGTTCTAAGTTTCGCTGGAATACCTTTTTTCGCTAAAAGAAATTGGGATTCCAAAAAATGGCTCCTATTTCAATGTCTTAATGTTTTAGTTGGTTTTATCACTTTTATCCTCACAACGGCATTTGTCCTAACAAATGTTTCTGATTTATTTTTATGCATTCAGGGAGCGTGTGTGTGGACAACTGGAGTCATCATGTTCATATCCCTTGGTATTTGTCTAATCTTCAGACAAAAATTCAGATCTTTTTTGGAGGAGATGGTCTTTGAGGATCGTATTCTCGACATCCCTTTAATACAATATATATTGCGTCTAAAATCGAGGCATGGAAAATTATTTGAATTGAAGGAACTAATAATAAATTCACAGGAT…	MDETLQVFDRVLSFAGIPFFAKRNWDSKKWLLFQCLNVLVGFITFILTTAFVLTNVSDLFLCIQGACVWTTGVIMFISLGICLIFRQKFRSFLEEMVFEDRILDIPLIQYILRLKSRHGKLFELKELIINSQDKLFKLTRVLLKTYLASVWLCVTLYLCGPIYLMCARKDKSLRLLAFDMWFPYDLDNFTVYTMSFIFHAYAGYLCCIAYPGIQSTIILLVGQIIRQLRILAFILQNLDEIVKELVGERGPVWQEVCTLVFSQCADHYIKTKRFANKLNIICQPFYLTLLTVATMLVCVCSVKIAISEKFSPDTMKYYVHELCFILVVFMFCSLGQQVENECERLEAAVTEKWYIFNSKHKTNILIFMMALGQRMPIFIFGSITLSLPTFTRFIRTGMS…
Thar	Tithorea	ORloc51	OR07	Tithorea_Thar.Scf0000015G59.1	Scf0000015	1757256	1761518	-	4263	7	FALSE	395	6	cl20237	68	379	311	-	153.982	1.19e-43	Scf0000015	1757256	1761518	Thar.Scf0000015ORloc51.1	100	-	1758188	1761507	255,0,0	7	998,67,89,105,97,190,585	0,1211,2017,2462,3003,3222,3677	ATGTCGCCCTTTGAGGTAACGATTGAAAAAATGAAATTTCTGCTAAATTACTACGGTCTAGCAACAGACAGTAAGAGGACTGATAAAAAAAAGAAAATAATGAGTCGAAGGGTGGTCATATTTAATTTATTTTGGTTGCAAAGTGATGCTTTCGGTGGTCTCTTATTGGTGCTGCATGGTCTTATTACTGATAATCGCTTCGACGCTGTCACGTACATGGCGCCGTGCACTACTCTTACTTACTTATCAATAACCAAAGCCGTTCTTTTCATATATTACGAAAACATAATCTGCGATTTGATGACAGATTTGAGAGAACTAGACCAAGAATTCAACAAAAATATACCTGAAATACAGTCTGATATAAATTTCGTTCACGCTATCCTCAAAACTTGTAAA…	MSPFEVTIEKMKFLLNYYGLATDSKRTDKKKKIMSRRVVIFNLFWLQSDAFGGLLLVLHGLITDNRFDAVTYMAPCTTLTYLSITKAVLFIYYENIICDLMTDLRELDQEFNKNIPEIQSDINFVHAILKTCKILNAMLWIIFCWSPLVVSLVLYMQSGVYEVIYPCLILYPFDSYNPRYWPFVYIHQLGSVCIVLLNIQGSDYFLYICCSYLKMQFRLLCYDLKKTIDDNRFLHHKSFEEKCIPLIKWHQKLIEIAANLESVYTKSTLLHFVTASVLICLTGFNVVEINNPAVTVMFLVFLSVNLAQIFLLCYLGDLLMISTTEVREAIYDTKWYDIDNKGRKNLLFIHFRAQKPCKLTAYGFSDVNLKSFTSILSTAWSYFALLQTMSSPEEK
Thar	Tithorea	ORloc52	OR07	Tithorea_Thar.Scf0000015G60.1	Scf0000015	1769549	1774390	-	4842	7	FALSE	389	6	cl20237	68	373	305	-	159.76	7.15e-46	Scf0000015	1769549	1774390	Thar.Scf0000015ORloc52.1	100	-	1769761	1774388	255,0,0	7	278,67,89,105,97,190,558	0,507,1588,2042,2588,3439,4283	ACGATTGAAAAAATAAAATTTCTGCTGAATTATTACGGCTTAGCAACAGACAGTAAGATCACTGATAAAAAAAAGAAAATAATTAGTCGAAGGGTGTTCATTTTAAATTTTTTTTGGTTAAATAGCGATGGCTTCGGCAGCCTCATTTTGGTGCTCCAATGTCTTATTACTGATAACCGCTTTGATGCTGTCACGTACATAGCACCGTGCACGACTCTCACCTGCTTATCAATTACCAAGGCGGTTCTCTTCATATATTACGAGGACAAAATCCGTGGTTTGATGACAGATTTGAGAGAACTAGACCAAGAATTCAACAAAAATATACCTGAAATACAATCTGATATAAATTTCGTTCACGCTATCCTCAAAACTTGTAAAATTCTCAACGCCATGCTT…	TIEKIKFLLNYYGLATDSKITDKKKKIISRRVFILNFFWLNSDGFGSLILVLQCLITDNRFDAVTYIAPCTTLTCLSITKAVLFIYYEDKIRGLMTDLRELDQEFNKNIPEIQSDINFVHAILKTCKILNAMLWIVFCGSPLVVSLVLYMQSGVYEVIYPCLIWYPFDSYNPRYWPFVYIHQLGSVCIVLLNIQGSDYFLYICCSYLKMQFRLLCYDLKRTIDDNRFLPHKSFEEKCIPLIKWHQKLIEIAANLESVYTKSTLLHFVTASILICFTGFNVVEINNPAVTVMFLVFLSVNLAQIFLLCYLGDLLMMSTMEVREAIYDTKWYDIDSKGRKNLLFIHFRAQKPCKLTAYGFSDVNLKSFTSILSTAWSYFALLQTMSSPEEK
Thar	Tithorea	ORloc53	OR69	Tithorea_Thar.Scf0000015G62.1	Scf0000015	1778269	1784350	-	6082	7	FALSE	391	6	cl20237	64	377	313	-	139.73	2.77e-38	Scf0000015	1778269	1784350	Thar.Scf0000015ORloc53.1	100	-	1778384	1784325	255,0,0	7	169,67,89,111,97,178,605	0,2154,2382,2886,3769,5043,5476	ATGGAATCCAGGTCGTTCGATAATTCTTTATATCTGACATCCCAGGCGTTTTACTTCTCTGGTATTGAAGTGGGATTTAGGAGGATACCACGTATATTTAAATGGTATTATTATTTCAACATCTGGTGGCTGTACACTGACGTGGTGGGCGAAGTTTGCTGGTTGTTTGAAGGTATAAAGATGGGTAAAAGCATAGATTTGTTATGTGTGGTGGCGCCCTGCTCAGCTCTCTGTGTCTTGAGCACCGCTAAGACATTACCAATGTTGCTCAACAATGGGACCCTGAAGGCAGCTGTGGCCAAATTAAAGTCCATCCACCCGATGGGTATCATGAATGATTTTGAGAGACAGGAGTTGAGGAATACAAGCCTGATCTTAAACGCCATAATAACCGTTCTG…	MESRSFDNSLYLTSQAFYFSGIEVGFRRIPRIFKWYYYFNIWWLYTDVVGEVCWLFEGIKMGKSIDLLCVVAPCSALCVLSTAKTLPMLLNNGTLKAAVAKLKSIHPMGIMNDFERQELRNTSLILNAIITVLVVGGIAVVILFPLMPAFLMGYDFWTTGSFELQLPFFTKYFLDVYADIRLYAFMYFHQFGSTVIVSLNIFAADTLFFSFCSYIKMHFNILAHNYENIVGKSDEETTRNVRKCVTRHQELIELVDQMNILYSKSNLVNIMSSSLIICLCGFNITVIKNKTMSTYLLFTPFLVNSLTEIFLMCFFGDKIIASSTQITRAIYNSRWYEASNDVKKIVLLVLFRSQKPCRMSAASFADLHLRTFTTILSRSWSYFALLRTMYD
Thar	Tithorea	ORloc54	OR30	Tithorea_Thar.Scf0000015G226.1	Scf0000015	4726713	4729220	+	2508	5	FALSE	396	7	cl20237	67	385	318	-	98.1282	5.58e-23	Scf0000015	4726713	4729220	Thar.Scf0000015ORloc54.1	100	+	4726734	4728954	255,0,0	5	797100105156320	0,1003,1199,1631,2187	ATGTCCTTGCCAATACAGTTCGATGAAATGTTCAAAATATCCACATTTTCACTCAGATTGAACGGTGCTCATCCGTTTTATAGAAAACGAACGAAATTGTGGCTGTTTAAAAATTATTTTTTTCGTTTTTTGGTGTTAACTTGCTGTGTTCTACTTATTAACTCTGTAATATCTCACGACATAGGATCTAAGAAATATGCCGAGGCTATTAAGAACGGGGTTATGGCTATCGTCGCCATAACTGTAACCTTTAAACACTCGATACTCTTACACCACCATGATTCCATAAAACAGCTTATAAATGAACTAAACGAGGACTACAACGCCGCCTCATATATGGAAGACGAAGAGAAGGAAATCATTTTAAAATATTCGAAGAGAGGAGTAAAAATATGTCTG…	MSLPIQFDEMFKISTFSLRLNGAHPFYRKRTKLWLFKNYFFRFLVLTCCVLLINSVISHDIGSKKYAEAIKNGVMAIVAITVTFKHSILLHHHDSIKQLINELNEDYNAASYMEDEEKEIILKYSKRGVKICLFWLASASLTSFMFPVKATIEMVGLYIKGKFELVPMFDFTYPDIIDQYKNYHSMYIMLFAVCFLFDMYSLSVYIGFDPLVPIFMLHTCGQLDLLSKRIMKIFSKNFKNQEMNDEIKSINIKLMKIYRFVKTVQKIFIILYEYNMKTTTFLLPFSVFEVTQSLREREINFEFIFFFSGAILHFYIPCYYSTLLMEKSESFRQAIYSCGWEKHPNIKIRKSILLMLTRTYVSLGIKTVFYPISLDTFAEMTRQAYGIYNIMNAAWG
Thar	Tithorea	ORloc55	OR43	Thar_AvflOR55	Scf0000016	1812388	1814055	+	1668	5	FALSE	379	7	cl20237	75	368	293	-	115.462	1.94e-29	Scf0000016	1812388	1814055	Thar.Scf0000016ORloc55.1	100	+	1812388	1814055	255,0,0	5	722,100,108,156,51	0,791,1068,1381,1616	ATGTCTTTCCTTAAAAATTTAACTGATAAAGTATACCAAAGTGATTTGTTTGATTTTAATATAAAATATCTCTATTACGTTGGCTTGTGGCCGGAAAACGATTGGCCGAAGCATAAAAAAATATTGTACAAGATATATCAATATACACTTCATATTTTGTCAATATATTATATCATAATAACTGGTATCGGCACCCACCAGCACAGACATCACTTGACAATAATGATGACCAACTTGGACAAAATACTCGTCGCCTATAATTTCGTATCGAAAATATTCTTCTTCGTCAGTAAGAGAAATAAACTGAACGTTCTCATCAACGAAATCAAGAATTCAGGTGACGAAGTCAGCGAGGAACGAAAGAAATTGATGGCATTTCATGTAATTGTCATCAGCTTT…	MSFLKNLTDKVYQSDLFDFNIKYLYYVGLWPENDWPKHKKILYKIYQYTLHILSIYYIIITGIGTHQHRHHLTIMMTNLDKILVAYNFVSKIFFFVSKRNKLNVLINEIKNSGDEVSEERKKLMAFHVIVISFVSTALVSTFSLLSQYKAEMTVEAWMPFDPFKNRMSLLLSAQILAICFLPCMYRAFALQGIVCSIIMYLCDQLIELPQRLMKMSDSQESERRAREEFKAIVKKHVRLMRYSKTFTNIFKEFFLIQNLAVTIELCLNALMVTVIGRNEKFLLASFLTFLGLALFNAYIYCYLGDELIVQSTGIAQAAYESGWTSWPLDMQKNVLIVIRVAQRPLMLSAGGMSVMCIQTYSEALYNAYSIFAVLNDVVD
Thar	Tithorea	ORloc56	OR41	Tithorea_Thar.Scf0000019G131.1	Scf0000019	2201732	2206472	+	4741	9	FALSE	401	7	cl20237	78	393	315	-	81.5646	3.69e-17	Scf0000019	2201732	2206472	Thar.Scf0000019ORloc56.1	100	+	2201734	2206282	255,0,0	9	30,117,137,524,100,96,99,60,235	0,101,665,1562,2460,2634,3436,3954,4505	AAAATGGAGTGCACGAATCTTAATGAAGATACTCAAAAACCGTACAAAACATTCAAGGATACATATAAAATAGTATCGTTTGCGATGGCTGTTGGTATGATTTATCCAAACCCAAAGACTGCTACTCGACGAATTATATGCGTTTTTATAATTATAGCCAGCTCGCTCCCACTCTTGGTGATATTGCTTTTGGACATGTATGACTCTCTCCAGCGACGCGACATCTTCAACATCATACGACACAGCACCATCTTTGGACCTTTCCTAGGAGGATTAGCTAAAATGTGCATAATGCTTCACAAAACGGCGACAGCGAAACTAATAATGGATGAAATAGACAAAGACTATGTTAAATACAACCTGTTGCCGCAGACTTGCAAAGATATAATCAACATACGT…	KMECTNLNEDTQKPYKTFKDTYKIVSFAMAVGMIYPNPKTATRRIICVFIIIASSLPLLVILLLDMYDSLQRRDIFNIIRHSTIFGPFLGGLAKMCIMLHKTATAKLIMDEIDKDYVKYNLLPQTCKDIINIRIVDNIFYTEKCWGLTVVISVMIFPSMAVMMNIYNSLLIDDPIRAMIFDVVMPFTEPGRRLETPIYEITFIYMLYICAVYIVNFIGMDSFFGLSINHACLEMELYCKAVKDALKDGTEAEMKAKIVDAIHDQNRISRFAGLIQETFKNWLGLILVGAMIQIGTCMYHFTEGVTMDLRYIIVMIGTVIHIYLPCRYSAKLQGMSLETATLIYTAGWEVVPARDIRRTIQFMIARAQIPTEITAFNLLIFDMNLFVTIMNSAYSMYTLL…
Thar	Tithorea	ORloc57	OR51	Tithorea_Thar.Loc57	Scf0000032	1654478	1656592	+	2114	5	FALSE	400	7	cl20237	68	393	325	-	111.61	7.78e-28	Scf0000032	1654478	1656592	Thar.Scf0000032ORloc57.1	60	+	1654478	1656592	255,0,0	5	803,97,105,156,42	0,1175,1374,1743,2072	ATGACGTCCATTATTCTTCGCCTCTTGCAAAAGCTAGAAGATCCAAAACGTCCTCTACTAGGTCCAACTATAAAATGGTTGAAATTATATGGGCTAATACTCCCGAGAACCAGAAAAGGAAAAGCCATATATCTGACAATACTGACTTTAATGGCACTTTTTATTATGTCTGAATATGTCGATATGATTATTATGAGATCTGATGTCAACCATTTGCTTTTGAACTTTAAATACTCAATGCTTAGCAGTGTCAATGTCATAAAGGTCATCACGATGTATGCTTGGCATAGGCACTGGATGGGAATTTTTAAATTTATAACTGAGGTTGATATAGAGAGAAGAAATGCTCCTGAACCCATATACCGAGAAACTGTAAGGAAATATACAAGATACTGTCGG…	MTSIILRLLQKLEDPKRPLLGPTIKWLKLYGLILPRTRKGKAIYLTILTLMALFIMSEYVDMIIMRSDVNHLLLNFKYSMLSSVNVIKVITMYAWHRHWMGIFKFITEVDIERRNAPEPIYRETVRKYTRYCRIITYVYWFLGYCTVTMIVVQPAAKYLLSSTYRQNVKDGTEKYLEVVNSWAPFDKTTMSGYLISNLIQGVASLYSGGWITSYDTNAFVLMIFFRGELELLKRDCQTLFGSEENPVTKEEALKRIDKCHKRHNDILKYFRLFDSCLSPIMLLYVIVCSVMLCATTFQLTTESSTMQKLITFQYLMFGVSQVFIYCWHSNDIFYVSQDLMLGPYESIWWTRTLSEQKNLHLLIGQLNKTIVLTAGPFSYINLATFINILKGAYSYYTLLN
Thar	Tithorea	ORloc58	OR51	Tithorea_Thar.Scf0000032G78.1	Scf0000032	1662338	1664202	-	1865	5	FALSE	400	7	cl20237	68	393	325	-	110.84	1.51e-27	Scf0000032	1662338	1664202	Thar.Scf0000032ORloc58.1	100	-	1662338	1664202	255,0,0	5	42,156,105,97,803	0,219,497,734,1061	ATGACATCTATGATTCATCGGCTTTTGCTTAAACTTGAAGACCCTAAACGCCCATTACTGGGTCCAACTATAAAATGGTTGAAATTATACGGTTTGATATTGCCTAAAGAAAGAAGAGGAAAAATTGTGTACTTGACACTTTTAATGATAATGACACTTTTTGTTGTTACTGAGTATATTGACATGGTACTGATGAGATCTGATGTAAATCACTTGCTTCTGAACTTTAAGTATTCAATGCTTAGTACAGTTAATCTCATTAAGATCATCACGATGTATGCGTGGCATAAACATTGGATGGGTATTCTAGATTTTATAACTGAAGTTGACATAGAAAGAAGAAATTCCTCAGATCCAGTATACCGGGAAACTGTCAGGAAATATACCAAATATTGTCGA…	MTSMIHRLLLKLEDPKRPLLGPTIKWLKLYGLILPKERRGKIVYLTLLMIMTLFVVTEYIDMVLMRSDVNHLLLNFKYSMLSTVNLIKIITMYAWHKHWMGILDFITEVDIERRNSSDPVYRETVRKYTKYCRIITYVYWFLGYCTVTMIVLQPAAKFLLAPTYRQNVREGKEKYLEVVNAWAPFDKSSGSGYLISITIQGLASLYSGGWITSYDTNAFVIMIFVRGELELLRRDCQKLFGTEENPVTKQEAMIRINKCHIRHNELLKYFRLFDSCLSPIMLLYVIVCSVMLCATTFQLTTESSAMQQLITFQYLTFGVSQVFIYCWHSNDIFYISQDLMMGPYESNWWQRTLSEQKNIHLLAGQLNKTIVLTAGPFSFINLATFINILKGAYSYYTLLN
Thar	Tithorea	ORloc59	OR17	Thar_EisaOR46	Scf0000045	331118	333780	+	2663	8	FALSE	351	7	cl20237	28	344	316	-	130.87	2.28e-35	Scf0000045	331118	333780	Thar.Scf0000045ORloc59.1	100	+	331118	333780	255,0,0	8	202,205,123,123,100,105,156,48	0,768,1165,1706,1940,2114,2293,2614	GCTCTCTATCGCGCTCTTGTTCTCACCATGACGAGCGTATACCTTCTACAGGAGTTCGTCTACGCCTACCAGGAGCGCAACGATATGACGAAGCTCTCGCGTGTCATGTTCTTGCTGCTTTGCCATATTACGTCTATTGTTAAGCAAATTGTTTTTCACTTGGATGCCGATCGAATAGATCAACTGATACATGGGTTTGATGAAGAAATATACAATCGCAAGAGCGAGAGAGCCCACATGCTGCTTCGGCGCACGACATTGGTGGCGCGTCGCCTGGAGCAGGCTTACGCCGGCTGTGCTGTGCTCACTTGCACGCTGTGGCTCGTTTTTCCTGTGATGAGTCGCCTATCTGGCAGTCCTGTGCACTTTCCCTTCTGGACCGGTCTAACCACGGATTCC…	ALYRALVLTMTSVYLLQEFVYAYQERNDMTKLSRVMFLLLCHITSIVKQIVFHLDADRIDQLIHGFDEEIYNRKSERAHMLLRRTTLVARRLEQAYAGCAVLTCTLWLVFPVMSRLSGSPVHFPFWTGLTTDSPVVFLAVLLYSYYVTTLVGIANTTMDAFIATILFQCKTQLRILRMDFQNLPERAKIESKDTGENYESTLIKLFVKCFLHYRRVTETAALFENIFGTAILVQFGIGGWILCMAAYKLVSLNILSIEYASMALFIMCILTELFLYCYYGNELKVESDRIVCSVYSMQWVNSPQRFQRLLLLLMERARRPLRPAAGRVIPLSLDTFVKILKSSYTFYAVLR
Thar	Tithorea	ORloc60	OR58	Tithorea_Thar.Scf0000046G21.1	Scf0000046	277024	285852	+	8829	6	FALSE	405	7	cl20237	64	394	330	-	73.8606	1.58e-14	Scf0000046	277024	285852	Thar.Scf0000046ORloc60.1	100	+	277509	285673	255,0,0	6	6.28541e+16	0,431,2265,5046,7520,8595	ATGGATCATAAATTAAATTTGAAGGACATCATAGAATATCACATTCATAATGCAGGCATATGGATTAGGAAACTATCTCACTTACATTGGATAGTAAAAATATCGATGCTCTGTTTTTTTATTACAAACATTACACAAGTTACAGCTTTGGTTTTGGCAAAAAATGATCTAAAGAAACTCTTCGCCTGTTTTAGTGTCCTAACATTTTGTGCGATGGGTTTCCTAAAATTATGGTCATTGCTCGTCTACCAGGAATTTTGGTGCTCTCTAATAACTCAATCTTCGTCATTGGAAAACGATTGTTTAAATAGTGTCGAATCAAAATATGAATACGAGTCGGACGATGAAGAAAACAATGATTCGTCCGTTACCATAAACTTATATACAAAGAAATTTCAT…	MDHKLNLKDIIEYHIHNAGIWIRKLSHLHWIVKISMLCFFITNITQVTALVLAKNDLKKLFACFSVLTFCAMGFLKLWSLLVYQEFWCSLITQSSSLENDCLNSVESKYEYESDDEENNDSSVTINLYTKKFHNISTHLSRIYSFTAVIFMASPFIEYGLYVYKGSLVPEYPHILPGWAPLDFNIFGYSATIIAESIAAVYCVRVHKAFDLTAIGLMIFIRGQFSLVQKLSERIGGKGNKYILSKKRDDRAHYRIKNCHHIHISLLKLVGELSELIQNILGIYFFLATLTLCSVAVQLQWENLSATQLISLLQYMCATLTQLFLFCHYGDAMFNQSSVGQGEGPSCSAIWCLGVKVHREIAILCIGMSQPRWIRAGPFSSLYFPSFIQIVRAAYSTYAV…
Thar	Tithorea	ORloc61	OR38	Tithorea_Thar.Scf0000049G53.2	Scf0000049	805614	808734	-	3121	5	FALSE	392	7	cl20237	63	383	320	-	94.6614	8.74e-22	Scf0000049	805614	808734	Thar.Scf0000049ORloc61.1	100	-	805764	808687	255,0,0	5	198156105100817	0,1550,1958,2140,2303	ATGGATAACACAAATTTTGATAGTGCATTTAAGATGATGTCATTTTCTATGAATTTGAATAAAACTCACCCAAACATCAAAAGAGATTTTAGATGGATGTTGCAAACTGGTATTTTGAGCAGTGTCTCATTCTTTATTTTTTCTTTCATCTTATATTGCACGATAGCATATGATCTAAAAGATGGAAATATAACACAAGCCTATGCCAATGGAATTACCTGTTTGATTTATATCGTCGCCGCATTGAAATTCTTTATTATGCTATATTATCGAGATAGACTCGTAGATTTAATCAAGAAAATAAATTTAGATTACGAAAAAGCTCGACATTTTCCTGATTGTGAAAAACTTATAATTCAGAAGTTTATCCAAAAGGGTCAGGTGATGACGAAAACTTGG…	MDNTNFDSAFKMMSFSMNLNKTHPNIKRDFRWMLQTGILSSVSFFIFSFILYCTIAYDLKDGNITQAYANGITCLIYIVAALKFFIMLYYRDRLVDLIKKINLDYEKARHFPDCEKLIIQKFIQKGQVMTKTWFIVIIITSFLFILKPVGLMIYHTVFYEFKLVQLYEMTLPPAVEEIKDTWSMFILFFIMFLYYNFHSALMYGGLVPLGSVLTLHSCGQLELARSRILALFEKDNSDDDIIEEIKDVAKLLQDILSFTENIQVSYMILYELILKASSVAIPATLFQIIASVKKEDLRVEFVTIFFASIILSSIPCYYSDMLMEAGKNLNLAIYTCGWERRWNPRIRKMLFLLLVLTSKSTALRTVFLEISLESLTGVFQMAYTIFNLLNAL
Thar	Tithorea	ORloc62	OR38	Thar_DpleOR13	Scf0000049	857406	861056	+	3651	5	FALSE	393	7	cl20237	65	385	320	-	83.8758	4.88e-18	Scf0000049	857406	861056	Thar.Scf0000049ORloc62.1	100	+	857406	861056	255,0,0	5	776,100,105,156,42	0,842,1012,1471,3608	ATGGAAATGGATAACATAGATTTTGACAGTGCATTTAAAATTATTTCGTTTTCTATGCATTTTAATAAGACTCACCCAAACATCAAAAGAGATTTTAGATGGATGTGGCAAATTGGTATTTTGAACAGTATCTTATTCTTTATTTTTGGTTTCGTATTATATTGCACGATAGCATACGAGCTAAAAGATGGAAATATAACACAAGCCTATGCCAATGGAATTATCTGCTTGCTTTATATTGTCGCCTCAGTGAAATTGTTTATTATGCTATACTATCGAGATAGAATAGTAGATATAATCAAGAAAATAAATTTAGATTACAAAAAAGCCCGGCATTTGCCCGATTGTGAAAAACTTATAATTCAAAAGTTTATCAAAAAGGGTCAGGTGATGACCAAA…	MEMDNIDFDSAFKIISFSMHFNKTHPNIKRDFRWMWQIGILNSILFFIFGFVLYCTIAYELKDGNITQAYANGIICLLYIVASVKLFIMLYYRDRIVDIIKKINLDYKKARHLPDCEKLIIQKFIKKGQVMTKTWFIVIITTSSLFVVKSVGMMIYYTVFYEFKLVHLYEMTYPPAIEDIKDTWSMFILLYIMFLYYNFFITLMYGGLVPMGAVLTLYSCGQLELARIKILTLFEQYNSNEEIMEEIKNIAKLLQDILSFIDNVKVSFMLFYESTLKASSVTIPITLFQIIASMKTGELRVEFATVFFASICLSSIPCYYSDMLMEAGKNLNLAIYMCGWERHWNPKIRKMLLLLLIRTSKSTALRTIFLEICLEALTGVFQMAYAIFNLLNA
Thar	Tithorea	ORloc63	OR38	Tithorea_Thar.Scf0000053G1.2	Scf0000053	812	4632	+	3821	5	FALSE	392	7	cl20237	63	383	320	-	78.8682	2.92e-16	Scf0000053	812	4632	Thar.Scf0000053ORloc63.1	100	+	853	4501	255,0,0	5	811100105156179	0,877,1047,1507,3641	ATGGATAACATAGATTTTGACAGTGCATTTAAAATTATTTCGTTTTCTATGCATTTTAATAAGACTCACCCAAACATCAAAAGAGATTTTAGATGGATGTGGCAAATTGGTATTTTGAACAGTATCTTATTCTTTATTTTTGGTTTCGTATTATATTGCACGATAGCATACGAGCTAAAAGATGGAAATATAACACAAGCCTATGCCAATGGAATTATCTGCTTGCTTTATATTGTCGCCTCAGTGAAATTGTTTATTATGCTATACTATCGAGATAGAATAGTAGATATAATCAAGAAAATAAATTTAGATTACAAAAAAGCCCGGCATTTGCCCGATTGTGAAAAACTTATAATTCAAAAGTTTATCAAAAAGGGTCAGGTGATGACCAAAACTTGG…	MDNIDFDSAFKIISFSMHFNKTHPNIKRDFRWMWQIGILNSILFFIFGFVLYCTIAYELKDGNITQAYANGIICLLYIVASVKLFIMLYYRDRIVDIIKKINLDYKKARHLPDCEKLIIQKFIKKGQVMTKTWFIVIITTSSLFVVKSVGMMIYYTVFYEFKLVHLYEMTYPPAIEDIKDTWSMFILLYIMFLYYNFFITLMYGGLVPMGAVLTLYSCGQLELARIKILTLFEQYNSNEEIMEEIKNIAKLLQDILSFIDNVKVSFMLFYESTLKASSVTIPITLFQIIASMKTGELRVEFATVFFASICLSSIPCYYSDMLMEAGKSLNLAIYTCGWERQWNPRIRKLLLLLLIRTSKSTALRTVFLEICLEALTGVFQMAYAIFNLLNAI
Thar	Tithorea	ORloc64	OR38	Tithorea_Thar.Scf0000053G3.1	Scf0000053	9169	11273	-	2105	4	FALSE	272	4	pfam02949	21	176	155	N	25.4	4.9e-10	Scf0000053	9169	11273	Thar.Scf0000053ORloc64.1	100	-	9169	11273	255,0,0	4	290109100320	0,1440,1618,1784	ATGATGATTTACTATACAGTTTTTTACGAGTTTAAGATTGTGCACTTGTACGAGATGACGTACCCTCCAGCCGTGGAGGATATAAAAGACACTTGGAGCATGTTCATATTATTATACATTATGTTTCTATACTACAACTTCTTTACTACGCTTATGTATGGTGGTTTGGTACCTATGGGTGCAGTTCTAACGCTTCACAGTTGCGGACAACTGGAGTTAGCAAGGATTAAAATATTGACTCTGTTTGAACAAGATAATTCCAACGATGAGATAATCGAAGAAATAAAAGATATAGCCAAACTGTTGCAAGATATATTTAGTTTCACAGAAAACATCAAGGTCAGCTTTATGATATTTTACGAACTAACCTTGAAAGCTTCGTCTGTCGGAATTCCGATA…	MMIYYTVFYEFKIVHLYEMTYPPAVEDIKDTWSMFILLYIMFLYYNFFTTLMYGGLVPMGAVLTLHSCGQLELARIKILTLFEQDNSNDEIIEEIKDIAKLLQDIFSFTENIKVSFMIFYELTLKASSVGIPITLIQIIACMKKRELRMEFVSVFFASICLSSIPCYYSDMLMEAVSLKGTGITIPELLTKPRHGEFVLVRKQFEVTKWWTRNGTFIVLFNYGVRHCVTTVADVSTVHGVCAVVNSVPPSASMTAVSKDSEVKQISKRLAKK
Thar	Tithorea	ORloc65	OR38	Tithorea_Thar.Scf0000053G6.2	Scf0000053	30216	33709	-	3494	5	FALSE	392	7	cl20237	63	383	320	-	85.8018	9.29e-19	Scf0000053	30216	33709	Thar.Scf0000053ORloc65.1	100	-	30359	33651	255,0,0	5	191156105100828	0,1669,2040,2499,2665	ATGGATAAAGTAAATTTTGATAGTGCATTTAAGATTATGTCATTTTCTATGAATTTGAATAAAACTCATCCAAACATCAAAAGGGATTTTAGATGGATGTTGCAAACTGGTATTTTGAGCAGTATCTCATTCATTATTTGTTGTTTCGTAATATATTGCACGATAGAATACGATTTAAAAAATGGAAATATAACACAAGCCTATGCCAATGGAATTATCTGCTTGATTTATATTGTCGCTATATTTAAATTGTTTATTATGTTATACTATCGAGATAGAATGGTAGACATAATCAAGAAAATAAATTTAGATTACGAAAAAGCCCGGCATTTTCCCGATTGTGAAAAAATTATAATTCAAAAGTTTATAAAAAAGGGTCAGGTGATGACCAAAACTTGG…	MDKVNFDSAFKIMSFSMNLNKTHPNIKRDFRWMLQTGILSSISFIICCFVIYCTIEYDLKNGNITQAYANGIICLIYIVAIFKLFIMLYYRDRMVDIIKKINLDYEKARHFPDCEKIIIQKFIKKGQVMTKTWFIVIITTSFLFVVKSVGMMIYYTVFYEFRIVHLYEMTYPPAVEDIKDTWIMFILFYIMFLYFNFYSALMYVGLVPMSSVLTLHNCGQLELARNRILKLFQKDNSDDEIMEEIKDIAKLLQDILSFTENIKISFMMFYELTLKASSVAIPITLFQIIASMKKGELRVEFVTVFFASIFFSSIPCYYSDMLMEAGKNLNFAIYMCGWERHWNPKIRKMLLLLLIRTSKSTALRTIFLEICLEALTGVFQTAYTIFNLLNAI
Thar	Tithorea	ORloc66	OR23	Thar_DiulOR19	Scf0000053	294133	296808	+	2676	8	FALSE	399	6	cl20237	65	388	323	-	65.7714	6.46e-12	Scf0000053	294133	296808	Thar.Scf0000053ORloc66.1	100	+	294133	296808	255,0,0	8	83,249,266,187,100,105,156,51	0,703,1025,1385,1701,1878,2316,2624	ATAGATCCTCGTGATTTTCATAAAAGTTTTTTCACTTTGTTGAGGACCTTCCAAGTTCTGGACGGCCCTATACCTAAGTGGACGTATCTGGTCAAGATAGTGATGACACTCTGTGCGCTAATAGCACTAGTTATTATGTCGCTCGGTATCTACCATGGAATAAAAATATTCGATATTCCCTTCATGACGGAAGTAGGAGTGTACTTCCTCATAATGTCATACAAGCTCCTCATGCTTTCTTGCACCAAACTAAATGTGCCTAATTATCACGTCTTGCAAAACATAATGCAAGACGATTTCGAGTACATATATGGCAAAGGAGAAAAATACAGGGCGCAGTTTTTTCACGAACAAATTTTGACGAGAAAAATTTTTAGGTTCGCCGTAATTTTTACTGGT…	IDPRDFHKSFFTLLRTFQVLDGPIPKWTYLVKIVMTLCALIALVIMSLGIYHGIKIFDIPFMTEVGVYFLIMSYKLLMLSCTKLNVPNYHVLQNIMQDDFEYIYGKGEKYRAQFFHEQILTRKIFRFAVIFTGAIGVGMLLFAICSLIFYMLTHDPGEGKRPLVFPFWMFHIDFGLTPTYEIAFMFSNVCVCAYALNYSFMIGTQIVWIREIAVKADIVIWNIEELMEGIRPTKDPWKKNYFDTLLKHRMKEIIQHHHSMNTLMDNYAQVYKKLLLFEQKLCAPVVCLSAYAAAEKWDAGEFNAILILLCVGAIILVFIPSYFCTFLSIKVSSICYACWNIPFWNSGPVIRPYLVLIMQRSLRPLPIKSPGFEEVSVQTFSNKMASAYSFFNMLRQANI
Thar	Tithorea	ORloc67	OR14	Thar_SmorOR52	Scf0000053	551923	557858	+	5936	5	FALSE	445	7	cl20237	77	434	357	-	118.544	5.24e-30	Scf0000053	551923	557858	Thar.Scf0000053ORloc67.1	100	+	551923	557858	255,0,0	5	917,97,114,156,51	0,3513,3929,4654,5884	ATAGTCATGGCTGAACCAAGCACCTCACCCAGGCGGTTTTTTGCTATTCAATTTATTTTGCTGAGATTTCTAGGATTGGGTTGGTGGCACCATCCTGATGAAGGTGACACTAATAATTTTCCAGGATTATATCTGTACTATTCCATAGCAACCGAAGTCGTCTGGGTTGCCGGTTTCGTTGGCTTGGAATCGATTGATCCTTTCATAGGTGAAAAAGACCTCGACCGGTTCATGTTCAGCCTGTCTTTCGTAATTACTCACGATCTTACAATAATTAAATTGTACATATTCTTCTTCAAAAATCGTGAAATTCAAGACATCGTACGCACATTGGAAATAGATTTGCAAGAGTATTATCAGAACGATGACAAAACACGTAAAACAGTCCGTATAACAAGG…	IVMAEPSTSPRRFFAIQFILLRFLGLGWWHHPDEGDTNNFPGLYLYYSIATEVVWVAGFVGLESIDPFIGEKDLDRFMFSLSFVITHDLTIIKLYIFFFKNREIQDIVRTLEIDLQEYYQNDDKTRKTVRITRILTALFIFFGWLTIGNTSIYGIVQDVHWKAEVAQFNDTSLRPFRTLPQPIYIPWNYQSDFSYIATFLLETIGLLWTGHIVMTIDTFIGSVILHMSSQFSIMQEAISTAYDRTMDQLAEGIIRDDSFVIDNSHDMDAENRLERIVRTYCSEQEIENALENTFRSCFRQHQILISCVEKFASIYSYGFMTQLVSSLAAICVIMVQVSQDASSFKSIRLVTSLAFFVVMIIQLALQCFTGNELTYQALRVSEAVMGCK*ESVPARLRGS…
Thar	Tithorea	ORloc68	OR08	Tithorea_Thar.Scf0000241G1.1	Scf0000241	16403	18353	-	1951	4	FALSE	140	3	cl20237	1	126	125	N	107.373	4.33e-29	Scf0000241	16403	18353	Thar.Scf0000241ORloc68.1	100	-	17381	18352	255,0,0	4	1041156102103	0,1207,1674,1847	AGATTTTGCCATTTGGTCGAAGAATTATTCAGTTTGACAGTCTTCGCACAATTCAGTATGGCTTCTGGTATTATATGTGTCTGTTTGTACCGCTTCACTTTGTCAGCTCCTATTCAGTACTACATATTCTTAGGAAGTTACATATTTGTGATGACGGTCCCCATATTAGTTCCATGTTACTTTGGGACAAATATAATGGAAAAGAGTAAGCTATTATCAAATGCTGTTTATTCCTGTGATTGGACTTCGAGATCTCAACGATTTAAACGCAGTATGATGCTCTTTGTTGAAAGGGCTAATCGTCCTCTCTCTATTACAGGATTGAAAATGTTTCCGCTTTCTTTAAGGACTTTTACTTCTATTATGAAATCGGCTTATTCATTTTTCAATTTGCTTCAA…	RFCHLVEELFSLTVFAQFSMASGIICVCLYRFTLSAPIQYYIFLGSYIFVMTVPILVPCYFGTNIMEKSKLLSNAVYSCDWTSRSQRFKRSMMLFVERANRPLSITGLKMFPLSLRTFTSIMKSAYSFFNLLQQMQVEEA
Thar	Tithorea	ORloc69	OR31	Thar_BanyOR48	Scf0000790	3363	6863	+	3501	8	FALSE	394	7	cl20237	128	385	257	N	113.921	9.62e-29	Scf0000790	3363	6863	Thar.Scf0000790ORloc69.1	100	+	3363	6863	255,0,0	8	180,130,205,261,100,105,156,45	0,253,801,1085,1454,2367,2825,3455	ATGTACCCTACTTTTGAAGCTTTTAGACCTCATTTTATTGCACTAGAAAGGGCTGGTTATTTTAAAATCATTTTCAGAAAAACTACAACATGGGGCGTTTATTTTCATAACTTATATCGTATATTTATATGGAGCATTGTTTTAATTTATAATTTGCAGCATATTATTCGTGCATTTCAGGTAAGGCAATGTACTGAACAGCTTGTGGGCACATTGTTTATTCTGTTAACAACTTTAAATGCACTTGGTAAACAAATGGCTTTTAATGTTCGTGTTAAACGAATCGACAAAATTATTGACATTATTTCTGGTGAAGCGTTTGCACCGACAACACCATACCATGTAGATGTTATGAAAATAAATGCATCGTCGATGTCCGGCCTCCTAATACTGTACCAC…	MYPTFEAFRPHFIALERAGYFKIIFRKTTTWGVYFHNLYRIFIWSIVLIYNLQHIIRAFQVRQCTEQLVGTLFILLTTLNALGKQMAFNVRVKRIDKIIDIISGEAFAPTTPYHVDVMKINASSMSGLLILYHLAISICGFLFIFYPLLNRALGESVFITGYFPFSVNESPAFELVVIFMGINLTLQAYGHVTMDCTIVSFYAQAKTQLQIFRYNLEHLMDEFELEVTNKTYIDDDINLKKLLHKKFVNCLKHYGQIVWLVKEVESIFSEATTVQLIVMVWVICMTVYKIVGLSILSAEFITMAIYLSCMMAQLYMYCYYGTHLKVESELVNDSVYESAWLHLSPTFRRHLLVLMERCKRTMEPRTAYIIPLSMETFISVLRSSYALFTILDRK
Thar	Tithorea	ORloc70	OR38	Tithorea_Thar.Scf0001588G1.1	Scf0001588	1234	2521	+	1288	5	FALSE	231	4	cl20237	16	208	192	N	50.7487	1.8e-07	Scf0001588	1234	2521	Thar.Scf0001588ORloc70.1	100	+	1234	2521	255,0,0	5	266,100,105,156,69	0,332,501,963,1218	ATGACGTACCCTCCAGCCGTGGAGGATATAAAAGACACTTGGAGCATGTTCATATTATTATACATTATGTTTCTATACTACAACTTCTTTACTACGCTTATGTATGGTGGTTTGGTACCTATGGGTGCAGTTCTAACGCTTCACAGTTGCGGACAACTGGAGTTAGCAAGGATTAAAATATTGACACTGTTTGAACAAGATAATTCCAACGATGAGATAATCGAAGAAATAAAAGATATAGCCAAACTGTTGCAAGATATATTTAGTTTCACAGAAAACATCAAGGTCAGCTTTATGATATTTTACGAACTAACCTTGAAAGCTTCGTCTGTCGGAATTCCGATTACGTTGATTCAAATTATTGCGTGTATGAAGAAAAGAGAACTGAGGATGGAGTTT…	MTYPPAVEDIKDTWSMFILLYIMFLYYNFFTTLMYGGLVPMGAVLTLHSCGQLELARIKILTLFEQDNSNDEIIEEIKDIAKLLQDIFSFTENIKVSFMIFYELTLKASSVGIPITLIQIIACMKKRELRMEFVSVFFASICLSSIPCYYSDMLMEAGKSLNLAIYTCGWERQWNPRIRKLLLLLLIRTSKSTALRTVFLEICLEALTGENTARIYPGDSKNCLKDKDISR
Thar	Tithorea	ORloc71	PseudoOR	Tithorea_Thar.Scf0002195G1.1	Scf0002195	173	1773	+	1601	4	FALSE	274	0	cl00490	151	274	123	C	75.0805	4.71e-16	Scf0002195	173	1773	Thar.Scf0002195ORloc71.1	100	+	174	1771	255,0,0	4	123111377217	0,541,727,1383	TTCCTAGCAGTCCTGTTGTATTCGTACTACGTGACCACGTTGGTCGGTATCGCCAACACGACTATGGATGCCTTTATAGCCACTATTTTATTCCAATGCAAGACGCAATTAAGAATTTTAAGGATGGATTTTCAGAATCTTCCAGAACGCGCCAAGATTGAAAGCAAGGAAACCGGTGAAAATTACGAGAGCACTCTAATTAAATTGTTCGTGAAGTGTTTTCTACATTACAGGGGGTCCATGATGGAAGGCTTGCGCGCAGCGACCCCCGCCATCCCTCACGGGGGATGCAACGTTCCATCGGCCACTGGCACCATGCGGGAGCGCAATGTTAGGGCGTTCCCCCGAGGCGTCCCCGCTGGTGTGCCAAGTGGCGACGAATGCGGCGTTGGGGACCGC…	FLAVLLYSYYVTTLVGIANTTMDAFIATILFQCKTQLRILRMDFQNLPERAKIESKETGENYESTLIKLFVKCFLHYRGSMMEGLRAATPAIPHGGCNVPSATGTMRERNVRAFPRGVPAGVPSGDECGVGDRHPTRHVRSGGRWRTELQIATWNVRGGMEQKMDEFLDVMDDRDLDVVCVTETKRKGSDTSDLPGGRVAFWAGVPESDRGCQGVGVLLSSRLVSAAVEYKAVNPRLLWVRLKLGITRVFLLVIYAPVSSAPLGELEEFWESVR
Mcon	Methona	ORloc01	OR50	Methona_Mcon.Scf0000002G527.2	Scf0000002	8576866	8578755	-	1890	5	FALSE	389	6	cl20237	179	382	203	N	45.7411	2.43e-05	Scf0000002	8576866	8578755	Mcon.Scf0000002ORloc01.1	100	-	8576868	8578725	255,0,0	5	41,156,90,100,812	0,254,531,763,1077	ATGAAATATTTTTGCTTATTTGTTAAAAAATACTCTAAAACAGTCGGAAAAAGAAACGAAGTGGACGAAATTACTATTGTCGCTACTATATTACAACGAATTTTTGGTCAACAAATTCTTGATCCGGAATGGACGTGGAAAAAATATTTTATACATCAATTGCTAAATTTACTTTTATTTGTTTACGTCTTTTTTGGTACTGTAAGATGCCTAACCATTACTACCGACGCTGAACTCGTTGCTGAGGCATGCTATACTATCATCATGATCATAATTTTTCCTATAAAAATGATACTTTTTATTAATAATAGATTTGTATTTAGGGCGCTTTATAAATTAGCCAAGACTACTCTTATTCAAGTTATCGGCACAGATTTCAGCCAAGACATTAGAACTGTA…	MKYFCLFVKKYSKTVGKRNEVDEITIVATILQRIFGQQILDPEWTWKKYFIHQLLNLLLFVYVFFGTVRCLTITTDAELVAEACYTIIMIIIFPIKMILFINNRFVFRALYKLAKTTLIQVIGTDFSQDIRTVLKKGSNIVYALFLMVLVPCSIYELSTLWNYLHGEQVLLSRSTHTLMPMSSPYFEIAWLLHSIFLFEISSTIILDMWFVLLIYFFCVACNSLGKILIVLLKEDESKIRYANRLNERLRIFYKIHVKQMAYLNRLSKMYKWLAFVPLCNAAMCTCLILLLMSKDMNWRFAPHLLPMFAEIFVYNWFGEQIKTKANYLYHALIEFDWMNLHLKDKKNYFIIITYMKRQFGIKTAIGNDLSLITMSAVLKVSYQAFTVLQ
Mcon	Methona	ORloc02	OR55	Methona_Mcon.Scf0000003G84.1	Scf0000003	959277	962666	+	3390	9	FALSE	345	6	cl20237	18	332	314	-	75.4014	2.29e-15	Scf0000003	959277	962666	Mcon.Scf0000003ORloc02.1	100	+	959466	962533	255,0,0	9	292,156,189,178,97,102,89,67,190	0,354,1254,1519,2166,2347,2681,3059,3199	ATGACGTCGTCCCACTGGTGTTATATATTTAACAAATTAGCGGGCGGTTCCGATCTCATAGACCTTGCTGTCGACTTATCTTTTTGCTACGATGCTTTGCAAGTTTTAGTCTTGTTTTTCTACATGTGTGTCATTAAAAATCGTATGCAGAAGTTTATATTTAAATTGGAGAAGGAATGGAGGTATGATAGCGATCTCCTACCTCACGTTTCTATATTCAAACGAAAACATATGGATGATTTTGAACGCGTAAATTATAAAATACATATACTTATTCAGACACTTCGTTATTTTTATATGGGGTTTCCCATAGTTGTAACGCTTGTCAAAAAGTACATTTTAAGGCAAGAAGTGGTCTATACGACTCCGCTGCAGTTCATAATGCCCTTTGAATTTAGA…	MTSSHWCYIFNKLAGGSDLIDLAVDLSFCYDALQVLVLFFYMCVIKNRMQKFIFKLEKEWRYDSDLLPHVSIFKRKHMDDFERVNYKIHILIQTLRYFYMGFPIVVTLVKKYILRQEVVYTTPLQFIMPFEFRDNILKFFFIYIIDNYNIVFVVAILNYSLLLLIVTMNHMQLLFKLLQEDIKEIVRLNNSDIDIKLNRTIQRHSKLTGLLHEFGSAFGAIFAIRLFFVSFTFCFYTLAAKINKRLEDFKNVVICTTTASVTFYCCLEGEDVANTAQDIAVVIYESSWENLSIKNKKILLFMMLRSQQDFYIPSTSLTNICLNSFIGIMKLTWSLISLFSSMYEK
Mcon	Methona	ORloc03	OR64	Mcon_BanyOR55	Scf0000003	5592941	5594632	-	1692	6	FALSE	398	6	cl20237	82	387	305	-	70.779	1.58e-13	Scf0000003	5592941	5594632	Mcon.Scf0000003ORloc03.1	100	-	5592941	5594632	255,0,0	6	454,307,97,111,174,51	1237,745,561,379,131,0	ATGAACGTGGGAACAAAATATTTATTAAAGGAATATTGTAAATTTGTCTATTATTCCGGTGTCGGTAATTTTTGGGATGATGAATCATGCGAAAATTCAATTCAATATAAATTTTATAGTTATATTTCTTTTACTGTTTATTTTATCATGATTCTACTAGAAAATCTAGCAGCTTTTTTTGCAGATTTCCCCGAAGTAGAAAAAAAATCTGCGATAATGTTTTCTGCTATTCACGATATTATTCTTCTTAAAATGTTTTTTTTATTGTATTACAAAAGTTCCATTAAAAAATTAAACTACGAAATGGCTTCGGCAATGAAACACATAGAAGAAGAAAAAGTTATGAAACAACAGTGGATAAAAGTACAATGGGGAATAATATTTTATGTTATAACTGTA…	MNVGTKYLLKEYCKFVYYSGVGNFWDDESCENSIQYKFYSYISFTVYFIMILLENLAAFFADFPEVEKKSAIMFSAIHDIILLKMFFLLYYKSSIKKLNYEMASAMKHIEEEKVMKQQWIKVQWGIIFYVITVYLSLIAYGIESFRKVLVEGSPFYTVVTYIPDYYDISITASFLRIFFYMTWLYMMLPMIAADCMPIVHLIAMSYKFKTLCRYFEVIRLKFDENISNMRMECAVKLLKSRYRKGVIMHQKLMFLAEEIHHVFGIIMSLQVCESSAVAVLLLLRLALSVDLKMTNAFMTYTFVGSLFFLLALNLWNAGEITYEASLLSNSMFYCGWHLCKLDKQQHNEIRRLVLIGCAQAQKPMVLKAFGIQDLSYSTFVSVARMTYSVFAVFYQRRE
Mcon	Methona	ORloc04	OR27	Methona_Mcon.Scf0000003G381.1	Scf0000003	5701805	5706291	+	4487	9	FALSE	428	7	cl20237	90	417	327	-	139.73	4.77e-38	Scf0000003	5701805	5706291	Mcon.Scf0000003ORloc04.1	100	+	5701805	5706291	255,0,0	9	287,212,113,76,175,100,114,156,54	0,522,808,2179,2631,2909,3102,4141,4432	ATGAGTGCTTTCACCGAAAAAATCATAGCTATATTTCAACTGTACTTACCGTATGGTGTACTTGGTCCTTGTGAAAAGCTAAGTCCTCAAATGTACCACGGTATCCACGTATATTGGCTTAAATTTTTTGGCATGTGGTATTATAATGTTGATCCGAATAGTTTATTGTTCTGGTTGCATTTATTGTATACCGTATTGGTGTTATGGCTTGTTTGCTTTTTGCCTGGTATCGGAGAAGTATTTTATTTGCTCAGACGTCAAGAAGGTATTGGAGACATAGCGGAAGGTTTATACTTATTTCTAAGTGAAATGTATACGTATTTTAAAGTGGCTGTGTTTTGGCTGAATAAAGAGAAAATTTTAAATCTTCTGAAATTTTTATATTGCGATGAATTCAAG…	MSAFTEKIIAIFQLYLPYGVLGPCEKLSPQMYHGIHVYWLKFFGMWYYNVDPNSLLFWLHLLYTVLVLWLVCFLPGIGEVFYLLRRQEGIGDIAEGLYLFLSEMYTYFKVAVFWLNKEKILNLLKFLYCDEFKPEEMEHREILRRSIETARFVTTSYTTICVCAVSVAIILPITEDLDILPTNVEYPYLNVYESPFYGIAYIHQIYYKPATCIIDGVMDTICAAFIASAIGQIEILSYNLRNFEVLADNKRIRDLKNNNNLTNIITDRKYYICQRLKKCIIHYNAIIRYVSMIESAFSLASALQLMLSVMVLCLVGIQILSIENPREHPMQMVWTAVYLTCMLQEVFILCWFGNELILKSMELRQAAFDGPWLKMDSRTMMFIVIFLERCQRPLQVTAG…
Mcon	Methona	ORloc05	OR19	Mcon_HerdOR53	Scf0000003	5887931	5889496	+	1566	6	FALSE	401	7	cl20237	73	390	317	-	68.4678	8.36e-13	Scf0000003	5887931	5889496	Mcon.Scf0000003ORloc05.1	100	+	5887931	5889496	255,0,0	6	460,310,97,111,174,51	0,537,932,1098,1269,1514	CTCAATATGAAGAACTACGATATACTAAAAAACCTTTGTAAGAAAATATTTTATGTAGGTTTTGGGAACTTTTGGTATGAAGACAATTTTGTTGGATATGAAAACAGTATTCGGTATAAGATATTTTTTTACCTTTTATTTTCAATGTACGGGTTCTTGACTTTATTGGAAGTGATGGCCGCTTTTTTCGCGGACTTACCGGAAGATGAAAAAAGAGATTCAGTTACTTTTTCAGTAAGCCATACAATTGTAATGATAAAGATGTTCTCCGTAATAGTAAATAAGAAATCAATAAAAAAGTTATTACATGATATTATTCGGGTCTGTGAGTTATATGAAGAGGAGTCTTTAATGGAAGTAAAGTATAGAATTATGAAAATAAACGTCGTCGCTTATTTT…	LNMKNYDILKNLCKKIFYVGFGNFWYEDNFVGYENSIRYKIFFYLLFSMYGFLTLLEVMAAFFADLPEDEKRDSVTFSVSHTIVMIKMFSVIVNKKSIKKLLHDIIRVCELYEEESLMEVKYRIMKINVVAYFVTCYGSAACFVYEGFRKMNEGSHFITVVTYYPSFEDNSLLATVARFVTTIVLFIMLITMIILVDGFTMIILIMLKYKFITLRNYFVKLRKDIDAILETSNSQLATGHLTNGLIEGIVMHKELLRLSKEIDKAFGTVMAMQLCQSSGSAVSLLLQIALSDQLTFAASMKIIFFVVALFFLLGLYLCNAGEITYQASLLSESIFYCGWHALSIHYSCGRNVGRIVLQACTQAQRPLKMKAFKMMELSYGTFLLVLRGTYSVFALFYAQ…
Mcon	Methona	ORloc06	OR27	Methona_Mcon.Scf0000003G484.2	Scf0000003	7291936	7294374	+	2439	8	FALSE	305	4	cl20237	24	294	270	-	91.965	1.86e-21	Scf0000003	7291936	7294374	Mcon.Scf0000003ORloc06.1	100	+	7291936	7294244	255,0,0	8	205,116,76,115,100,102,150,184	0,285,478,682,1003,1176,1665,2254	ATGGTCCTAATGGAAACAATGATCTCTGTACAATTATTAGACTTACGCTGCCGTCGCCACCTACTAGATAAGTTGATAAAGAAACTGAATATAAAAGAATTTTTACATGATTCAGTTGAACAAAAAATATTAATAAATAGGGGAATACAGATATCTAGAAATTTATTTTTAGGTTTATTTATATCGGCTTCAGTTGATTTTCTAATTCATGCTATTTTGATAACGGGATGGAACGGATTTAAAAGTCTACCTGTAGATATGAACTTTTTAATCGTAGATATTAAAAAGAATCCATTATTTTCTTACGTCTTTGTATATCAGATCATATACAAGTTTTTGCTAATACCAATATATGCCTCACTTCAAACCATGAGATGGTCGTTTATGTTATGCGCTGCC…	MVLMETMISVQLLDLRCRRHLLDKLIKKLNIKEFLHDSVEQKILINRGIQISRNLFLGLFISASVDFLIHAILITGWNGFKSLPVDMNFLIVDIKKNPLFSYVFVYQIIYKFLLIPIYASLQTMRWSFMLCAATQLDIFIVNFKKINIEVKAEDFQDHFKRTILHNCAIIRLVNDIGNVFGGQFLLFFILNACVLCTTFLQVMSIKNILDVLWVVGFLLTLTSMLYIDCYFGSAITEKSAQMSTVIYSHPWIYLPQYLKKNLIITFNQRPLVIKAGKIIPVSIQTFTKVMNWAYQGFALFNQMKN
Mcon	Methona	ORloc07	PseudoOR	Methona_Mcon.Scf0000003G944.1	Scf0000003	13734210	13735885	+	1676	5	FALSE	233	4	pfam02949	35	144	109	N	27.5	3.9e-10	Scf0000003	13734210	13735885	Mcon.Scf0000003ORloc07.1	100	+	13734210	13735885	255,0,0	5	59,244,78,148,173	0,467,777,1093,1502	ATGAAATCCAAAAATAGCTTCCAGCAGAATCCCTTCAAAAACATACTCATTCGATACAATTTGTTTGCCTGCTTTGCTTTGGATGTCAACAGAATTTGGAGATTTTTACTTCTTGAGATTATACGTAATCGATTCAGCTTACTTCGTCAAAGGTTAGAAGAACAGCCTGAATGTCATTATTTAAATAGTAATGAAGTTAATAATAAGAAAGATAATAAAAAAAATCATATAAAAATTTGTAATAACTTATATAAACGTATTTTGGATACCGTTGAAGTTATAGCACCAGAATTTCACGCTTCTATGTTTGTAAGCATTATCTGCTCTCTACCAAAATTAGTTAGCAATTTTTACCACATCTTATTGGTTTTGGAGAAACACGAGCCCATTCAGTCTATT…	MKSKNSFQQNPFKNILIRYNLFACFALDVNRIWRFLLLEIIRNRFSLLRQRLEEQPECHYLNSNEVNNKKDNKKNHIKICNNLYKRILDTVEVIAPEFHASMFVSIICSLPKLVSNFYHILLVLEKHEPIQSIGFVIIHISQTCFLLFSPCIVLELHCLEVDKIRIHLINRLLEETDPKIREDLLLFLQYTEVRKYHCKIWRFIPLNISLPIEIANICISTVIVIINITHLYG
Mcon	Methona	ORloc08	OR32	Mcon_DiulOR48	Scf0000004	1172874	1175205	+	2332	8	FALSE	389	7	cl20237	62	379	317	-	152.056	5.99e-43	Scf0000004	1172874	1175205	Mcon.Scf0000004ORloc08.1	100	+	1172874	1175205	255,0,0	8	341,138,169,110,100,105,156,48	0,514,729,1130,1326,1639,1907,2283	ATGGCGATAAAGAAATCTGAAGATCTCTACTTAAATAGAGCTAAATTTGTAATGAAATTCTTGGGAGTTTGGGTCCCGCCCCCATTTGAAACAAGGGTCCATAAATATTATAGAATATTTATGATATTATTGCAGTATTTATTTCTACTATTTCAATTGATTTACATACTACAAGTCTGGGGTGATTTAGAGGCTGTCTCTCAGGCGTCCTATCTTTTATTTACGCAGGCCTCTTTGTGTTTTAAAGTAACAGTTTTGCAGGTTAACATGGATTCGCTGAAACAGTTATTAAAACGAATGAATGACAACATATTTTTGCCACAAACTGCTAAACACGAGAGAATTTTAAAATATCAAGCAAGAAGAATAAAACGCCTCCTTCTGGCGTTCATGATAAGC…	MAIKKSEDLYLNRAKFVMKFLGVWVPPPFETRVHKYYRIFMILLQYLFLLFQLIYILQVWGDLEAVSQASYLLFTQASLCFKVTVLQVNMDSLKQLLKRMNDNIFLPQTAKHERILKYQARRIKRLLLAFMISSQTTCALWALKPLFDDPDSRKFPFDMWMPVEPEYSPHYEIGYTFQLLTICMSAYMYFGVDSVALSMVIFSCAQIHIIKDKILSIRPTRIENSKYAKNKMIVATNNKKLIECIKQHQAVVSFTELVENAYNTYLFFQLIGSVGLICMSALRILVVDWRSLQFFSILTYLSVMISQLFVCCWCGHELTATSEDLHTVFYTSNWYEQDVKFKRCLCFAMMRMSRPMVLRAGHYISLSRQTFVAILRMSYSYFAVLNQTK
Mcon	Methona	ORloc09	OR10	Mcon_BanyOR49	Scf0000004	1175852	1179106	+	3255	8	FALSE	384	7	cl20237	54	375	321	-	150.515	2.15e-42	Scf0000004	1175852	1179106	Mcon.Scf0000004ORloc09.1	100	+	1175852	1179106	255,0,0	8	317,138,169,122,100,105,156,45	0,439,1080,1399,1588,1803,2989,3209	ATTTTTCTCAATAGACCCAGAAAAATTCTAATAGCACTTGGTATTTGGTTATCACCAAAAAATTATATGATTTTACGTACTTTATATAAAGTTTTGATAATGCTAATTCAATACTCGTTTCTTTTATTTGAAATAATGTATATAGTGTTTGTTTGGGGTGATATTGATAAAGTATCTGAGGCTTCGTATTTAATCTTCACGCAGGCTTCTCTCTGTTATAAAGTGACAGTGTTAATTGTTAACAGAAATAACTTAATTATCTTACTTGGTTATATGACAGCTGATATATTTGAACCACAAACATTGTTACATGACAGAATTCTATACAGCAATGCTCGAAAAGTGAACAAATTATGTGGAATATTTCTGATAAGTGCGATTACGACTTGTTCTTTGTGG…	IFLNRPRKILIALGIWLSPKNYMILRTLYKVLIMLIQYSFLLFEIMYIVFVWGDIDKVSEASYLIFTQASLCYKVTVLIVNRNNLIILLGYMTADIFEPQTLLHDRILYSNARKVNKLCGIFLISAITTCSLWAIMPLFDDAEKRFFPFKIWMPVDPQDTPQYHFGYIYQVGTIYISALLFYSVDSITLGMIIFGCAQLEIVIDKIGHLFQIQNVPLFSKLNTVEKEKKINENIKLFHDCIRQHQAVIRFIEILENTYHANIFFQLSATVGIICIIGLRISIEEPSSVQFYSMLGYMVTMLSQLLLYCWCGSQLTIKSEELRECLYQCPWYEQDAKFKRSLIIAMERMKRPIIFKAGHYIPLSRPTFISVLRSSYSYFAVLNQA
Mcon	Methona	ORloc10	OR58	Methona_Mcon.Scf0000004G401.1	Scf0000004	6283246	6294914	-	11669	6	FALSE	436	7	cl20237	96	425	329	-	91.5798	1.6e-20	Scf0000004	6283246	6294914	Mcon.Scf0000004ORloc10.1	100	-	6283415	6294860	255,0,0	6	223,159,105,100,875,72	0,348,4612,10048,10646,11596	ATGAAATCACTAACAAAGCGTTTCTGGGATCTGGTACTTTCGTACGTAAAAGTACGTACGGTAGATGAAAATCAGAAATGTATTCAGAAAAAATCTACTCAAAAACTAAATGTTAGGAATATCATAGAAAACCACATCCAAAATACGGGCATTTGGTTTGGCAATAACGGATCTCAGTTACATGGGATAGCAAAAATATCTATATTTTGTTTCTTTGTTACAAACTTAACACAACTTACAGCCTTGGTTATGGCAAAAGACGATTCTAAGAAACTCTTCGCCTGCTTTAGTGTTTTTACATTTTGTGCGATGTGTTCCTTGAAGCTATGGTCATTGCTGATCTATCGGAAACTTTGGAAATCTCTGATTATCCAATCCTCGTCATTGGAAAATTATCAT…	MKSLTKRFWDLVLSYVKVRTVDENQKCIQKKSTQKLNVRNIIENHIQNTGIWFGNNGSQLHGIAKISIFCFFVTNLTQLTALVMAKDDSKKLFACFSVFTFCAMCSLKLWSLLIYRKLWKSLIIQSSSLENYHLNNVQSTYEYDSEDENFELSLHIDSYTDKFYNISSHLTKIYYFTVTIFITSPFIEYVFFVYNGSKNQKYPHILPGWAPLDSSIFGYSVTIIMEAIAAVYCVSIHKVFDITAIGLMIFITGQFSLVQKLSERIGGKGEKFIITKKRDTRAYYRIKNCHRIHVLLLKLVSELGKLMQYILGIYFFVATLTLCSVAVQLQWENLSATQIISLLQYMCGILTQLFLFCHYGDAMFNQSSVSLGEGPYYAAIWCLGTKVCREIAILSVGMS…
Mcon	Methona	ORloc11	OR30	Methona_Mcon.Scf0000004G480.2	Scf0000004	7401513	7403753	+	2241	5	FALSE	396	7	cl20237	68	385	317	-	99.2838	2.12e-23	Scf0000004	7401513	7403753	Mcon.Scf0000004ORloc11.1	100	+	7401585	7403456	255,0,0	5	848100105156351	0,963,1255,1575,1889	ATGTCCGCTCCTATAAAGTTTGAGGAAATTTTCAAAATATCTACATATTCTCTTCGTTTGAACGGCGCTCATCCCTTTTACAGAAAACGAACCAAATTATGGCTGTTCAAAAATTATTTTTTTCGTTTTTTAATGTTAGCATGCTGTGTATTACTTATCAATTCTGTTATTTATCACGATATTAAATCTAAAAATTATCCGGAGGCTATAAAAAACGGCATAATGGCAATCGTCGCCATAACTGTAACTTTCAAACACTCAGTTCTCTTATATCACCATGGTTCCATAAAACAACTCATAAACGAATTAAACGATGATTATGAAGCAGCTATCGATGGTGAAGAGGAGGATAAAGAAATTATTTTAAAATATACAAAAAGGGGTGTTAAAATATGTCTG…	MSAPIKFEEIFKISTYSLRLNGAHPFYRKRTKLWLFKNYFFRFLMLACCVLLINSVIYHDIKSKNYPEAIKNGIMAIVAITVTFKHSVLLYHHGSIKQLINELNDDYEAAIDGEEEDKEIILKYTKRGVKICLFWLASASLTSFMFPIKATIEMIGLYIKGKFELIPMFDFTYPDIINQYKNYHSMYFMLFVVCFLFDMYSLSVYIGFDPLVPIFMLHTCGQLDLLSKRIMIIFSKNSSIQEINNELKSINIKLMKIYRFVKTVQKIFIILYEFNMKTTTFLLPFSVFEIMQSLREKKINFEFIFFFSGAVLHFYIPCYYSTLLIEKNESFRNAIYFCGWEKQSNIKIRKTILLMLTRTYMSLGIKTVFYPISLDTFAEMTRQAYGIYNIMNAAWG
Mcon	Methona	ORloc12	OR51	Methona_Mcon.Scf0000004G740.2	Scf0000004	12128174	12130841	+	2668	5	FALSE	400	7	cl20237	68	393	325	-	111.61	8.96e-28	Scf0000004	12128174	12130841	Mcon.Scf0000004ORloc12.1	100	+	12128225	12130267	255,0,0	5	854,97,105,156,616	0,1316,1504,1799,2051	ATGACTTCTATGATACTTAGACTGTTACAAAAGTTAGAAGATCCAAAGCGTCCTCTACTAGGTCCAACTATTAAATGGTTAAAATTGTATGGACTGATATTACCCCGAACCAGAAAAGGAAAAACCATATATTTGACAATATTGACATTAATGGGGCTCTTTATTATTTCGGAATATGTTGATATGATTATTATGAGATCTGATGTCAACCATTTGCTTTTAAACTTTAAATATTCAATGCTTAGTAGTGTCAATGTCATTAAGGTCATAACGATGTATGCCTGGCATAAGCATTGGATGGGAATTTTTAAATTTATAACTGAGGTTGATATAGAAAGAAGAAATGCTCCTGAACCCATATACCAGGAAACCGTTAGGAAATACACAAGATACTGTCGT…	MTSMILRLLQKLEDPKRPLLGPTIKWLKLYGLILPRTRKGKTIYLTILTLMGLFIISEYVDMIIMRSDVNHLLLNFKYSMLSSVNVIKVITMYAWHKHWMGIFKFITEVDIERRNAPEPIYQETVRKYTRYCRIITYIYWFLGYCTVIMIVVQPAAKYLLSSTYRQNVKDGTEKYLEVVNSWTPLDKTTMSGYLLSNLIQGVASLYSGGWITSYDTNAFVLMIFFRGELELLKRDCQSLFGSKENPVTKKEALKRIEKCHKRHNDILKYFRLFDSCLSPIMLLYVIVCSVMLCATTFQLTTESSTMQKLITFQYLMFGVSQVFIYCWHSNDIFYVSQDLMLGPYESIWWTRTLSEQKNLHLLIGQLNKTIVLTAGPFSYINLATFINILKGAYSYYTLLN
Mcon	Methona	ORloc13	OR51	Methona_Mcon.Scf0000004G741.1	Scf0000004	12137937	12140761	-	2825	5	FALSE	400	7	cl20237	68	393	325	-	109.299	4.75e-27	Scf0000004	12137937	12140761	Mcon.Scf0000004ORloc13.1	100	-	12137937	12140761	255,0,0	5	42,156,105,97,803	0,245,494,681,2021	ATGATTTCTATGATTCATCGGCTTTTTCTGAAGCTCGAAGACCCTAAACGCCCATTATTGGGCCCAAATGTAAAATTATTGAAATTGTATGGGTTAATATTACCTAAAGAAAGAAAAGGAAGAATTATATACTTGACACTTCTAATGATAATGACTCTTTTTGTTGTAACTCAGTACATTGACATGGTACTAATGAGATCCGATGTAAGTCATCTACTTCTGAACTTTAAATACTCAATGCTAAGTACAGTAAACCTCATTAAGATCATGACGATGTACGCTTGGCATAAACATTGGATGAGTGTTCTACATTTTATAACTGAAGTTGACATAGAAAGAAGAAATTCCCCAGATCCAATATACCGAGAAACCGTCAGAAAATATACCAAATATTGTCGA…	MISMIHRLFLKLEDPKRPLLGPNVKLLKLYGLILPKERKGRIIYLTLLMIMTLFVVTQYIDMVLMRSDVSHLLLNFKYSMLSTVNLIKIMTMYAWHKHWMSVLHFITEVDIERRNSPDPIYRETVRKYTKYCRIITYIYWFLGYCTVTMIVLQPAAKFLLAPTYRQNVREGKEKYLEVVNAWAPFDKSSGSGYLISITIQGLASLYSGGWITSYDANAFVIMVFIRGELELLKQDCRKLFGTEESPVTKEEAMVRIIKCHNRHNDLLKYFRLFDSCLSPIMLLYVIVCSVMLCATTFQLTTESSAMQKLITFQYLMFGVSQVFIYCWHSNDIFYMSQDMIMGPYESNWWMRSVSERKNVHLLAGQFDKTIVLTAGPFSLINLTTFINILKGAYSYYTLLN
Mcon	Methona	ORloc14	OR31	Mcon_BanyOR48	Scf0000005	2598317	2601902	-	3586	8	FALSE	394	7	cl20237	66	385	319	-	124.707	1.13e-32	Scf0000005	2598317	2601902	Mcon.Scf0000005ORloc14.1	100	-	2598317	2601902	255,0,0	8	180,130,205,261,100,105,156,45	3405,3202,2719,2370,1865,861,346,0	ATGTACGCAAATTTTGATGCATTTAGACCTCATTTTATTTCACTGGAAAGGGCTGGTTATTTTAAAATCGTATTTAGAAAACCTACAACACGGGGTGTTTATATTCATAATTTTTATCGCATGTTGGTATGGAGTGCTGTTATAATTTATAATTTGCAACATATCATTCGTGCTTTTCAGGTAAGACATTGTACCGAACAGCTAGTGGGTACATTGTTTATTCTGTTAACGACCTTAAATGCTCTTGGTAAACAAATGGCTTTTAATGTTCGTGTTAAACGAATCGACAAAATCATTAATGTTCTTATTGGTGAATCTTTTGCACCAACCAACTCTTACCATGAAGATGTTATGAAAATGAATGCAGCCTCTATGTCTGGACTTCTTGTATTGTACCAC…	MYANFDAFRPHFISLERAGYFKIVFRKPTTRGVYIHNFYRMLVWSAVIIYNLQHIIRAFQVRHCTEQLVGTLFILLTTLNALGKQMAFNVRVKRIDKIINVLIGESFAPTNSYHEDVMKMNAASMSGLLVLYHLSIGVCGFLFTFYPLINRALGQPVFITGYFPFDINESPVFEIVVILMGINITLQAYGHVTMDCTIVSFYVQAKTQLQILRYNLEHLIGDFELQGTDKIYIDDDIHLKKLLHKKFVDCVNHYGQIVWLAKEVESIFSEATTVQLLVMVWVICMTVYKIVGLSILSAEFISMAMYLLCMMMQLYIYCYYGTQLKVESELVNESMYLSAWLSLSPKYRRHLLVLTERCKRTLEPRTAYVIPLSIETFISVLKSSYTLFTILARK
Mcon	Methona	ORloc15	OR29	Mcon_DpleOR60	Scf0000005	4158320	4161844	+	3525	5	FALSE	402	7	cl20237	65	394	329	-	87.3426	2.95e-19	Scf0000005	4158320	4161844	Mcon.Scf0000005ORloc15.1	100	+	4158320	4161844	255,0,0	5	785,97,126,156,42	0,2904,3072,3253,3482	ATGATAAAAGCATTTCTAAACAGTTTTGAAGATCCAAAAAGGCCGCTTCTTGGTCCTAACTATTGGCTATTAAAAAAGATAGGACTAATTTTACCAGAGAACCGGGCAGCTAAAATAGCGTATATTATATTGCACGAAATAGTAGCATTTTTTGTTCTTACCCAGTACATGGAGTTATACGTAATAAGATCAAACTTAGACCTCGTTCTCACAAACCTGAAGATATCGATGTTAAGCATAGTTTGCACTGTGAAAGCAAACACATTTGTTTTTTGGCAGGTCAGCTGGAAAGAAGTCATCGAATACGCGACTCGGGCTGACCAATATGAAAGGGAAAATCAGTCAAATAAAAGACGTAGCATAACTTATTCCTACACTAAATACTGCCGTCGGATTGTA…	MIKAFLNSFEDPKRPLLGPNYWLLKKIGLILPENRAAKIAYIILHEIVAFFVLTQYMELYVIRSNLDLVLTNLKISMLSIVCTVKANTFVFWQVSWKEVIEYATRADQYERENQSNKRRSITYSYTKYCRRIVYFYCVLVFTTFITVTTTPLMRYLSSASYREGLSNGTEFFPHIFSSWMPFDKYSSPGSWITVMWHVGLCAYGAGIMAAYDTIIMVLMVFFGGKLELLRERCKHMFDNNDDGHQAELRIHELHNIHVLLMKYSRLFNSLLSPVMFLYVVMCSLMLCASAVQLTSATDATQKLLMAEYLVFGIAQLFLFCWHSNDVLIKVSLFFVFSQQVRIGPYEGNWWAANSKQSRNVLFLAGQLGLVHTYTAGPFTQLTLSTFITILKGAYSYYTL…
Mcon	Methona	ORloc16	OR35	Methona_Mcon.Scf0000006G552.1	Scf0000006	8235875	8240341	-	4467	10	FALSE	401	6	cl20237	70	384	314	-	121.625	1.63e-31	Scf0000006	8235875	8240341	Mcon.Scf0000006ORloc16.1	100	-	8236048	8240042	255,0,0	10	242,67,89,99,97,193,183,150,274,121	0,546,703,1598,1824,2031,2303,3024,3908,4345	ATGGAATCGAAACAACTGTCTCCAATGTTTGAAGATATGGTCAGTCGTCAAATGAATCTATTAAAATTTATTGGAATAGATGTATTTAATAAAAGTAAAAGCAATCCCTTTATAAAGTATAGTCGAATAACATTTTTTGGAAGTTTATTGATGATCATGTTACTGGGCCAAGTTCTATATGTTATGAAAGGAAGTAAGATTGGTGCAAACTTCTTGGACGTAGTTAATGCTATACCAAGTGTTTTTATAGTAATTCAAGTTTTAGTTAAGTTGTGGGTGTTTGTACTAAGAAAAGATCAAATAAGAGACATAATTTTTGAGATAGGAGAAGTATGGCCCGAATGCATTGACGAAGAGAAAAGTGAAGAATTACAAAAATGGATTAAAAAACTAAAGCTC…	MESKQLSPMFEDMVSRQMNLLKFIGIDVFNKSKSNPFIKYSRITFFGSLLMIMLLGQVLYVMKGSKIGANFLDVVNAIPSVFIVIQVLVKLWVFVLRKDQIRDIIFEIGEVWPECIDEEKSEELQKWIKKLKLFDNVFFRSAVVSVLCFASSPMLITIYQFSTKNDAEYQLILQVYLFCELNSNLKYVIVYMHQFITCTIFHLCIYVSCDFVLVDLIFALSSLLSLVQIDLRNMKISSVRRRNKNDCDDIKSVVKTHQKLLGLTKRLSEIFGPVIFSQVSFSSIVICCYGFMAIIADGMFLRNATASLGIMFAIFVLAWPGQLLIDTSLEVADAAYQCDWYERSKNFRKYISILIARSQKPCQLSALGFSDLSLAMFSKVLSTSWSYLSLLNQMYEEVF…
Mcon	Methona	ORloc17	NymOR4	Methona_Mcon.Scf0000007G260.1	Scf0000007	4510404	4514907	+	4504	4	FALSE	406	7	cl20237	82	396	314	-	72.705	3.23e-14	Scf0000007	4510404	4514907	Mcon.Scf0000007ORloc17.1	100	+	4510406	4514848	255,0,0	4	123196218745	0,2671,2977,3758	ATAATGGAGAGTTTCTTCGGAAAATTTAGTTTAGATTATTGTGATCTGGCGACAATAATAAATAATATTGGTGTGCTTTTGAGGTTTTTAACTATTAATATTAATAGAAGTCACACACAGCCCATTTCCAGAATATGTTACTTCATGGTCGTTTTCAGTGGGGCATGTTATACCTATACCTATATAGTCTCTATGGTTTGGTTTGTTTTGGCGAAATGTACACAGACCGGGGATTACATAAGCGCTATGGTGGTACTTTCTCTTTCTATGTGCAGTTTTACCATAATTCCTAAGATTTTCTACATGAAATATTACAGCAAAACAGTAATGAATATAGTAGATGAATATTTACGCTGTGATGAACTAGTAGTGAAAGATACACGTTTTGAGACGAACATT…	IMESFFGKFSLDYCDLATIINNIGVLLRFLTININRSHTQPISRICYFMVVFSGACYTYTYIVSMVWFVLAKCTQTGDYISAMVVLSLSMCSFTIIPKIFYMKYYSKTVMNIVDEYLRCDELVVKDTRFETNILKVLRVVKKQVITAWTVLTINGLVYISVPFLRPGRHFSEDLFILYGLDPMIESPNYEIASLLFTLAVYFTVTMTVHITLFIIVIIGYLEAQMFALSTELTNIWRDSEKFYNFYKNHNRIVVKEIMRNIFLKNRLRDIVRFQMININLRNKVEKELRFVFFTDFMFIILALVTELVGGLENTMLQIPFTFGIVFIDCYIGQRLINASTAYESSVYSCQWENFNISNQKTVLFMLQCSQKSMTLSAGGIAVLNFPSLMFILRSTYSAY…
Mcon	Methona	ORloc18	NymOR4	Methona_Mcon.Loc18	Scf0000007	4529198	4530849	+	1651	3	FALSE	342	6	cl20237	14	332	318	-	81.5646	1.72e-17	Scf0000007	4529198	4530849	Mcon.Scf0000007ORloc18.1	60	+	4529198	4530849	255,0,0	3	125218686	0,266,965	TTGATTTGGTTTGTTTTGGTGAAATGCCCACAGACCGGGGATTTCACAAGTGCTATGGTGGCACTTTCTCTTACTATGTGCAGTATTACCTCAATACCTAAGTTTTTCTACATGAAGTATTACAGCAAAACAGTAATGAATATAGTAGATGAATATTTACATTGTGATGAACTGGTAGGAAAAGGCACACGTTTTGAGGCGAATATTTTGAAAGTGTTGAGAATTGTCAAAAAGCAAGTCACTATAGCTTGGACTGTATTGACTATTAACGGCGTAGTCTACGTAAGTGTGCCTTTTTTGCGACCTGGTCGTCATTTCTCAGAAGATCTATACATTCTGTATGGTCTAGATCCAATGGTCGAATCCCCAAACTATGAAACAGCATCATTATTGTTTACA…	LIWFVLVKCPQTGDFTSAMVALSLTMCSITSIPKFFYMKYYSKTVMNIVDEYLHCDELVGKGTRFEANILKVLRIVKKQVTIAWTVLTINGVVYVSVPFLRPGRHFSEDLYILYGLDPMVESPNYETASLLFTLAVYFSVTMTVHVTLFIVVIIGYLEAQMFALSTELINIWGDSEKFYNFYKNHNRIIVKERVRNIFLKNRLRDIVRFQIININLRNKVEKELRFVFVTDFMFIMLALVTELVGGLENTMIQIPFTFGIVFIDCYIGQRLINASIAFENSVYSCQWENFNVSNQKTVLFMLQCSQKTMTLSAGGIAVLNFPSLMFILRTTYSAYTTLKSSA
Mcon	Methona	ORloc19	NymOR4	Methona_Mcon.Scf0000007G321.1	Scf0000007	5128791	5131698	-	2908	4	FALSE	404	7	cl20237	265	395	130	N	60.7639	2.83e-10	Scf0000007	5128791	5131698	Mcon.Scf0000007ORloc19.1	100	-	5128791	5131698	255,0,0	4	683218196118	0,904,2432,2789	ATGACTAATTTATTTGGAGAATTCAGTTTAAATTATTGTGATCTGCCAACATTATTTCGAAATATTGGGGCGTTGTTGAGGATATTGACTATTAGTATCGATAAGAATTCCACGCAACCAATATCCTTCATGTGTTACTTCCTAGTCATATTTGGTATGTCATGTTATGGCTATATGTATTTATTTTCCACCTTCTGGTATGTCCTGGCGAAATTTCCTGAGACCGGGGACTTTATTAGAGTTATGGTCATAATTTCACTTACAACGTGCAGTCTATTCTTCATTCCGAAGATTTTCTACATGAAATATTACAGCAAAACGGTTATAAGTATAGTAGATGAATATCTAATTTGTAATGAATTGATGGTGAAAGATACGCGTTTTGAGACGAATGTCTTG…	MTNLFGEFSLNYCDLPTLFRNIGALLRILTISIDKNSTQPISFMCYFLVIFGMSCYGYMYLFSTFWYVLAKFPETGDFIRVMVIISLTTCSLFFIPKIFYMKYYSKTVISIVDEYLICNELMVKDTRFETNVLKMLRLLKKQATHTWIFMMINVMIYIILPLCRPGRHFSEDLILVYGLEPMFESPNYEIVTFMSAISVCFTVSTTVHITLFIIILIGFIEAQMLSLSEELNNVWEDSEKFYNFYNIYNETVEKDTSRNIFLKIRLRDILRFQILNINLRNKVEKELRFIFVADFIFVIVALVSELVGGLENTMMQFPFTFSIVFIDCYIGQRLIDASTVFENAVYSCKWENFNKSNQKTVFFMLQCSQKTMTLSAGGIAVLNYISLMYILKSTYSAYT…
Mcon	Methona	ORloc20	NymOR4	Methona_Mcon.Scf0000007G318.1	Scf0000007	5134315	5135974	+	1660	4	FALSE	410	7	cl20237	78	396	318	-	75.4014	5.02e-15	Scf0000007	5134315	5135974	Mcon.Scf0000007ORloc20.1	100	+	5134315	5135974	255,0,0	4	121196218698	0,211,492,961	ATGTCGAGATTTATCAATAAATTTAGTTTGGACGATTGTGATCTGCCGATCATTTTATGGAACATTAATGTATTATGGAGAAAAGGAACTATCAACATTTATAGAAAATATACATCCGAACCGATTTCCTGGATTTACTACGTTATTATTTTTGGCAGCGCAGGCTGCTATATGTATGCCTACGTTCTATCCATGATTTGGTTCTGGCTGTTCAGGCTTCCTGAGACTGGGGATATTAAAACTGCTGTAGTGGAACTCTCCCTTGCACTGGCCAGTGGAACTTGCATCGCTAAGTTTCTTTATATGAAGTTATATGCCAACACGGTGATGAATATAATAGATGAATATCTTTGTTGTGACAAATTAGTAGTGTCAGGCACTCGTTTTGCATCGAACTTA…	MSRFINKFSLDDCDLPIILWNINVLWRKGTINIYRKYTSEPISWIYYVIIFGSAGCYMYAYVLSMIWFWLFRLPETGDIKTAVVELSLALASGTCIAKFLYMKLYANTVMNIIDEYLCCDKLVVSGTRFASNLLKKLRILKKRAMSVWLILIGNALVYFLIPVLMPGRHFNEDLCVLYGLEPMFESPNYEIAFLIMTAGVYFAVFILVHTTIFIIVIVGYLESLMMTLSEELTRIWDDSQQFVIKYEYVYNNLRQDQVKNIFIKNRLNDIIKFHIIGLNLRHKVDKELRVVFIMEFLFMILAVVTELIGGLENTYLEVPFTAGQAFIICLIGQKLIDASLIYENTLYSCRWENFDVSNQKTILLMLHCSQKPMTLSAGGVAVLSLPCFMSILKSTYSAY…
Mcon	Methona	ORloc21	NymOR4	Methona_Mcon.Scf0000007G319.1	Scf0000007	5138709	5141692	+	2984	5	FALSE	410	7	cl20237	81	400	319	-	60.3787	4.19e-10	Scf0000007	5138709	5141692	Mcon.Scf0000007ORloc21.1	100	+	5139862	5141537	255,0,0	5	101210196218844	0,1073,1369,1687,2139	ATGGCTAGAACAATGTTTAAACTAGTGGAAAAGTTCGGACTGGACTATTACGATCTGCCGACGATGTTATGGAATGTCGGCGTGTTATTAAGAACCTTAACGATTAATGTTAACAGAAAGTACAATCAACCTATTCCCTGGACATATTACTTCATAGCAATTTTTACTGGTATATGTTATTTCTATACGTATATGCTTTCCACTGCCTGGTTCGTTCTGGTGAGATGTAAGGAGACTGGGGATTTCATTAGTGCAATGGTGGCACTTTCACTTACAATGTGTAGTGTTACCTGCCTCCCTAAATTATTTTATATGAAATATTACAGTGAGACAGTGATGAATCTAGTAGATGCATTCTTGAATTGTAATGAATTGGTGGTGAAAGGCACAAGATTTGAG…	MARTMFKLVEKFGLDYYDLPTMLWNVGVLLRTLTINVNRKYNQPIPWTYYFIAIFTGICYFYTYMLSTAWFVLVRCKETGDFISAMVALSLTMCSVTCLPKLFYMKYYSETVMNLVDAFLNCNELVVKGTRFEKNFTKNLRVVKKQATIAWGVLTVNGVVYVSVPFLRPGRHFSQDLFVLYGLDPMINSPHYETASFLLTAAVYFSLTVMVHITLFIIVIIGFLEAQMLALSIELTNIWDDSEKFYSYYHKIYNETSDKNELKNLYVKIRLRDIVKFQIVNINLRNNVERELRFIFVNDFIFMIFALVSELVGGLENTMIQIPFTIGIVFIDCYIGQRLIDASKAFENAVYSSKWENFNVYNQKIILYMLQCSQKTMTLSAGGIAILNFPYLMFVFRST…
Mcon	Methona	ORloc22	NymOR4	Methona_Mcon.Scf0000007G320b.1	Scf0000007	5149678	5149918	+	240	1	FALSE	80	0	cl20237	31	80	49	N	41.8891	6.9e-06	Scf0000007	5149678	5149918	Mcon.Scf0000007ORloc22.1	60	+	5149678	5149918	255,0,0	1	240	0	ATGATTGTTGCTATTGTAACCGAACTGGCTGGTGGTTTGGAAAATACCTTTTTTCAGATGCCTTTTACACTAGGAATAGTAATCGTGGACTGTCTGATAGAACAGAGACTTATTGACACTAGCATAGTCTTAGAACACGCCTTGTATTCTTGCAAGTGGGAGAATTTTAATGTTTCGAATAAGAAAACGATACTTTTGATGCTACAATGTTCACAAAAAGCATTGATATTATCAGCTGGT	MIVAIVTELAGGLENTFFQMPFTLGIVIVDCLIEQRLIDTSIVLEHALYSCKWENFNVSNKKTILLMLQCSQKALILSAG
Mcon	Methona	ORloc23	NymOR4	Methona_Mcon.Scf0000007G320a.1	Scf0000007	5151553	5153586	+	2033	4	FALSE	405	7	cl20237	152	393	241	N	63.4602	4.53e-11	Scf0000007	5151553	5153586	Mcon.Scf0000007ORloc23.1	60	+	5151553	5153586	255,0,0	4	121196218680	0,372,892,1353	ATGTTGAAAAATATTAAGAAGTTTGGTTTAAATTATTCTGATCTGCCTACGATGCTGTGGAATGTTGGTTTCTTGTTAAGAGGTGGAACTATGAACATTAACAGAAAATATGCATCGAAACCAATTTCCTGGATTTTCTACATCCTCATTTTCGGCAGTTTTGGGTGCTTCGTATACGCGTATGTAATATCCCTGATATGGTTCTTGGTAGTCAGGTTACCTGAGACTGGTGACATCAAAACTGCTGCTGTGGAACTCTCCCTTGCGGCAGCCAGTGGAACATGCCTTGCTAAGTTCCTTTACATGAAATTGTACGCCAACACGGTGATGAATATAATGGATGATTATATCTACTGCGATAAATTAGTAGTGAAAAACACACGTTTTGCTACTAATCTA…	MLKNIKKFGLNYSDLPTMLWNVGFLLRGGTMNINRKYASKPISWIFYILIFGSFGCFVYAYVISLIWFLVVRLPETGDIKTAAVELSLAAASGTCLAKFLYMKLYANTVMNIMDDYIYCDKLVVKNTRFATNLFKNTRIVKKRAITVWVVLIGNALVYLIIPVLMPGRHFTEDLYVLYGLEPMFESPNYEIAFLILTSGVYFAVYTIVHTIIFIIIIVGYLESLMSSLSEELNYIWNDSEKFYSKYNNINMEQQIKNLFIKNRLKDIIKFHIVSLTLRKKVDKELRVIFIIEFLLMILAIVTELIGGLENTYLEIPYTGGQVFIICLIGQRLIDASVRFEKSLYSCRWENFDVSNQRTILLMLQCSYKRMTLSAGGITELNFPCLMFIIKATYSAYTTL…
Mcon	Methona	ORloc24	NymOR4	Methona_Mcon.Scf0000007G323.1	Scf0000007	5156254	5162839	-	6586	6	FALSE	405	7	cl20237	74	395	321	-	59.9935	5.63e-10	Scf0000007	5156254	5162839	Mcon.Scf0000007ORloc24.1	100	-	5157886	5160937	255,0,0	6	2318,218,196,186,158,91	0,2544,4174,4565,4936,6494	ATGATAAATTTCTTTGGAGAATTCAGTTTAAATTATTGTGATCTGCCAACATTATTTCGAAATATTGGGGCGTTGTTGAGGATTTTGACTATTAACATTGATAAAAAATCTACGCAACCAATATCCTGTCTGTATTACTTCATAGTCACCTTTGGTCTATCATGTTATACATATGCATATTTATTTTCCACCTTCTGGTATATCTTGGTGAGATTTCCTGAGACCGGTGACTTTATTAGAGTTATGGTCATATTTTCGCTTACAATGTGCAGTGTATTCTTCATTCCCAAGATTTTTTACATGAAATATTACAGCAAAACGGTAATCAGTATAGTAGATGAGTATCTCCTTTGTCATGAATTGATGGTGAAAGGCACACGTTTTGAGACGAATGTCTTA…	MINFFGEFSLNYCDLPTLFRNIGALLRILTINIDKKSTQPISCLYYFIVTFGLSCYTYAYLFSTFWYILVRFPETGDFIRVMVIFSLTMCSVFFIPKIFYMKYYSKTVISIVDEYLLCHELMVKGTRFETNVLKILRLLKKQVTTTWAIMLINCLVYLVLPYFRPGRHLTEDMLIIYGLEPMFESPNYEIVTFVSAISVFFSVATTVHITLFIVILIGFIEAQMLALSEELNNVWEDSEKFHNFYNIYNKTIEKDAMRNIFLKIRLRDILKFQILNINLRNKVEKELRFIFVADFIFVIVALVSELVGGLENTMIQLPFTFSIAFIDCYIGQRLIDASTVFENAVYSCKWENFNKSNQKTVFVMLQCSQKTMTLSAGGIAVLNYISLMYILKSTYSAYT…
Mcon	Methona	ORloc25	NymOR4	Methona_Mcon.Scf0000007G324a.2	Scf0000007	5174565	5176398	+	1833	4	FALSE	376	5	cl20237	77	376	299	-	56.1415	9.89e-09	Scf0000007	5174565	5176398	Mcon.Scf0000007ORloc25.1	60	+	5174565	5176398	255,0,0	4	118196218596	0,260,855,1237	ATGGTTAAATTCATAAGAAAATTTGGTTTAGAATACTGTGATCTGCCATCTATTTTGTCTAATGTTGGTGTTTTATTACGAATTTTGACAATTAATATTAATAAGACGCATATTAAACCAATACCATGGATTTTCTACCTAGTACTCATCTACACTGCGGGTTGTTATACCTATGTTTATGTGATATCAGTATTTTGGTATGTATTCGTGAAATATCCTGAAACCGGAGACGTCAACACTGCCATTATAGAAATATCTCTTTCGATGTGTAGTGTTACAGCCTTATTTAAGCTTATCTATTTGAAGATGAATGCCCAGAAAATGATGGATTTAGTAGAAGAATATTTGAGCTGTAATGATTTAGTCGTAAGAAACACACGTTTTGCAAAAAACCTATTA…	MVKFIRKFGLEYCDLPSILSNVGVLLRILTININKTHIKPIPWIFYLVLIYTAGCYTYVYVISVFWYVFVKYPETGDVNTAIIEISLSMCSVTALFKLIYLKMNAQKMMDLVEEYLSCNDLVVRNTRFAKNLLKFLKLIKKRAITFWIGLVGNGTIYNTIPLLIPGRHFSEDLYIIYGLEPMFESPNYEIASVMMVTGVYFAVISVVHISLYIIVLIGFIESQMRALSEELSNIWNDSEKFYQNYNIHNRFVKKEKVRNIFLECRLRDIIKFQIMNLKLRNNVERKLRFFFLVDFFVMIVAIVTELVGGLENTFFQMPFTLGLVIVDCLIGQRLIDASIVFEQALYSCKWENFNVSNKKTILLMLQCSQKTLILSA
Mcon	Methona	ORloc26	NymOR4	Methona_Mcon.Scf0000007G324b.2	Scf0000007	5179252	5181436	+	2184	4	FALSE	407	7	cl20237	86	393	307	-	65.001	1.32e-11	Scf0000007	5179252	5181436	Mcon.Scf0000007ORloc26.1	60	+	5179252	5181436	255,0,0	4	121196218686	0,553,1012,1498	ATGTTAAAAAATATTAAAAAGTTTGGTTTAAATTATTCTGATCTGCCGACGATGTTGTGGAATATTGGTATTTTGCTAAGAATTGGTACTATGAACATTAACAGAAAATATGTATCTAAACCAATTTCCTGCATTTTATACATTATCATTTTCGGCGGCTTTGGGTGCTTCGTATACGCAAATGTAATATCTCTGATATGGTTCCTGGTAATTAGGTTACCTAAGACTGGTGACATCAAAACTGCTGCAGTGGAACTCTCACTCGCAGCAGCCAGTGGAACGTGCCTCGCTAAGTTCATTTACATGAAGCTGTATGTCAACACGGTAATGAATATAGTGGACGATTATATCCACTGCGATAAATTTGTAGTTAAAAAGACGCGTTTTGCTTTGAACCTA…	MLKNIKKFGLNYSDLPTMLWNIGILLRIGTMNINRKYVSKPISCILYIIIFGGFGCFVYANVISLIWFLVIRLPKTGDIKTAAVELSLAAASGTCLAKFIYMKLYVNTVMNIVDDYIHCDKFVVKKTRFALNLHKNTRIVKKRAITVWMVLVGNAFVYLIIPILMPGRHFTEDLYVLYGLEPMFESPNYEIAFLILTSGVYFAVFTIIHMIIFIIVIVGYLESLMLSLSEELHYIWHDSQKFYSKHNNIDIENQIKNFFIKNRLKDIVKFHIVILSLRKKVDKELSVLFIIEFLFMILAIVTELIGGLENTYLEIPYTGGQVFITCLIGQRLIDASIHFEKSLYNCRWENFDVSNQKTVLLMLQCSYKRMTLSAGGITELSFPCLMYILKTTYSAYTTL…
Mcon	Methona	ORloc27	OR41	Methona_Mcon.Scf0000008G412.1	Scf0000008	5754592	5757499	+	2908	9	FALSE	397	7	cl20237	87	392	305	-	97.743	6.42e-23	Scf0000008	5754592	5757499	Mcon.Scf0000008ORloc27.1	100	+	5754602	5757497	255,0,0	9	35,117,137,524,100,96,99,60,38	0,116,462,778,1650,1818,2090,2468,2869	ATGGAATGCACAAATAGTAAAGAAGTTACTCAACAACCGTATAAAACATTCAAAGATACATATAAAATAGTATCGTTCACGATGTCTATTGGTATGATTTATCCAGACCCCAGTACAGCTAAACGCCGAATTATATCAGTGTTTGTAATCCTAGTCACCACTCTCCCGCTTTCAATTATGATGCTTATTGACATGTACAATTCTCTCCTACGACGGGACATCGACAACATTATACGACACAGCACAATAGTGGGACCTTTCCTCGGAGGGTTGGCTAAAATGTTTATAATGCACTACAAAATTGCAACAGCCAAAGGGATAATGGACGAAATAGACAAAGATTACGAGGAATACAACCTATTGCCGCAAGGTTACAGAGATATAATTAATAAACGCATC…	MECTNSKEVTQQPYKTFKDTYKIVSFTMSIGMIYPDPSTAKRRIISVFVILVTTLPLSIMMLIDMYNSLLRRDIDNIIRHSTIVGPFLGGLAKMFIMHYKIATAKGIMDEIDKDYEEYNLLPQGYRDIINKRIADNILYSEKCWVFTVLTCVLIFPGMAVASNIYNSLLMDDPVRVMIHDLVVPFTEPEKRSETPIFEIMFIYTLYICVIYIINFIGVDSFFGLSINHACLKIELYCKAISDAMKNGTEAEMKARIVDVIHDQNRFSRFADLIQETFNIWLGLILGATMIQMGTCLFHLTEGGSMDLRYIIFMIGTIIHIYLPCRYSAKLQDMSLLSATLIYSAGWEMVGARDIRRIIQFMIARAQVPTEITAFNVLIFDMNLFVTIMNSSYSMYTL
Mcon	Methona	ORloc28	OR24	Methona_Mcon.Scf0000010G223.1	Scf0000010	3654988	3659162	-	4175	9	FALSE	414	6	cl20237	167	404	237	N	96.9726	1.5e-22	Scf0000010	3654988	3659162	Mcon.Scf0000010ORloc28.1	100	-	3655087	3659119	255,0,0	9	150,165,108,100,94,257,164,188,161	0,780,1173,1646,1988,2316,2644,2942,4013	ATGGAGTTTTTAAAAAATGTTTGGAAGAAACTCACGCATACAAAAGCCTTGGAATTATCAAGTGGAAATTTCGAGATTTTTTTTTTCGAATCTCTCTACAGAGTTCAATATATGACTGGATTTTCTGTTGTGGATCGTAACCCTTTGTATCTATTATATAGTACTACAGTGAAGTTTCTGCTAATTTTAATATTCTGTACTGAGGTGTGGCACTTCTTTAGTGTTACTTTGACTCTGGATGCTATAATCGATAGTGTTAATTTAATATTGATACAGATCGGAGCTTTTTATAAGTATAAAACTGTGGTAAATAAAATACGAGTGTTCAAGACCTTAGCCTCAGCTATGAAATCACCAAATTTTGATCTTACCACCAAGGAAAGAAGAAATATTTTTGAG…	MEFLKNVWKKLTHTKALELSSGNFEIFFFESLYRVQYMTGFSVVDRNPLYLLYSTTVKFLLILIFCTEVWHFFSVTLTLDAIIDSVNLILIQIGAFYKYKTVVNKIRVFKTLASAMKSPNFDLTTKERRNIFELWGKRNEASLKLLLCLGTCTLIAWHIYPLVDDLEYNLMVVIRLPFDYQTPTLYPITYISTLIVFSYISYFVMVNDLFMQTHLMHLLCQFAVLNNCFENILTDCSMGINIGQIHTLHLNQEFRQKYVKRLGSLVDQHNSIINNTLKLRDIFSAPMLVQLGVSTTLICSIGFQITTTISENLTKGIMSLLYLGYNMFGLYIICRWCEEVKIQSIKIGEAVYYSGWEHGIVTEPGVRNSILLILARANKPISLSGGGMYDLSLMAYANM…
Mcon	Methona	ORloc29	OR24	Methona_Mcon.Scf0000010G224.1	Scf0000010	3659937	3662748	-	2812	9	FALSE	414	7	cl20237	78	404	326	-	106.988	4.13e-26	Scf0000010	3659937	3662748	Mcon.Scf0000010ORloc29.1	100	-	3659974	3662634	255,0,0	9	88,165,108,100,97,254,164,188,232	0,314,758,1204,1391,1585,1985,2257,2579	ATGGGGTTCTTTTACCAAATATGGTCAAAGGCTACTGAATGCAAAGCTTTGGAACAGTCTAGTGGAGCGTTAGAAACTTTGTTTTTCGAAACAGTTTATCGTCTAACATATTTTGCAGGTTGGTCAATACTTGACAATACGTTTTTGAACCGTGTATACAACACTATAGTGAAATCAGCACTTGGTTTCTTAATATTTTGTGAAACGTGGCAGCTAGTTACGGAATCTGCGAACTTGGATTTTATCATTGATAATGTTAATGTAACACTCATGCATTCTATAGCACTTTATAGATATTATAATATGCGGAGAAATAGACACATTTATAAAAATTTAGCATCTTCAATGGAATCTTCTTATTTCGATATGTCTACAAAAAAGCGCAAGGATTTGGTAAAA…	MGFFYQIWSKATECKALEQSSGALETLFFETVYRLTYFAGWSILDNTFLNRVYNTIVKSALGFLIFCETWQLVTESANLDFIIDNVNVTLMHSIALYRYYNMRRNRHIYKNLASSMESSYFDMSTKKRKDLVKFWAERNERFLKVVLILGFSTLGIWLIYPLVDDIEYNLMVSARFPFDYKTPTRYPIFYFIVLVVFNYSSLFVMMNDLIMQAHLMHLLCQYTILADCFEDIINDCMDGETEKDTFQLTMTERFRLRFFKRLNDLIEQHKLILNNTMDLRHSLSFPMLGQLAASGLLICFVSYQATRTAGKSNVKFFMSVLYLLYNLFELFIFCKWCDEIKLQSENISQAVYCSGWERGLIYTPNLRAKLLFVAMRARKPLVLTAGGLFDLSLMSYTTL…
Mcon	Methona	ORloc30	OR22	Methona_Mcon.Scf0000010G236.1	Scf0000010	3788025	3794554	-	6530	8	FALSE	437	6	cl20237	97	427	330	-	96.9726	2.3e-22	Scf0000010	3788025	3794554	Mcon.Scf0000010ORloc30.1	100	-	3788099	3794553	255,0,0	8	1.25162e+23	0,1890,2129,4698,5245,5531,5864,6352	GCAGAACACATTAAAGTTTTTCCAATCATGTTGCTAAATAATATTAAAATATTATTTTTCAAAAAACAATTTGATTTTGATGCACCATCAATTAATCTATATGAATTTCATCCCCAATTAATTTTTTTTCTGATATTTAACGGCATATTTTTCAATAATACCGAATCAAAATTAAGATTTTTTTGGCCCTTTATCACTGTATCTTTATCGCTAGTTGGATCATCATTCCAACTGATATTTATATATCATGGAGTAATAACTGAAAATTATTCATTTGCAACAGAATGTTTTTGTTATTTTATAATATTAACGTTAGTACCAGTTTCCTGTGTTAGCATAATGTTGAATAAAACGGAAATAATGCATATATTAGACTTAATGAACAAGGACTTTAAGCAT…	AEHIKVFPIMLLNNIKILFFKKQFDFDAPSINLYEFHPQLIFFLIFNGIFFNNTESKLRFFWPFITVSLSLVGSSFQLIFIYHGVITENYSFATECFCYFIILTLVPVSCVSIMLNKTEIMHILDLMNKDFKHICSMGSKYRDTFLKGQLLIWQLCILWFGFTCSIILMYFLSAILILLYQSLFASQHENMVRPLPFPFWLPKDDPYRTPNYEIFLFLEILVACFIPQTFCGIIYMFFHVLLHCFYMMNMIIFDCDVLFSGLDENVVSLDRYDPRRVEVQYVLNSRLKRIVNWHVLIYEYIQAASSVFGPVLVYQVAFSSIAICMGAYQVAYSIDNGKFNFIFAALLCASCVQLWIPCYLGTIIRNKAFSLGDAVWQSGWNETSLSLLIRADILIIIMR…
Mcon	Methona	ORloc31	OR43	Methona_Mcon.Scf0000012G56.1	Scf0000012	929757	931727	+	1971	5	FALSE	387	7	cl20237	75	376	301	-	113.151	1.87e-28	Scf0000012	929757	931727	Mcon.Scf0000012ORloc31.1	100	+	929758	931703	255,0,0	5	747,100,108,156,78	0,807,1123,1659,1892	TTTATTCGAAAAATGTCTTTCTTTAGAACTTTAACCGATCATGTATACCATAGTGATTTATTCGATTTTAATTTAAAATTTCTCTATTACGTTGGCTTATGGCCAGAAAATTACTCTCCAAAATACAAAAGAATATTGTACAGAATATACGAATTTATTATTCATATTTTGTCAATAATTTATATTATAATAACCGGTATAGGCACCTACCAGAATAGAAATAACTTAACGATTTTAATGTCCAATTTGGACAAAACTCTTGTCGCTTATAATTTCGTATTGAAAATATTTTTCTTCATCTATAAGAGGAATAAACTAAACATTCTAATCAATGAAATTAAGAATTCCGGTGACGAAGTCAGTGAGGAACGAAAGAAATTGATGGCAATTCATGTAATC…	FIRKMSFFRTLTDHVYHSDLFDFNLKFLYYVGLWPENYSPKYKRILYRIYEFIIHILSIIYIIITGIGTYQNRNNLTILMSNLDKTLVAYNFVLKIFFFIYKRNKLNILINEIKNSGDEVSEERKKLMAIHVIVISFLSTCLVSTFSFLSQYKYEMTVEAWMPFDPLKNRMSLLLSAQILAICFLPCMYRAFALQGIVCSVIMYFCDQLIELQQRLMNISKIQETDISKIQKTRDEFKAIIKKHVRLMRYSKTFTNIFKEFFLIQNLAVTIELCLNALMVNVVGRDEKTLLASFLTFLCLALFNAYIFCYLGDELIVQSTGIAQAAYESGWTSWPLDMQKNVLIIIRVAQRPLMLSAGGMAIMCIQTYSEALYNAYSIFAVLNDVVD
Mcon	Methona	ORloc32	OR28	Methona_Mcon.Scf0000020G164.1	Scf0000020	2319462	2327428	+	7967	12	FALSE	443	7	cl20237	88	431	343	-	122.011	2.16e-31	Scf0000020	2319462	2327428	Mcon.Scf0000020ORloc32.1	100	+	2319462	2327428	255,0,0	12	57,101,155,153,183,153,121,97,102,89,67,54	0,257,418,817,4606,5911,6386,6747,7054,7273,7429,7912	ATGGCGTCTTATATAAGAAAGTTATTTGAAGGTACGAAACCTTTACACAAGCAAAAGACCTACAACTCTTTCGTAGACGACTACGACGCTACGTATATGCTTGTCAACAAAATTTTACGCATTTTGTGTCTTGTTATTCAAGACGATCGACAAAAAAGAGTTTTCTGGAAAGCGAATGGAATTTTCTGGTTCTTAATGCTAAATATGATTATATGCACAGTCCTCGAAAGTTTGAGTATAATAATGACAGCAAATAGAAGCACCATGATAGAACTGTTTACTATGATGCCATGTGTGGGATATCTTTTAGTTGGTATGTCAAAAGCATATAAAATCAAGAGATTCAAACATATCTATCAAAACCTGGTGAATGAATTAAGAGCCATGTGGCCTGTGGGG…	MASYIRKLFEGTKPLHKQKTYNSFVDDYDATYMLVNKILRILCLVIQDDRQKRVFWKANGIFWFLMLNMIICTVLESLSIIMTANRSTMIELFTMMPCVGYLLVGMSKAYKIKRFKHIYQNLVNELRAMWPVGQITEEEHQIIADNLRELRFVVRAYYTCNMILNCIFVGPSCITVIRVWADYEKGERSLPFFFWFPFDPLQDIVYEIVMFVQIIYCQISVLFMLSGDLLFCIFMSHITTQFELLMVRINKMIKVKIDNQLPESYPLGTYMKEYLKNNTGQIVNNDDLVENLEKILSEINQRHLAIIRLSKDVENMYSFSLLVNFMNSSIIICFCLFCVAFVEKWNEFNYKIFFLTSVYQIWLLCWYGQKLLDTSAGIADALYNCGWYMSSNKIKKCIL…
Mcon	Methona	ORloc33	OR44	Methona_Mcon.Scf0000025G112.1	Scf0000025	2037425	2043508	-	6084	10	FALSE	390	7	cl20237	66	378	312	-	164.768	8.1e-48	Scf0000025	2037425	2043508	Mcon.Scf0000025ORloc33.1	100	-	2038009	2043406	255,0,0	10	641,156,105,180,144,55,111,107,110,250	0,780,4334,4535,4845,5073,5261,5444,5639,5833	ATGGTTTTCGTAATGAACGTCTATTTATCTTTAACGTTTACACAAAAAGTATTTATGATATTCGGTATTTGGATACCGCAAAATTTAAATAAAACTGCCCGTCACTTTTATTTATTTTATTCCATTATATCACTGTTTTTAAATATCGGTGTTTACGTAATCATTCAATTTGGAGATCTCATTCAAGTGTGGGGAAACTTACCCCTTATGGCCGCTTCAGTGTTTCTTCTTTTTACAAATTTTGTTCTTCTCATAAAGGTCGTCAACGTTATATTAAACAGAAAAATCATTCAAGATATGTTAACTAAATCAAATGAAGAACTAAAAAATGAAAATAGACAAGAGGGAATTGTTATAGTAAAAAGCTGTTACGAAAAGACTACAAGGCGACTCATAGTA…	MVFVMNVYLSLTFTQKVFMIFGIWIPQNLNKTARHFYLFYSIISLFLNIGVYVIIQFGDLIQVWGNLPLMAASVFLLFTNFVLLIKVVNVILNRKIIQDMLTKSNEELKNENRQEGIVIVKSCYEKTTRRLIVYFSLALLTVLGLMTSAEKNQLPLRAWYPYNISKTPTYELTYAHQIIALSIAAVINVALDTLVTSLMSQFRCRLRLLAISLRTLCDDLHVTNKILLTQSSESIIKSRLHQCVLRHQAVLEQVKVLQNCFSTPILAQFTVSIFIICVTAYQLAFENGNFIRISSMVFYLTVMMMQVFIYCIEGNQLVTDSEGVASAAYECPWYICSVYVRRSLLVLMTRTRRPARVTAGGITELSLATFMSIIKASYTFFTVLQQVEES
Mcon	Methona	ORloc34	OR44	Methona_Mcon.Scf0000025G114.1	Scf0000025	2052851	2058892	-	6042	8	FALSE	406	7	cl20237	84	393	309	-	150.901	2.16e-42	Scf0000025	2052851	2058892	Mcon.Scf0000025ORloc34.1	100	-	2052941	2058820	255,0,0	8	1.50156e+23	0,517,1208,1631,3575,4483,5435,5794	ATGATTTTTAAAATAAGACATAAAATGGGTTTTGTAATACAAAACATTAATTTTTCCATCCAATTTTCTCTTACAACTCTCAAATTGTTTGGTTTTTGGACCCCTGGCAGTAGTGAGGGTATAAAGAGGAATCTGTATTTTTGCTATACTTTTGTCTCCTTTGTGTTTCTGTTAGGAACATTTCTAATATTGCAAATAATCGACTTATATCTTATTTGGGGTAACTTGCCATTAATGACGGCGACAGCTTGCATTTTATTTACAAATATATCTCAAGCTACTAAAATTTTAAATCTTATTGTCCGAAGGAAGCATATTGATTATCTCATAAACGACGGAAATGAAGCTCTTAAATCGGAGACAAGTATGCTTGGCAGAAAAATTATTCAAAGTTGCGAC…	MIFKIRHKMGFVIQNINFSIQFSLTTLKLFGFWTPGSSEGIKRNLYFCYTFVSFVFLLGTFLILQIIDLYLIWGNLPLMTATACILFTNISQATKILNLIVRRKHIDYLINDGNEALKSETSMLGRKIIQSCDSETCFHQRIFLFITMITAVGWLTSAEENKLPIPSWYPYNTSSSPAYELTYSYQVIALLIVATLNVSKDTLVTTLIAQTRCRLRLVGLALRTICSDLLPEDQTRVTCNKLLTNEQELVVKNRLRIYAKQHQKALQAATLLQDCFSEPTFAQFSVSLIIICVSAFQILSQTNNLVRFLSMGTYLLNMIIQVFFYCYQGHQLSVESEELAGAAYVIPWYMCSLSTRRSILIIMLRCRRAVKLTAGGFTTLSLNSFTAIIKLSYSMFTLL…
Mcon	Methona	ORloc35	OR01	Mcon_SmorOR40	Scf0000027	492152	497693	-	5542	8	FALSE	443	7	cl20237	288	431	143	N	85.0314	2.49e-18	Scf0000027	492152	497693	Mcon.Scf0000027ORloc35.1	100	-	492152	497693	255,0,0	8	478,123,218,31,179,90,156,54	5063,4850,4462,4365,4112,651,141,0	CAACCAGAATCATCCTTAGATATCGAAAAAGTTAATAATTATACTCATTTTATGGAGATGTCATTAAAAAGTGTAGCCTGCTGGGATTGGTTCAAGAATCCACGAAGAGAATATCAGATAATTCTGAATAACCTGTATTTGAGTATTGTATTTTTCTCTCTCGTTAATTTGTTAATTTCTCTGATAGTTCATTTGTATATGGACTGGAAAGATGTAATGTCAAGTTTGGACATGATGGCGGATGGGTTGCCAGTTATAGCATCAATATTTATTGTTGCGTACTTTGCGATTTATAAGGCAGAATTATATCTATTGGTGGATTATATGAATAAGATGTTTAAATGGCATTCAGCTCAAGGATTGACCAATATGACGATGTGGCATAGTTATAAGATGGCC…	QPESSLDIEKVNNYTHFMEMSLKSVACWDWFKNPRREYQIILNNLYLSIVFFSLVNLLISLIVHLYMDWKDVMSSLDMMADGLPVIASIFIVAYFAIYKAELYLLVDYMNKMFKWHSAQGLTNMTMWHSYKMAKNFGYLYTACTGFSVAMYVFMPVIAHLWTHQPQHWLYKDVTRTPFIILIFLRQCLSQAFVALAIGQLGVFFACHSILLCGQLDLLCCSLRNARYTALLQNSIHHSSLVSKYSDIKQDERHNYIYNKSEMLESSYHYDDSLTANVHKKTQFDIYSNEFDDATMVALRECSLVSQVIKEYQQRFEKFVSPLLVMRVVQVTIYLCTLLYAATDKFDMITVEYLGAVALDMFVYCYFGNQIILQAARVSSAAYSSAWVSAGPRARRDLLH…
Mcon	Methona	ORloc36	OR40	Methona_Mcon.Scf0000028G25.2	Scf0000028	828792	833404	-	4613	9	FALSE	390	6	cl20237	82	390	308	-	130.87	5.5e-35	Scf0000028	828792	833404	Mcon.Scf0000028ORloc36.1	100	-	828913	833374	255,0,0	9	124,67,89,105,97,196,189,156,301	0,256,519,687,903,1897,2421,3967,4311	ATGAATGGATTTAAAGATTTTCCTTTTGAGTTGCTTAAACCCATTTCTATGCCTATAAATTTACTGAAATGTTGTGGCATTACATATTTTAATCCTAGTGCTTTATATTTTCAGCAATATTGGCGTTTTCTATATAAAGTGCCATGTGTATTTTTACATATGTTTTTTGAGACTTTGTATCTTTTGGAGATAGTTGAGGCAATGTTTCAAAGCCAAGTAACAATTTCCAAATTAAGTTGGATTTTGCCGGTTTATCTTATTCTAATTCAAGGTTTTATTAAAGCTGCAACAATATATCCGAAGAAGGCTGAAATTGAGAGCATTATAAATGATCTTGGAAAAATCTGGAGATCTTACGACAAACTCACTAAAACTCAAATTAAAAACAAGGAATCCAAG…	MNGFKDFPFELLKPISMPINLLKCCGITYFNPSALYFQQYWRFLYKVPCVFLHMFFETLYLLEIVEAMFQSQVTISKLSWILPVYLILIQGFIKAATIYPKKAEIESIINDLGKIWRSYDKLTKTQIKNKESKLKKLNFYLAVFYWGSMIATYQSFITPIGTVLFTKFVIHEETELDFAFGNAYPYDFTKNWFLYLTVYFLQCFSVLQFVYIYLGAESLMIVLCALLSILFGLVREDLNSVVLNKNQTENASHNTCLTIEAFVRNHQRVINLVELLNVIFNRLVFTNFFFATVVICFFSFGTSVSQDTLEFMKNISVVLALLVPIYILCYYAEQLQQESADIMNSAYEILWYKGKKDIQKSVCLIILRSQKPCCLKSLNYSPISLNSFTK
Mcon	Methona	ORloc37	ORco	Mcon_DpleOR63	Scf0000030	2082647	2090964	-	8318	10	FALSE	478	7	cl20237	71	464	393	-	135.107	5.66e-36	Scf0000030	2082647	2090964	Mcon.Scf0000030ORloc37.1	100	-	2082647	2090964	255,0,0	10	100,211,137,179,187,211,100,105,156,48	8217,7441,3815,2917,2552,2229,1628,980,578,0	ATGATGAGCAAAGTCGAAACAAGGGGCCTTGTGTCCGACTTGATGCCAAACATTAGGTTGATGCAGATGGCAGGACATTTTCTATTTAATTATCACTCAGATAATTCTGGTATGTCAACCCTCCTTCGCAAGATTTATTCTAGCGTACATGCTATTTTGATTGTCGTCCATTACTTGTGTATGGCCGTTAATATGGCGAAATATTCTGACGAAGTAAACGAACTTACAGCTAACACCATAACAGTTCTCTTCTTCGCCCATTCAGTGATTAAATTGGCCTTTTTTGCGATTACATCAAAAAATTTTTACAGGACCCTGGCAGTATGGAATCAGTCTAATAGTCATCCCTTGTTCACGGAATCTGATGCGAGATACCATCAGCTTGCTTTGACAAAAATG…	MMSKVETRGLVSDLMPNIRLMQMAGHFLFNYHSDNSGMSTLLRKIYSSVHAILIVVHYLCMAVNMAKYSDEVNELTANTITVLFFAHSVIKLAFFAITSKNFYRTLAVWNQSNSHPLFTESDARYHQLALTKMRRLLYFISGTTIFSVICWITITFFGDSVILLMDKETNETLTEPAPRLPLKAWYPFDAMSGTTYIAAFVFQVNK*IRVYWLLFSISIANFLDVMFCSWLIFACEQLQHLKSILKPLMELSASLDTYRPNTAELFKVSSSESEKIPDPIDMDIRGIYATQQDFGMTLRGAGGRLQNFGTANNNPNGLSQKQEMLARSAIKYWVERHKHIVRLVSSIGDTYGTALLFHMLVSTITLTLLAYQATKINGLNVFAFSTVGYLSYTLGQVFH…
Mcon	Methona	ORloc38	OR48	Mcon_HmelOR39	Scf0000033	426697	428625	+	1929	5	FALSE	406	6	cl20237	123	395	272	-	115.462	3.86e-29	Scf0000033	426697	428625	Mcon.Scf0000033ORloc38.1	100	+	426697	428625	255,0,0	5	809,97,105,156,51	0,1138,1308,1640,1877	AACATGTCTGACGAAAACTTGTTAAGAAACGAAGTCCTGCATGAACTGGATTTTTTAAAATCAATGGGCACAAAAATTTTCGTTTTCCCATTTATTGGTAGAAATAAAAAACAAATGGTTGGATATTTTATAATTTACGCTTTGGTATTTTGTACAGCTTTACAATTATTTTTGACACTATGTTCATATTCATCGAAGGATTGGCTTGAAGTCATCAACGTCGCACCAAATTTGGGTGTAGTTGTTATGACCATTATAAAATACACGAAGATACAAACACATAAAGAAATGTATGATAAGATATATTATCATTTCCGAAATGATATGTGGGATATTGTCTCACCAGATGCCTTGGCACATCAGAAAATTATAAAGAAATATAAGTGGATCACTATGTTA…	NMSDENLLRNEVLHELDFLKSMGTKIFVFPFIGRNKKQMVGYFIIYALVFCTALQLFLTLCSYSSKDWLEVINVAPNLGVVVMTIIKYTKIQTHKEMYDKIYYHFRNDMWDIVSPDALAHQKIIKKYKWITMLINRFLLYYSIPLTIVVDSFPYLVMIYEKKFHGVTDQYLYPFDGWYPFDKVKWYAAAYLWESCMTAVVVCVYGFSNMIQTSYIAFICMELRILGNCTEELISPEEDILTTTRRHADQINLTIVRKLKIIIAKHEYLAQVSAKLDAVLGDAMLLNYSLGSIFICLTAFTSTVVDNLYKSVRYFFMFTSLLLEIFNQCFIGQILSDHSENLTDAIYSCNWTCASPEVKKILLLFLMRTQKPFELTGNGYIAMNMNTFSSIISTSYQFFN…
Mcon	Methona	ORloc39	OR15	Mcon_HerdOR40	Scf0000034	472159	473801	+	1643	5	FALSE	389	7	cl20237	65	378	313	-	138.574	7.43e-38	Scf0000034	472159	473801	Mcon.Scf0000034ORloc39.1	100	+	472159	473801	255,0,0	5	718,140,102,156,51	0,764,973,1167,1591	ATGAACACGTCGAAAATATCTGATTGCTTTAAAATAAATTTCTTTTTCCTAAAGGTGTTTGGAATATGGCCAGGGAGAAATTGGAATGGATACTACAAATATTATCTGGCTATATTTATTTTTATAAATTTTATCACCTACAATTTCTTATTGATTCTGAACCTCGTATTCACACCACGTAAAATTGAGTACATGATTCGGGAAGTTATATTTTTGTTTACAGAAGTGGCAGTCACTGGTAAAGTATTGATGATTCTCTACAAGCGAAATAAACTCTTAACTGCCTTCGATATATTAGATTGCGAAGCTTTTAAAGGCGAGGATGATATCAGCAGACATATTGTTGAGAGACATGTTTCTAAGTACAAAACTTATTGGAAATTGTACGCCATTTTGTCA…	MNTSKISDCFKINFFFLKVFGIWPGRNWNGYYKYYLAIFIFINFITYNFLLILNLVFTPRKIEYMIREVIFLFTEVAVTGKVLMILYKRNKLLTAFDILDCEAFKGEDDISRHIVERHVSKYKTYWKLYAILSNFAYSSQVFLPIFVYFIFNTNMKLPICKYYFLADEVVQRYFVFWFLYQSVGMYGHMQYNVNIDSLIAGLLLMALVQLKILNHELNSLKVNKVPVDLNKYLKHYEKLQIVSLYNILKIHFSYCTVIQDIIGTTMFIQFGMASIIICVVMCGLLLPSSIETLMFMASYLFAMVLQIFVPAWLGTQLKYESQELVFAAYSSEWIEISEKFKRSLKLFMQRANTNIAITGWRIFPLSLDTFTSILKSAYSFFTLIRNVQD
Mcon	Methona	ORloc40	OR15	Mcon_BanyOR41	Scf0000034	474676	476366	+	1691	5	FALSE	392	7	cl20237	65	379	314	-	146.663	5.91e-41	Scf0000034	474676	476366	Mcon.Scf0000034ORloc40.1	100	+	474676	476366	255,0,0	5	761,100,102,156,57	0,888,1056,1404,1633	ATGAGAGAGCCACGTCAAATGGAGTGCTTAAATAAAACATTTTTGTGTTGGAAATATTTGGGTATTTGGCCTGAAAACAACAATTCCAAAACCTATAAAATATGTTCTTTCGTTTTTATGTTTTTCACTGTAATTACCTATGACACGTTACTTTTCATCAACTTGTTTTTTACGCCTCACAAAATCGAGATCTTAATTGAAGAAGTAACATTTTTCTTCAGCGTCGTGGCCATCACGTCAAAAGTTATAATGGTACTTGTTAAGAAACAAAAAATTGTTGAAATCCTTCATATTTTAGATTGCGAGCAATTTCAAGTTAATGATAACGTTACCCGCAATATAATGAAAAACGACTCCGCATACTATAAAATTTATTGGAGGTCTATTTTTTGTATAGGA…	MREPRQMECLNKTFLCWKYLGIWPENNNSKTYKICSFVFMFFTVITYDTLLFINLFFTPHKIEILIEEVTFFFSVVAITSKVIMVLVKKQKIVEILHILDCEQFQVNDNVTRNIMKNDSAYYKIYWRSIFCIGNFAYFFKCIVPMIAHVLLSSYKIKFPTSNYYFLNEEFKSDYFMFIFFYQSFGIYGLMIYDISIDTFVNGFLTFAITQIKILNYEFSNLKSDKRKKISTVMKERRNMVKLKEWLLHYEYILKYCDGIQDIFNVALFIQYTMSSLVICVVSCGLLLPLTKEQYFFVFAYLFGMVLQIFAPAWLGTQITYQSQELVFAAYNSDWISRTEQFKRSIKIFMVRTNTSIIIDGLKLFPLSLETFTSIMKTAYSFLTLVRYIQDRE
Mcon	Methona	ORloc41	OR08	Methona_Mcon.Scf0000034G40.1	Scf0000034	490011	492403	+	2393	5	FALSE	399	7	cl20237	61	385	324	-	125.477	6.21e-33	Scf0000034	490011	492403	Mcon.Scf0000034ORloc41.1	100	+	490110	491953	255,0,0	5	878100102156513	0,1002,1176,1601,1879	ATGACACTAACTCGACAGACAGTTTGCTTCAGTAGAAACATGACATTTTGGATATTCCTTGGAATTTATCCTTTAAAAGTTAATTGGAAGTTTTACGCCTTCTATTCTAAATTATTTGTGTTTTTGTTTGTAATTTTATATGATAGTTTAGTGTCTATTAATTTCTATTTCATACCAAGAGATTTGGACCTTTTTATCGAGGAATTATTATTTTACTTCACATTAATATCGGTATTAGCTAAAGTCCTAACATATTTATTGATGAAAGAAAAAATTATAAAGATAATAACTTTATTAGATAGTGACCACTTTCAACCTAAAACCAAAAAAGAAATCAAGACAATAAGTGCAGCAAAATTATTTAATATGAATTACTGGAAAATAGTGGCCGCTTTTTCA…	MTLTRQTVCFSRNMTFWIFLGIYPLKVNWKFYAFYSKLFVFLFVILYDSLVSINFYFIPRDLDLFIEELLFYFTLISVLAKVLTYLLMKEKIIKIITLLDSDHFQPKTKKEIKTISAAKLFNMNYWKIVAAFSYFTHLVHICSSLLTNLTFSASRVLPVCNYSFLPEDYRTKYFFYIFFYQFIGIHMQMLYNVNIDTFFVSLMVLLIAQLDVLADKLKNITNNPITEEDSSSFPKKSKEYDLKSIKKLNKSIVHYDTISKFCRLVEQLFSVIVFTQFSMASSVICICLYRFTLPAPVQYYMFLGNYVFIMTVPILVPCYFGTCIIEKSKQLAKSVYACDWTSRSRPFKSSMMLFVERANRPLSITGLKMFLLSLRTFTSIMNSAYSFFNLLQQTQLKEV
Mcon	Methona	ORloc42	OR42	Methona_Mcon.Scf0000043G37.1	Scf0000043	519115	523671	+	4557	5	FALSE	397	6	cl20237	60	386	326	-	106.988	4.03e-26	Scf0000043	519115	523671	Mcon.Scf0000043ORloc42.1	100	+	519198	523541	255,0,0	5	862100105156184	0,937,1203,1586,4372	ATGTTAGTACTAGAAAATCCTGAACATCCCTTACTTGGTCCAAATATATGGGGCCTTCAAAATTTTGTGGCGTGTGCCTCAAATGAAATTAAACTGCGAGTTATTCATTGTACGCTTTATTTGCTTTCCTTTCTCATGATTATGAGTGAAACTTATGAGCTTTATTGTATTAGGTCAAATTTGGAAGCAGCTCTCAAAAACCTGTCTCTTACCATTCTTGCATACATTTCTATGGTTAAAGTTGGCACTTATTTTATTTGGTACAATGATTGGATGAACATCATCAATAATATTTCATCTTTAGAGAAATGTCAACTTAATGGAGAAGATCAAGCTACTAAGAATATTATAGAGAAATATACCAAGTATTCTCGAAGTGTTACCTATTCTTACTGGATG…	MLVLENPEHPLLGPNIWGLQNFVACASNEIKLRVIHCTLYLLSFLMIMSETYELYCIRSNLEAALKNLSLTILAYISMVKVGTYFIWYNDWMNIINNISSLEKCQLNGEDQATKNIIEKYTKYSRSVTYSYWMLVAISVTIYSIAPLLFHFFSLHISKTINVEDNPYPEIISLWVPFDKTKGYKYWIITFFDIFLSYYTAAAFAMYDSNVVVLMSFFVGQLDILKLNCERIFGNGEGTMSYEEITKSIRNCHHHHILLARNSKLLNSLLSPVMFVYIIVCSGMMCCSAVQLTMKDTSIMEKAWVAEYLLAQTFQLFLFCWHSQKVLDMSLKVDEGVYSCAWWSQEASINRHVILLGGQMKKNFVFTAGPFTKLNIATFVAILKGTYSYYTLVSNAGK
Mcon	Methona	ORloc43	PseudoOR	Methona_Mcon.Scf0000043G136.1	Scf0000043	537619	552009	-	14391	5	FALSE	340	4	cl20237	121	196	75	N	60.3787	2.89e-10	Scf0000043	537619	552009	Mcon.Scf0000043ORloc43.1	1023	-	537619	552009	180,8,54	5	276156156105330	0,8418,12860,13253,14060	ATGGCATCAAGGATATTAAGATTTTTCGAGAGATTGGAAAACCCTAGACTTCATTGGTCAAGTCTCTGGGAAGTTGGAAATAGAATAAGAGATGGTTTCTTTAATTTTATTCATTTCTGGTCTGTTCTCTTTGTTATAAGTGAATTTATCGAATTGTTCTACATGAGAAATGATTTTATGAAAGTGCTGTTTAACATCACCGTCACTGCATTAAGTTTGCTATCAGTTAGCAAAACAGTGGTCATTATTTATTACCTCCCACGTTTGCAAGAACTATTGAATAAAATATCAGCAGAAGAAACCAAACAGTCTAACAATAAGGATCCAAAAGGTGATATTGCAGCATCTCAAAAATTGTGGGTTATAGAGTACACGGTGGCGTTAGCCATACAACTATTT…	MASRILRFFERLENPRLHWSSLWEVGNRIRDGFFNFIHFWSVLFVISEFIELFYMRNDFMKVLFNITVTALSLLSVSKTVVIIYYLPRLQELLNKISAEETKQSNNKDPKGDIAASQKLWVIEYTVALAIQLFLYCWHSNKIDYESNAVGRGVYASNWWRADVLTKRQILLLAGKLAPTFILDAGPFASISMATFIYSFKVDEGIYSSAWWSQDKRLRRSFILLSGQLNKAMLFTAGPFVNLNLVTFIALSKLYNKYNEIEEERNRLQLLVDKFNECNVKYEQALRRTTTLEQELRDAHQHIFELEEAAHNSTTLHTHSLFEEIVENTPQLVAAATPNLT
Mcon	Methona	ORloc44	OR42	Methona_Mcon.Scf0000043G41.1	Scf0000043	572507	573077	+	571	1	FALSE	189	2	cl20237	3	185	182	C	41.1187	0.000155	Scf0000043	572507	573077	Mcon.Scf0000043ORloc44.1	100	+	572507	573077	255,0,0	1	570	0	ATGTTAAGCATTGTTTGTGTGGTGAAAGCCGGCACTTTTATTATTGGGCAAAAATCTTGGAGGAGCCTTTTCAATTACGTATCATCTGTAGAAAAATGTCAACTCAAAAAGCGAGACCATTTCACTAACGAGATTATAAAAAAATATATAAAATATTCAAGAAAGATCACCTACTTTTATAGGGCTCTAGTCGCAGCTACTGTATTTTCTCTTATCTTAGCACCTCTGGCATTTTATTTGTCCTCATTTCAAAGCAGAGAAATGTTTGAAAGTGATGATACGTCATTTCCAGAAATTATGAGCTCTTGGGCACCATTTGATAAAACTAAAGGATGGGGATATTGCATCATCACCCTTATTCAATCTATAATATATTGTTACGGAGGAGGCATTGTTGCA…	MLSIVCVVKAGTFIIGQKSWRSLFNYVSSVEKCQLKKRDHFTNEIIKKYIKYSRKITYFYRALVAATVFSLILAPLAFYLSSFQSREMFESDDTSFPEIMSSWAPFDKTKGWGYCIITLIQSIIYCYGGGIVANYDSNAVVLMSFFSGQLEILKVNCERLFGNGEEIISYEEAVERIRMCYHQHLFLTK
Mcon	Methona	ORloc45	OR42	Methona_Mcon.Scf0000043G43.1	Scf0000043	591181	593510	-	2330	5	FALSE	402	7	cl20237	65	391	326	-	117.773	4.33e-30	Scf0000043	591181	593510	Mcon.Scf0000043ORloc45.1	100	-	591533	593407	255,0,0	5	406156105100897	0,842,1078,1257,1432	ATGACTCTAAATTATTTGTCAACTTTAGAAGATCCTGCTCATCCCGTACTCGGTCCAACATTATGGGGTCTCCGAACTGTCATAATGTGTCAATCAAACAAAAGCAAGTTTCGAATAATACAAACTATGCTATATTTACTGGCCATTTTCATGAATATAGGTCAATATATTGAACTTTATTTCATTGGAAAAAACTTAGAATTAGTTCTTAATAACTTGTCGTTAACTTTTGTAACAATCGTAAGTGTGGTGAAGATTTTCACTTTTATTATGTGGAATAAAGATTGGATGAGCCTCATAAATTACGTTTCATCTTTAGAAAAATATCAACTTGAAGAACGGGACCAAGTCACTAATGACCATATTAAGAGATATACGAATTATTCTAGAAGAGTCACT…	MTLNYLSTLEDPAHPVLGPTLWGLRTVIMCQSNKSKFRIIQTMLYLLAIFMNIGQYIELYFIGKNLELVLNNLSLTFVTIVSVVKIFTFIMWNKDWMSLINYVSSLEKYQLEERDQVTNDHIKRYTNYSRRVTSFYWMLVLASIVNYFLLPLTYFLFSLYISKTINIEETPYPQIINSWVPFDNTKGCGYWIATLILIFTAFYITFAFAIYDANIFVLMTFFYGQLQILKSNCERLFDNGEEIISYEEVNGKIKMFHHHHVSLVKYFNVLNSLLSPVMFFYIILCSLTICASAVQLSTDEATLMVKLKVAEYLVFQVFQLFLFCWHSHKVLDMSLKVDEGIYSSAWWSQDKRLRRSFILLSGQLNKAMLFTAGPFVNLNLVTFIAILKGAYSYYMLLST…
Mcon	Methona	ORloc46	OR53	Methona_Mcon.Scf0000043G44.1	Scf0000043	598695	599821	-	1127	5	FALSE	208	4	cl20237	12	191	179	N	97.743	1.87e-24	Scf0000043	598695	599821	Mcon.Scf0000043ORloc46.1	100	-	598695	599821	255,0,0	5	72156105100194	0,161,575,763,932	ATGACCACCCAAGGTGCTGGTGTTGTTGCTGTTTATGATTCGACGGCTGTTGCTATTATGGCATTTTTAAAAGCTAAACTAACGATATTGAGACATAATTGTGAGAAATGTTTCGGTTTGGATAAAGCGATTCCAAGAGATAAAGTATTGGATAATATTAAGGAGTGTCATCGCCTACACAACTTCTTTATTAAGCAGTTTAAGGCTTTCAACTCAATAATTTCGAAGGTTATGTTAATTTACGTACTTGTCTGTTCCATCATGATCTGTTGTAGCGTAGTTCAGCTGAGTGTAGGTGATATCGCAGCGTCTCAAAAATTGTGGGTTATAGAGTACACGGTGGCGTTAGCGATACAACTATTTTTATACTGTTGGCATAGTAATGAAATAGCTTATGAG…	MTTQGAGVVAVYDSTAVAIMAFLKAKLTILRHNCEKCFGLDKAIPRDKVLDNIKECHRLHNFFIKQFKAFNSIISKVMLIYVLVCSIMICCSVVQLSVGDIAASQKLWVIEYTVALAIQLFLYCWHSNEIAYESNAVGRGVYASNWWRADVFTKRQILLLAGKLAPTFILDAGPFASFSMATFIDILKGSYSFYTLFKQMHENKNNDQ
Mcon	Methona	ORloc47	OR53	Mcon_HerdOR61	Scf0000043	606549	608496	+	1948	5	FALSE	407	7	cl20237	72	393	321	-	112.381	5.28e-28	Scf0000043	606549	608496	Mcon.Scf0000043ORloc47.1	100	+	606549	608496	255,0,0	5	800,100,105,156,60	0,874,1073,1639,1887	ATGGCAGCAAATTTAATTAAAATCGCACAGAAACTGGAAAATCCTAAATATCCTTTATTAGGTCCTAACTTAAAAGGCCTTCATTTGTTTGGCCTCTGGCTAGGTCGGAACAGAATTCGAAACTGTTTTTATATATTTTTTCATTTTATAGCTTTCCTCTTCGTTATAAGTGAATTTATTGAACTTTACTATATGAGAAATGATCTCATGAAAGTGCTATTTAACGTAACTATGTCTGCTCTAAGTCTAGTTTCGATTAGCAAAACGGTGTTTTTTATCATATTTTTTCCGTCTTGGCAGAGATTAGTAAATAATATTTCGACCGAAGAAATTATACAATTACAAAATAATAATCCAAACATTATTAAAAGGATAACAGAATATAAAACATATTCAAGA…	MAANLIKIAQKLENPKYPLLGPNLKGLHLFGLWLGRNRIRNCFYIFFHFIAFLFVISEFIELYYMRNDLMKVLFNVTMSALSLVSISKTVFFIIFFPSWQRLVNNISTEEIIQLQNNNPNIIKRITEYKTYSRKLTYLFWSLTLLTTIVTIISPFLKYATSSSYRESIQNGTELYPQILSSWFPFDKTKVPGYMVAICVHIIMILQGAGVIAVYDSTAVAIMSFLKGQMIILRYKCETIFDSDGNISQDNVLDNIKECHRLHNFFLEQFKTFNSIISPVMFIYVLVCSIMICCGVVQLSIGEIAPSQKFWIVEYTLALAIQLLLYCWHSNEIAFESNAVERGVYASDWWKADVLAKRQILLLGGKLAPTFILDAGPFASFSMTTFIDIIRGSYSFYTLF…
Mcon	Methona	ORloc48	OR53	Methona_Mcon.Scf0000043G50.1	Scf0000043	646595	647943	-	1349	5	FALSE	205	4	cl20237	12	191	179	N	86.5722	2.22e-20	Scf0000043	646595	647943	Mcon.Scf0000043ORloc48.1	100	-	646595	647943	255,0,0	5	63156105100194	0,156,775,980,1154	ATGATCCTTCAAGGTGCTGGGGTAATAGCAGTATATGATTCCACCGCTGTTGCCATTATGTCATTTCTAAAAGGACAAATGATAATATTGCGTTATAAATGTGAGACGATTTTTGATAGCGATGGGAAGATTTCGCAAGATAATGTATTGGATAATATTAAAGAGTGTCACCGGCTTCACAACTTCTTTCTTGAGCAGTTTAAAACTTTCAACTCAATTATATCGCCAGTTATGTTCATTTACGTTTTAGTCTGTTCAATTATGATCTGTTGTGGGGTTGTGCAGCTAAGTATAGGTGAAATTGCAGCGTCTCAAAAATTTTGGATTGTTGAATACACACTTGCTTTAGCTATACAACTGTTGTTATACTGTTGGCATAGCAATGAGATTGCCTTTGAA…	MILQGAGVIAVYDSTAVAIMSFLKGQMIILRYKCETIFDSDGKISQDNVLDNIKECHRLHNFFLEQFKTFNSIISPVMFIYVLVCSIMICCGVVQLSIGEIAASQKFWIVEYTLALAIQLLLYCWHSNEIAFESNAVERGLYANDWWKADVLAKRQILLLGGKLAPTFILDAGPFASFSMTTFIDIIRGSYSFYTLFTQMHENKK
Mcon	Methona	ORloc49	OR53	Methona_Mcon.Scf0000043G51.1	Scf0000043	655291	657088	+	1798	5	FALSE	410	7	cl20237	68	393	325	-	120.47	5.13e-31	Scf0000043	655291	657088	Mcon.Scf0000043ORloc49.1	100	+	655292	656998	255,0,0	5	801100105156162	0,870,1052,1390,1635	ATGGCATCAAGGATATTAAGGTTTTTTGAGGGGTTGGAAAACCCTAAACATCCTTTATTAAGTCCGAACTTGAAAGGACTTCATTGGTTTGGTCTCTGGCAAGGTGGAAATAGAATAAGAGATGGTTTCTTTAATTTTATTCATTTCTGGTCAGTTATCTTTGTTATAAGTGAATTTATCGAATTGTACTACATGAGAAATAATTTTATGAAAGTGCTGTTTAACATCACCGTCACTGCATTAAGTTTGGTATCAGTTAGCAAAACAGTGTTCTTTATTTATTACCTCCCAGGTTGGCAAGAACTAGTGAATAATATATCAGCAGAAGAAATTAAACAGTCTAATAATAAGGATCCACAAGTAATTAAAATTATTGAGAAATATAAAATATATTCGAGA…	MASRILRFFEGLENPKHPLLSPNLKGLHWFGLWQGGNRIRDGFFNFIHFWSVIFVISEFIELYYMRNNFMKVLFNITVTALSLVSVSKTVFFIYYLPGWQELVNNISAEEIKQSNNKDPQVIKIIEKYKIYSRIITFLFWSVILLTNIVTIISPFLKFATSSSYRESIQNGTEPYPQILSSWFPFDKTKMPGYLFSVFVHILMTTQGAGVVAVYDSTAVAIMAFLKAQLTILRHNCEKCFGFDKAIPRDKVLDNIKECHRLHNFFIEQFKAFNSIISPVMFIYILVCSIMICCSVVQLSVGDIAASQKLWVIEYTVALAIQLFLYCWHSNEIAYESNAVGRGVYASNWWRADVLTKCQILLLAGKLAPSFILDAGPFASFSMATFIDILKGSYSFYTLF…
Mcon	Methona	ORloc50	OR42	Methona_Mcon.Scf0000043G52.1	Scf0000043	661933	664160	+	2228	5	FALSE	402	7	cl20237	65	391	326	-	118.544	2.17e-30	Scf0000043	661933	664160	Mcon.Scf0000043ORloc50.1	100	+	662020	663919	255,0,0	5	881100105156295	0,956,1131,1312,1932	ATGACTTTAAATTATTTGTCAACTTTAGAAGATCCTGCTCATCCCGTACTCGGTCCAACTTTATGGAGTCTCCAAACTCTGGTAATGTGTCCATCAAACAAAGGCAAGTTTCGAATAATACCAACTATGGTACATTTACTGGCCATTTTCATGGTTGTAAGTCAATATATTGAACTTTATTTCATTGGAAAAAATTTTGAATTAGCTCTTAATAACTTGTCTTTAACGTTTATCGCGAACGTAAGTGTTGTGAAGATTGGAACTTTTATTATGTGGAATAGAGATTGGATGAGCCTCATAAATTATGTTTCAACTTTAGAAAAATATCAACTTGAAGAACGAGACCAAGTCTCTAATAACCATATTAAAAGATATACGAATTATTCTAGAAGAGTTACT…	MTLNYLSTLEDPAHPVLGPTLWSLQTLVMCPSNKGKFRIIPTMVHLLAIFMVVSQYIELYFIGKNFELALNNLSLTFIANVSVVKIGTFIMWNRDWMSLINYVSTLEKYQLEERDQVSNNHIKRYTNYSRRVTSFYWMLVLASVIIYFLSPLMYFLFSLYNSKTINIEETPYPQIISSWVPFDSTKGCGYWIATLIKILMSSYITFAFAIYDANVFVLMTFFYGQLRILKSNCERLFDNGEEIISYEEVNAKIKMFHHQHVSLVKYFNILNSLLSPVMFFYIILCSLTICASAVQLSTDEATLMIKVRITEYLVAQVFQLFLFCWHSHKVLDMSFKVDEGIYSSAWWSQDKRLRRSFILLSGQLNKAMLFTAGPFVNLNLVTFIGILKGAYSYYMLLST…
Mcon	Methona	ORloc51	OR42	Methona_Mcon.Scf0000043G56.1	Scf0000043	694120	695300	+	1180	5	FALSE	172	3	cl20237	30	161	131	N	82.7202	2.01e-19	Scf0000043	694120	695300	Mcon.Scf0000043ORloc51.1	60	+	694120	695300	255,0,0	5	104,100,105,156,51	0,179,353,534,1129	TCTAATTGTGAAAGGCTTTTCGATAATGGAGAAGAAATAATAAGTTATGAAGAGGTTAATGGAAAGATTAAAATGTTTCACCATCACCATGTTTCTCTTGTCAAGTATTTTAATATTTTAAACTCTCTTCTATCACCTGTAATGTTTTTCTATATCATTTTATGCTCGCTAACAATTTGTGCAAGCGCTGTTCAATTATCTACGGATGAAGCTACATTAATGGTAAAACTAAAGGTTACTGAATATTTGGTTGCTCAAGTTTTTCAACTTTTTCTCTTCTGTTGGCATAGCCATAAAGTTTTGGATATGAGCCTTAAAGTGGATGAAGGCATTTACTCCAGTGCCTGGTGGTCGCAAGATAAGCGCCTTCGTCGTAGTTTCATACTGCTGAGTGGACAG…	SNCERLFDNGEEIISYEEVNGKIKMFHHHHVSLVKYFNILNSLLSPVMFFYIILCSLTICASAVQLSTDEATLMVKLKVTEYLVAQVFQLFLFCWHSHKVLDMSLKVDEGIYSSAWWSQDKRLRRSFILLSGQLNKAMLFTAGPFVNLNLVTFIAILKGAYSYYMLLSTLDI
Mcon	Methona	ORloc52	OR42	Methona_Mcon.Scf0000043G57.1	Scf0000043	709350	711122	-	1773	5	FALSE	402	7	cl20237	65	391	326	-	120.855	3.77e-31	Scf0000043	709350	711122	Mcon.Scf0000043ORloc52.1	100	-	709350	711122	255,0,0	5	54156105100794	0,335,616,792,978	ATGATATTAAAATTCTTGTCCAGTTTGGAAGACCCCGCCAATCCCTTATTGGGTCCAACTTTGTGGGGTCTAGAAACTTGGGGAATATTGCAATCATGTAACGGCAATGTTCGAATAACTTACAATATAATTCATTTGCTGGCCACATTGTTTGTCTTAAGCCAATATATTGAGCTTTATTGTATCAGATCTAACTTGGCATCAGCTCTTAGAAACCTTTCTGTGACGATGTTAAGCACTGTTTGTGTGGTGAAGGCCGGCACTTTTATTATTTGGCAAAAATCTTGGAAGAGCCTTTTCAATTACGTATCATCTGTAGAAAAATGTCAACTCAAAAAGCGAGACCATCTCACTAACGAGATTATAAAAAGATATACAAAATATTCAAGAAGTGTCACC…	MILKFLSSLEDPANPLLGPTLWGLETWGILQSCNGNVRITYNIIHLLATLFVLSQYIELYCIRSNLASALRNLSVTMLSTVCVVKAGTFIIWQKSWKSLFNYVSSVEKCQLKKRDHLTNEIIKRYTKYSRSVTYFYWALVAATVFTLILAPLAFYLSSFQGREMFESDDTTFPEIMSSWAPFDKTKGWGYWIITLIHAIICFYGGGIVANYDSNAVVLMSFFAGQLEILKVNCERLFGNGEKVISYEEAIKRIRMCHHQHLFLIKYSKVLNSLLSPVMFLYIIICSLMICASAVQLTTDGITSMQQIWIAEYLIALVAQLFLYCWHSHKVLYMSLKVDEGVYSSAWWSQGVRVRRSVALLAGQLNKNIMFTAGPFTNLSIATFIAILKGSYSYYTLLSK…
Mcon	Methona	ORloc53	OR07	Methona_Mcon.Scf0000047G19.1	Scf0000047	265703	267172	-	1470	5	FALSE	132	3	cl20237	26	116	90	N	82.7202	5.75e-20	Scf0000047	265703	267172	Mcon.Scf0000047ORloc53.1	100	-	265703	267172	255,0,0	5	66,67,89,105,72	0,208,503,698,1397	ATGATTGTTGGATGCTGTGCTAGGATATCGTTTGTTACCTACCATACTCAGGGTTATGGTCGAGACAGAGGGGAGATAAATAACCCAGGGGTGACGGTGATGTTTCTTGTGTTTCTGTCAACAAATTTATCTCAAATATTCTTACTTTGTTATTTAGGTGATCTTCTTATGAAATCGAGCATGGAAGTTTCTGAAGCTATATATAACACCAAATGGTATGATATCGACAGTAAAGGGAGGAAAAATCTAATCTTCGTACATTTTAGAGCTCAGAAGCCTTGCAAGCTAACAGCCTTCGGGTTCTCTGACGTCAACTTGAAGTCCTTTACGAGCATACTAAGCACAGCGTGGTCGTACTTCGCTCTACTGAAAAGTATTTCATCTCCTACTAAAGTTTGA	MIVGCCARISFVTYHTQGYGRDRGEINNPGVTVMFLVFLSTNLSQIFLLCYLGDLLMKSSMEVSEAIYNTKWYDIDSKGRKNLIFVHFRAQKPCKLTAFGFSDVNLKSFTSILSTAWSYFALLKSISSPTKV
Mcon	Methona	ORloc54	OR69	Methona_Mcon.Scf0000047G20.1	Scf0000047	271069	276562	-	5494	7	FALSE	391	6	cl20237	64	377	313	-	139.345	3.45e-38	Scf0000047	271069	276562	Mcon.Scf0000047ORloc54.1	100	-	271186	276445	255,0,0	7	171,67,89,111,97,178,697	0,822,956,1157,1855,2171,4796	ATGTATAGCGAGCTGTTTGATGAGTCTCTATATCTGACGTCACAGGCTTTTTACATTTCCGGTATCGAAATGGGTTTCAGGAGAATACCGCATATTTTTCAGTTGTTTTACTATTTCAATATATTGTGGCTCTATACTGATGTTTTTGGGGAAATTTGTTGGTTATATGAAGGTATAAAAATGGGTAAAAGTATAGATTTGTTATGTGTGGTTGCTCCTTGTTCAGCTCTCTGTGTGCTGAGCACAGCCAAGACCTTACCAATGGTTTTAAACAATGAGACCTTAAAGGCAGCTATAGCCAAATTAAAATCTATCCACCCCATGGGTTTGATGGAGAATTTCGAGAGACAGGAATTAAGAAAAACAACCCTTATTCTGAATGCCATAATAACTGTTCTG…	MYSELFDESLYLTSQAFYISGIEMGFRRIPHIFQLFYYFNILWLYTDVFGEICWLYEGIKMGKSIDLLCVVAPCSALCVLSTAKTLPMVLNNETLKAAIAKLKSIHPMGLMENFERQELRKTTLILNAIITVLVVGGIAVVILFPLMPAFLMGYDFLTTGSFELQLPFFTKYFFDVYADIRLYAFMYFHQFGSTVIVSLNIFAADTLFFSFCSYLKMHFNILAHNYENVVVRSDDETRRNIKRCVKRHQELIELVDKMNVLYSKSNLVNIMTSSLIICLCGFNLTVIKNKTMSTYLLFTPFLVNSLTEIFLMCFFGDKLIASSTQITEAIYNSQWYNAGVDIKKIILLVLFRSQKPCRMSAANFADLHLRTFTAILSRSWSYFALLRTMYD
Mcon	Methona	ORloc55	OR18	Mcon_DjunOR17	Scf0000051	458360	460098	+	1739	2	FALSE	394	7	cl20237	69	386	317	-	102.365	1.49e-24	Scf0000051	458360	460098	Mcon.Scf0000051ORloc55.1	100	+	458360	460098	255,0,0	2	978204	0,1534	AAAACTTATAGAAAGTTCAAATCTTTCAACGAGACTTTTCCGTATTGTGCATTTGCCATGGCATTATCCATGATATACCCAAACCGAGATAATATTAGGACACGATGTCAAGTTATCGCTGCAGCTCTTGCACTCAATGGCCTCTTGTTGTATTGGTTTGTGACATATATATGGAAGTGTCTTTACAATAATGATATGTTTAACGTTTCGAGAAATATTAGTGTAGGTATTCTCATTATTTTATTAATATTTAAATCGTATTACGCAATCAAAAAAACTGATAAATTTGACCAACTTTTGGACAAAATAAATCAAGATCTGCTGAAGGGCAATGATATGGATATTGAATACCAAGAAATCTACGAACACTACATAAAGCTGGGTAAACTCGGTCAAATA…	KTYRKFKSFNETFPYCAFAMALSMIYPNRDNIRTRCQVIAAALALNGLLLYWFVTYIWKCLYNNDMFNVSRNISVGILIILLIFKSYYAIKKTDKFDQLLDKINQDLLKGNDMDIEYQEIYEHYIKLGKLGQICWIFIPIFLSSQFAFYAVASNIYDSLTSDVGKRYMIQEIEIKHLEDKQYDSPYYELIFATQLFLCMTISPNFAGYDGSFCIASNHLRLKLKILAQKVKSAFKESKSRQELQINIKKSIIYHQEALEFYNNLQDVYGVWLLAVFLVTSIVISLNIYQIVVGESIDPKYATFAISGVIHMFTPCYFASNLMMVSTTSEQLCWDLYSAEWEKWTDPAVTKLLIFMIAKSQQTLILTGNGLVYFNMQLFISMMQTSYSLFTLISS
Mcon	Methona	ORloc56	OR46	Mcon_DiulOR12	Scf0000051	493409	496952	+	3544	4	FALSE	386	7	cl20237	190	377	187	N	74.631	6.69e-15	Scf0000051	493409	496952	Mcon.Scf0000051ORloc56.1	100	+	493409	496952	255,0,0	4	136169215638	0,2224,2585,2905	TTAATGGATAATATCAAAAGATCTTTAGTAAAATCTAAACAACGACTTAAAGACAATAGTCTAGAAAGCATCATATGGCTCGTAAATTTAGTTCCTTCTAGAGCCGGTTTCTCTATTTTGAAAGATAAAATTTCAGCACCATTTTGGATTTTGCATTTCTGCCTCTTACTATACGTTTATGGTGTTGGTAGTGTTGTCTATCAACTGCAAATAGCTGAGACTGCAAGTGACTTTATCAAGAGCTACGTAAACATAACACTTGTAATCTTAATTGTTAATAATAGTTACTGGTTTTTGATGGAAAGACCTTTACTAAGAAAAGTGCTGGACCAAGTTTGCCAAAACGACAGTCTCGCAAAAGAAACGATATTTTTGCAAGACAAACACAAGAAGCTTCTA…	LMDNIKRSLVKSKQRLKDNSLESIIWLVNLVPSRAGFSILKDKISAPFWILHFCLLLYVYGVGSVVYQLQIAETASDFIKSYVNITLVILIVNNSYWFLMERPLLRKVLDQVCQNDSLAKETIFLQDKHKKLLSVIKKILFIFYGFNLFDAFFVYIPHRSDVSNDHYSMAACVGLEPLTATPNRQICRTILCIQEVTIMIAVLNYQALLLFLIGHTTAMYQMLSEEFLAFDKCEDNNENNAAVKTRLPFLIRRHALTLETIGNLKALYSMPMGVNFGSNAVCICLFFYLSLQEWIKFSPVVIYCFLVFFLYCFLCQNLINASEDFENAVYSCGWEKFDVKEKKTIYVILLQAQKAVTLLAADIVPINIYTFATTLQAMFKFVTVVK
Mcon	Methona	ORloc57	OR46	Mcon_DiulOR12	Scf0000051	507494	508867	-	1374	4	FALSE	389	7	cl20237	253	379	126	N	78.8682	2.25e-16	Scf0000051	507494	508867	Mcon.Scf0000051ORloc57.1	100	-	507494	508867	255,0,0	4	136169215638	1231,987,705,0	ATGAATTTCATCGATAACATGAAATATTCTTTGGTACAATGTAAAAATCAACTAATTGATCACAGCTTCGATAGTATTATATGGCTATTAAATTTCGGTCCTTCAAAAGCTGGTTTCTCAATATTAGACAATAGATTTAGTGTATTGTTTTGGTTGACCCACATCTTTCTTGTTACATACGTGTATGGTTTAGGTAGTATTATGTATCAAGTAAAAGTTGCTGATTCAGCATTCGAATTTATTAAGAGCAATGTAAATATCACATTATGGATATTAATTATGAATGCCAGTTATTGGTTTATGACAAAAAGAGGAAAATTGAACAGAGTGATCGAAAAAGTTAGTAAAAACGACACACTATCCGGAGAAACGGATTTCTTAAGAGATAAGCATTTGAAT…	MNFIDNMKYSLVQCKNQLIDHSFDSIIWLLNFGPSKAGFSILDNRFSVLFWLTHIFLVTYVYGLGSIMYQVKVADSAFEFIKSNVNITLWILIMNASYWFMTKRGKLNRVIEKVSKNDTLSGETDFLRDKHLNMLWVIKRILFIFYGSIMLEIIFVYLPQRTDLTNKYYSTIACVGIEPLNVSPNREICKMILGLAEVTITTVCLDYQALLFFLIAHTATMYRLLSEEFLAFDKYEDNHEINVKIKKRLPILIYRHALTLDITNDLRDLYSMPTGINFGTNAICICFFFYLPLQEMITFSPLLTYCFLVFFLYCFLCQNLINASEDFENAVYSCGWEKFDVNEKKTIYVILLQAQKAVTLLAADIVPINIYTFATTLQAMFKFITVFKI
Mcon	Methona	ORloc58	OR47	Methona_Mcon.Scf0000055G22.1	Scf0000055	590830	592406	+	1577	8	FALSE	223	3	cl20237	93	210	117	N	76.9422	9.82e-17	Scf0000055	590830	592406	Mcon.Scf0000055ORloc58.1	100	+	590830	592406	255,0,0	8	87,80,108,85,102,83,67,60	0,153,391,710,915,1190,1388,1516	CTGATAGATGAACTGGCAGGAATATGGCCTATGTCTCCTAGCGATGAAGATGCTTTGATTGTAAAGAAAAAAAGTGTAGTCACACTTGGTATTTCAGTGTTAATGTTGGAATCGGAATATATTTTTACCAACTTTGGCAAGGAAAGGATGACGCCAAGATTGGCTACGTGTCACTTGTGTCTGGATAATGGTTTCTTCCGATTTGCTGTTCTCTGGAATGGCGAGCCATATAGCACTCCTTTTGCGTATTCTTCAGCGGCGTCTCGAATCATTAGTTTAGAAGAAGCTTTTTCTCTCGTCAACCTCATCAACATTGTTATGAGTTCTATCAATATTTGCTGTGCCGCCTTCGTAATCGTATTACTTGAGCCACTAGTTGCTGTAAGCAATAAATTGTTT…	LIDELAGIWPMSPSDEDALIVKKKSVVTLGISVLMLESEYIFTNFGKERMTPRLATCHLCLDNGFFRFAVLWNGEPYSTPFAYSSAASRIISLEEAFSLVNLINIVMSSINICCAAFVIVLLEPLVAVSNKLFLGSALIQVGAMCWYADEIFHANENIAAAVYNSNWYTMSCKRALVFLVARSQNTIAFTAMKFTNISLVTYSSILTRSYSYFAILYTIYSEN
Mcon	Methona	ORloc59	NymOR1	Mcon_SmorOR16	Scf0000056	36336	38429	+	2094	8	FALSE	379	7	cl20237	171	372	201	N	91.965	5.58e-21	Scf0000056	36336	38429	Mcon.Scf0000056ORloc59.1	100	+	36336	38429	255,0,0	8	76,137,367,157,106,96,159,39	0,184,395,834,1184,1375,1787,2054	ATAAACACATTTTTTCTTACCGTGGGACTGATGTATCCGAACCCAAAATACGACGAAAAAAGACAAAAACTTATAATATGTATTATTCTATCAACAATTCCCGTAATCACTTTGTTGGTTCGGGACATGCATATTCGTATCTTGCAAAACGATATTCCCAATCTTGTACGTCAGTTCATAGTATCGATTGCACTGGTATTTACCTTTATGAAGTTACTTCTTTCATTACTACGAAAAATGGAACTACATGCTCTTCTTGATAATATCGACAATGATTACGAATTGTTTAATTATTTACCAGCAGAATATCAAAATATTGTCGAAGAAACCATACAAAAGACGAAAAAGATCGAGAAATTTTGGTTCATAATTATGACCATGACTGCGTCTTCTTATCAA…	INTFFLTVGLMYPNPKYDEKRQKLIICIILSTIPVITLLVRDMHIRILQNDIPNLVRQFIVSIALVFTFMKLLLSLLRKMELHALLDNIDNDYELFNYLPAEYQNIVEETIQKTKKIEKFWFIIMTMTASSYQLLAALYTMYSQIFSEYPKRFMVHETAVIFFTEEQKYESPYFELINIYLTYIIALVYIGFVGFDGIFSVCMLHASLKLKIYNQNLKSLFNNVDNILKIKRNIATFVNNHREVERLMGDIQKCFEVWLVGIFINAILQLGMTVTQITNKTETGINQMYYMFTFAILFHIYLPCYLASEVTSNAAEIANVAYECPWEEVQNIGIRRSICIIIAKAQTPICLKALGMITFDMEMFVSILQTAYSMYTVLR
Mcon	Methona	ORloc60	OR68	Mcon_HerdOR25	Scf0000062	186158	189721	-	3564	9	FALSE	402	7	cl20237	75	389	314	-	168.62	4.57e-49	Scf0000062	186158	189721	Mcon.Scf0000062ORloc60.1	100	-	186158	189721	255,0,0	9	274,153,183,187,94,102,89,67,57	3289,3046,2636,2241,2069,713,441,275,0	TTAAAAATGTCGAACGGCCTGGCGAAAGACGAAATTCATAAAACAATGAAGCTATGTAACTTTTGCACAAGAAAAGTTGGAATTTCCTTTATCGATGAACAGCCAAAGAACCTATTTGGTATAATATGGATTTATCTCTGGTTTATTGGAACTGCGTTGATAGTATTATTGAAATTGGTCGGTCAAGTAAACTACGCTGTCATGAAGCTGGTATCTTCTTCCTCAATAGCAGAGTTTATAGCCAACTTACATATTATCGGCTATGACACTATGAGTTTCGGAAAATTATTAATGATTTGGTACAAACGCAATACATTTCGAAAATTAATATGTGAGTTACAAGACCTGTGGCCGACGAATATACAAGATACGGAAGCTGCAGAGATAAAAAAGGAGAAG…	LKMSNGLAKDEIHKTMKLCNFCTRKVGISFIDEQPKNLFGIIWIYLWFIGTALIVLLKLVGQVNYAVMKLVSSSSIAEFIANLHIIGYDTMSFGKLLMIWYKRNTFRKLICELQDLWPTNIQDTEAAEIKKEKLSRLRIGQFWYAFWNILGVWLYNVTPIVIYVYRKIQGTSAHLGHIWHLSYPYDKTQPVYHELSFVFEVYGGVVSVWSMLGSDILFMTMASHISMLLRLLQIKIRQLVIQKKQGNNDYYKDIVSIIKIHQRLIIYGTNLENAFSVVNLINVLLSSVNICCVVFNILLDPWMAMSNKFFLGAALTQVGILCWYADDISTSSSGVASAVYESGWYTLNIRYQRTLFFLMQRSQKSLYFTAFKFQSITMSTYSSILTSSYSYFTLLYTMY…
Mcon	Methona	ORloc61	OR68	Mcon_HmelOR25	Scf0000095	479565	483167	-	3603	9	FALSE	396	7	cl20237	70	383	313	-	161.301	1.84e-46	Scf0000095	479565	483167	Mcon.Scf0000095ORloc61.1	100	-	479565	483167	255,0,0	9	256,153,183,187,94,102,89,67,57	3346,3103,2705,2312,2140,768,494,328,0	CTGGCGAAAGACGAAATTCATAAAACAATGAAGCTATGTAACTTTTGCTCAAGAAAAGTTGAAATTTCCTTCATCCATGAACAGCCAAAGAACATATTTGGTATAATATGTATGTATCTTTGGTTTATTGGAAATGCGTTGATAGTATTATTGAAATTGGTTGGTCAAGTAAACTACGCTGTCATGAAGCTGGTCTCTTCTTCCTTAATAGCAGAGTTTGTAGCCAACTTGCATATTATCGGCTATGACACTATGAGTTTCGGAAAATTATTAATGATTTGGTACAAACGCAATACTTTTCGAAAACTAATATGTGAGTTAGAAGACCTGTGGCCGACGAATCTACAAGATAAGGAAACTGCTGAGATAAAAAAGGAGAAGTTATCACGACTACGCATT…	LAKDEIHKTMKLCNFCSRKVEISFIHEQPKNIFGIICMYLWFIGNALIVLLKLVGQVNYAVMKLVSSSLIAEFVANLHIIGYDTMSFGKLLMIWYKRNTFRKLICELEDLWPTNLQDKETAEIKKEKLSRLRIGQFWYAFWNILGVWLYNITPIVIYVYRKI*GTSAHLGHIWHLSYSYDKTQPVYHELFFVFEVYGGVVSVWSMLGSDILFMTMASHISMLLRLLQIKIRQLVIQKNQGNNDYYKDIVSIIKIHQRLITYGTNLENAFSVVNLINVLLSSVNICCVVFNILLDPWMAMSNKFFLGAALTQVGILCWYADDISTSSSGVASAVYESGWYTLNIRYQRTLFFLMQSPQKPLYFSALKLQPITMSTYSSILTSSYSYFTLLYTMYRSS
Mcon	Methona	ORloc62	OR38	Mcon_DpleOR13	Scf0000098	57663	62650	+	4988	5	FALSE	393	7	cl20237	75	385	310	-	83.1054	8.34e-18	Scf0000098	57663	62650	Mcon.Scf0000098ORloc62.1	100	+	57663	62650	255,0,0	5	776,100,105,156,42	0,847,1010,4637,4945	ATGGAATTTGAATATGTTGATTTTAATAGTGCCTTTAATATTTTATCATTTGCAATGAATTTAAACAAAACCCACCCATGCATTAAAAGAGATTTTAGATGGATGTGGAAGACTGGTATTTTGAACGGAATCTTGGTGTTAATTTTTAATTTTATTGTGTATTGCACGGTAGTGTATGATCTAAAAGATGAAAAAAAAACACAAGCGTACGCAAATGGAATTCTCTGTTTGCTTTTTATTTTAGCCGCATATAAAATATGTATTATTCTATATTATAAGGACATAATTGTAAAGATGATCAAAAATATAAATTTAGATTACGAAAAAGCTAGACATTTTCCAGAATGTGAAAAAAATATAATACGGAAATACATAAAGAAAGCTCAAATGATATCTAAA…	MEFEYVDFNSAFNILSFAMNLNKTHPCIKRDFRWMWKTGILNGILVLIFNFIVYCTVVYDLKDEKKTQAYANGILCLLFILAAYKICIILYYKDIIVKMIKNINLDYEKARHFPECEKNIIRKYIKKAQMISKIWLIIVIITSHLFIVKSVGKMIYYTVVDKFRIAHLYEMTYPPALEDIKDTWGMFVLLYVIFLYYDFYMAITFIGLVPLGSVLALHCCGQLELAKSRVMTLFQKYNTDDEIIEQIKKIAKLLQDILSFIESIKVSFRIFYELTLKVSSLAIPVTLFQIIESLRNGELRVEFATVFFALICLSSIPCYYSDMLMEAGKSLNLALYQCGWETHWDPRSRKLLLLLMVRTSKSTALRTIFLEICLEALTGVFQMAYTIFNLLNA
Mcon	Methona	ORloc63	OR38	Methona_Mcon.Scf0000098G9.1	Scf0000098	78354	80666	-	2313	2	FALSE	203	3	pfam02949	71	164	93	NC	19.7	4e-08	Scf0000098	78354	80666	Mcon.Scf0000098ORloc63.1	100	-	78904	80326	255,0,0	2	591911	0,1401	ATGCCGCAAATATTGAATATGGAAATTAAATATATGGATTTTGATAGTGCATTTAAGATGATGTCATTTACGATGAACTTAAATAAAACTCATCCGAACATTGAAAGAGATTTTAGATGGATGTGGAAAACTGGTATTTTGGACAGTATGGTATTTTTAATTTTTTGTTTCATAATAAATTGCACAGTAACATACGACCTAAGGGATGGCAACATAACCCAAGCGTATGCAAATGGAATCCTCTGCTTGATTTTTATTGTCGCTGCATATAAATTCTTTATTATGATGTACAATAAAGATGTCATAGTAGAAATAATCGAGAAGATAAACTTAGATTATAAGAAAGCTAGCCATTTTCCAGAATGTAAAAAACTTATAATACAGAAGTTTATAACGAAG…	MPQILNMEIKYMDFDSAFKMMSFTMNLNKTHPNIERDFRWMWKTGILDSMVFLIFCFIINCTVTYDLRDGNITQAYANGILCLIFIVAAYKFFIMMYNKDVIVEIIEKINLDYKKASHFPECKKLIIQKFITKGQVMSKIWFIVVVITSCLFLVKSVGKMIYYAIVDEFKLGHLYKMTYPTAVEDIKYTWGKEFKHSNIYLWI
Mcon	Methona	ORloc64	OR38	Methona_Mcon.Scf0000098G17.1	Scf0000098	106950	109793	-	2844	5	FALSE	195	3	pfam02949	24	193	169	C	30.7	9.2e-12	Scf0000098	106950	109793	Mcon.Scf0000098ORloc64.1	100	-	108845	109568	255,0,0	5	338156104100707	0,609,1797,1965,2136	ATGATCAAAAATATAAATTTAGATTACGAAAAAGCTAGACATTTTCCAGAATGTGAAAAAAATATAATACGGAAATACATAAAGAAAGCTCAAGTGATGTCTAAAATTTGGCTTATTATTGTTATTATTACCTCCCACTTGTTTATTGTAAAATCTGTGGGAAAAATGATTTACTATACAGTTGTTGATGAGTTTAGAATTGCTCATTTGTACGAAATGACATACCCTCCTGCCTTGGAGGATATAAAAGATACTTGGGGAATGTTCGTTTTATTATATGTTATATTTTTATACTATGATTTCTATATGGCCATTACGTTCATTGGCTTGGTACCTCTGGGTTCAGTCCTGGCCCTTCACTGTTGCGGGCAACTGGAACTAGCAAAGAGTAGAGTATTG…	MIKNINLDYEKARHFPECEKNIIRKYIKKAQVMSKIWLIIVIITSHLFIVKSVGKMIYYTVVDEFRIAHLYEMTYPPALEDIKDTWGMFVLLYVIFLYYDFYMAITFIGLVPLGSVLALHCCGQLELAKSRVLTLFKKYNTDDEIIEQIKKIAKLLQDILSFIESIKVSFRIFYELTLKVSSLAIPVTLFQIIES
Mcon	Methona	ORloc65	OR03	Methona_Mcon.Scf0000111G11.2	Scf0000111	214595	218230	+	3636	7	FALSE	417	7	cl20237	151	398	247	N	68.4678	1.09e-12	Scf0000111	214595	218230	Mcon.Scf0000111ORloc65.1	100	+	214597	217995	255,0,0	7	552,96,193,103,102,153,292	0,1304,1487,2232,2559,2920,3343	ATCACTCTATTAGTTTTCGACATGGATGAAACTTTACAAGTTTTCGAGCGAGTTCTATCTTTTGCAGGAATATCTATTTTCGCCAAACGAAACTGGAATTCCAAAAAATGGCTCCTATTTCAATGTTTTAATGTTCTTATTGGTTTAATTACTTTTATTTGCACGACGGCTTTTGTCCTTACAAATGTTTCTGATTTATTTTTGTGTATTCAGGGAGCATGTGTATGGACCACCGGAGTCATTATGTTCATTTCTCTTGGAATTTGCCTCATCTTCAGAAAAAACTTCAGATCATTTTTAGAAGAGATGGTCTTCGAGGATCGTATCCTTGACATGCCTTTAATAGAATATGTATTTCGTCTGAAACTGAGACATGGAAAGTTGTATGAGTTAAAAAAA…	ITLLVFDMDETLQVFERVLSFAGISIFAKRNWNSKKWLLFQCFNVLIGLITFICTTAFVLTNVSDLFLCIQGACVWTTGVIMFISLGICLIFRKNFRSFLEEMVFEDRILDMPLIEYVFRLKLRHGKLYELKKLIISTQDKLFKLSSVILKTYLASVWLCVTLYLCGPIYLMYVRKNKSLRLLAFDMWFPYSLENFTVYILSFIFHAYAGYLCCIAYPGIQSMIILLVGQIIRQLRIIGFILQNLDEIVKELVGERGPMWQEICTLVFSQSVEHYIKTKRFANKLNVICQPFYLALIIVATMLVCVCSVKIAISDKFSPDIMKYYVHELCFILVVFMFCFLGQQVENECERLEAAVTEKWYIFNAKHKTNIRIFMMALGQRMPIFIFGSITLSLPTFTW…
Mcon	Methona	ORloc66	OR14	Methona_Mcon.Scf0000133G13.1	Scf0000133	169950	174532	+	4583	5	FALSE	442	7	cl20237	72	433	361	-	106.988	5.76e-26	Scf0000133	169950	174532	Mcon.Scf0000133ORloc66.1	100	+	170159	174332	255,0,0	5	1123,97,114,156,248	0,2437,2782,3536,4334	ATGTCTGGAGAAGGCATCTCAAAACCCAGGCGTTTTTTTGCTATTCATTTCTCTTTATTCAGATTTCTTGGTGTTGGTTGGTGGCACCATCCTGATGAAAATGACACTAATAATTTTCCTGGATTATATTTATATTATTCAATATTTACTGAAATCGTCTGGGTTTTTTGTTTTGTAGGTTTAGAATCAATTGATCCATTTATAGGTGAAACTGATCTCGAAAGATTCATGTTCAGTCTGTCATTTGTTATCACTCACGATCTAACTATAATTAAATTATACATATTCTTCTTTAAAAATCGTAATATACAAGATATTGTTAGAACATTGGAAATAGATATGCAAAATTTTTATCAAAACTATGATAAAGTTCGTAAAACGATTCGTATATCGAATATA…	MSGEGISKPRRFFAIHFSLFRFLGVGWWHHPDENDTNNFPGLYLYYSIFTEIVWVFCFVGLESIDPFIGETDLERFMFSLSFVITHDLTIIKLYIFFFKNRNIQDIVRTLEIDMQNFYQNYDKVRKTIRISNILTGLFIFFGWLTIGNTSLYGVIKDLHWKAEVAKLNDTASRPLRILPQSIYIPWNYQGELSYIITFLLEAIGLLWTGHIVMSIDTFISSIIFHMSTQFSIMQEAISTAYDRTMEKLAEGIVRDVSPEEDSSHNIDAENEVERIVRIYCTRDEIERALEITMKSCLRQHQILISCVEKFASTYSYGFMTQLLQSLAAICVIMVQLSLDASSLLSIRLMTSLAFFAVMIIQLALQCFTGNELTSQAERVSEAVVFGKWERFPPRLRRNL…
Mcon	Methona	ORloc67	OR23	Methona_Mcon.Scf0000137G1.1	Scf0000137	6904	9907	+	3004	8	FALSE	418	6	cl20237	77	407	330	-	66.1566	5.81e-12	Scf0000137	6904	9907	Mcon.Scf0000137ORloc67.1	100	+	6924	9669	255,0,0	8	1.60249e+23	0,999,1315,1713,2018,2191,2370,2711	ATGTTTCGATTTAACGTAATAACAACAGATGAAATCGAAGAATATACAAAGCAAAAGTTAGGTCCTCTTGATTTTCATAATAAATTTTTCACTTTACAAAGGGTTTTTCAAGTTCTGGATGGACCTATACCAAAATGGACGTATCTAGTCAAGATGATAATGATATTATGTGCTCTATTAGCCCAAGTTATTCTCTCACTCGACATCTACCATGGAATTAAAATATTCGACCTCCCTCTTATAACGGAAGCAGGAGTATATTTTCTTATAATGTTATATAAATTACTTATACTTTCATGCACAAAACTAAATATTCCTAATTATCACGCTTTGCAACACATAATGCAAGAAGATTTCAAATACATATATGGTAAAGGTGAAAAATACAGGGTGCAGTTT…	MFRFNVITTDEIEEYTKQKLGPLDFHNKFFTLQRVFQVLDGPIPKWTYLVKMIMILCALLAQVILSLDIYHGIKIFDLPLITEAGVYFLIMLYKLLILSCTKLNIPNYHALQHIMQEDFKYIYGKGEKYRVQFFHKQILTRQIFSLSVIFTGAIGVGMLLFAVFSLIFHILTHNPGEGKRPLVFPFWMFEIDFGLTPTYEIAFMFSNICICAYSFNYSFMVGTQIVWIREIAVKADIVIWNIEDLMKGIRPTRNIWQKNYFDSLLKHRMKEIVQHHQSMNTLLDHYAQVYKKLLLFEQKICAPVVCLSAYAAVEKWDAGEFNAILILLCLGAIILVFIPSYLCTVLSIKVSSICYACWNIPFWNSGPVIRPYLVLIMQRSLRPLPISSPGFEEVSVQTF…
Mcon	Methona	ORloc68	OR23	Methona_Mcon.Loc68	Scf0000243	12918	15623	+	2705	8	FALSE	402	6	cl20237	123	395	272	-	58.4527	1.57e-09	Scf0000243	12918	15623	Mcon.Scf0000243ORloc68.1	60	+	12918	15623	255,0,0	8	104,205,310,187,100,105,156,42	0,937,1195,1637,1957,2130,2309,2663	GAAGAATTTACAAAGCAAAAGTTAGGTCCTCTTGATTTTCATAATAAATTTTTCACTTTACAAAGGGTTTTTCAAGTTCTGGATGGACCTATACCAAAATGGACGTATCTAGTCAAGATGATAATGATATATTGTGCTCTATTAGCCCAAGTTATTCTCTCACTCGACATCTACCATGGAATCGAAATATTCGACCTCCCTCTTATAACGGAAGCAGGAGTATATTTTCTTATAATGTTATATAAATTACTTATACTTTCATGCACAAAACTAAATATTCCTAATTATCACGCTTTGCAACAATTTCAAAAATATATCATTAATTTAGTATACTATTTATACTTATTTTACAGGGTGCAGTTTTTTCACAAACAAATATTGACGAGACAAATTTTAAGT…	EEFTKQKLGPLDFHNKFFTLQRVFQVLDGPIPKWTYLVKMIMIYCALLAQVILSLDIYHGIEIFDLPLITEAGVYFLIMLYKLLILSCTKLNIPNYHALQQFQKYIINLVYYLYLFYRVQFFHKQILTRQILSLSVIFTGAIGVGMLLFAVFSLIFHILTHNPGEGKRPLVFPFWMFEIDFGLTPTYEIAFMFSNICICAYSFNYSFMVGTQIVWIREIAIKADIVIWNIEDLMKGIRPTRNIWQKNYFDSLLKHRMKEIVQHHQSMNTLLDHYAQVYKKLLLFEQKICAPVVCLSAYAAVEKWDAGEFNAILILLCLGAIILVFIPSYLCTVLSIKVSSICYACWNIPFWNSGPVIRPYLVLIMQRSLRPLPISSPGFEEVSVQTFSNKMASAYSFFN…
Mcon	Methona	ORloc69	OR47	Methona_Mcon.Scf0000506G2.1	Scf0000506	12308	14815	-	2508	9	FALSE	402	6	cl20237	89	389	300	-	134.722	2.9e-36	Scf0000506	12308	14815	Mcon.Scf0000506ORloc69.1	100	-	12579	14642	255,0,0	9	331,67,89,102,97,184,186,153,444	0,397,570,834,1053,1271,1532,1784,2063	ATGGATGAAGCAACAAGAAAAGCAGCTAAGCAGGAAATTGATAAATCCTTGAAGTTAAGCACATTCAGCATGCGTCGTATTGGATTATCATTTAATAAGCCTTCGAGTGTTTCTGCTTACCTTCACCAAAAACTGTTATTTATAGCTTCGGTTTTCGGCATTTTCTTTCATGTTTTCAGTGAGTTAGTTAACATAATGCTCACTTTCTACAGTTCGCCTCGAGTTGAAGATGTCGTTCCTCTGTTCCACACTTTTGGCTACGGAGCTTTAAGCATAGCCAAGGTGTTCGTATTATGGTACAAAAATACTGTTTTTGGAGAGCTGATAGATGAACTGGCAGGAATATGGCCTATGTCTCCGGTCGATGAAGATGCTCTGATTATAAAGAAAAAAAGCTTA…	MDEATRKAAKQEIDKSLKLSTFSMRRIGLSFNKPSSVSAYLHQKLLFIASVFGIFFHVFSELVNIMLTFYSSPRVEDVVPLFHTFGYGALSIAKVFVLWYKNTVFGELIDELAGIWPMSPVDEDALIIKKKSLTALRISHTWYFSVNVLGVWFYNLTPIGIYFYQLWQGKDDAKIGYVWVSWYPFDKTQPIAHVAVYLFEIYAGVTCVWIMVSSDLLFSGMASHIALLLRILQRRLESLGTIAKTDEEDYEDIRLNIKLHQRLISYCGSLEEAFSLVNLINIVMSSINICCVAFVIVLLEPLVAVSNKLFLGSALIQVGAMCWYADEIFHANENIAAAVYNSHWYTMSPRCKRALVFLIARSQKPIAFTAIKFTNISLVTYSSILTRSYSYFALLYTIY…
Mcon	Methona	ORloc70	OR38	Methona_Mcon.Scf0000954G1.1	Scf0000954	7667	10377	-	2711	3	FALSE	184	3	pfam02949	52	145	93	NC	19.9	1.7e-08	Scf0000954	7667	10377	Mcon.Scf0000954ORloc70.1	100	-	8387	10343	255,0,0	3	345156548	0,605,2162	ATGACGTCATTTACGATGAACTTAAATAAAACTCATCCGAACATTGAAAGAGATTTTAGATGGATGTGGAAAACTGGTATTTTGGACAGTATGGTATTTTTAATTTTTTGTTTCATAATATATTGCACAGTAACATACGACCTAAGGGATAGCAATATAACACAAGCGTATGTAAATAGAATCCTCAGCTTGATTTTTATTGTCGCTGCATATAAATTCTTTATTATGATGTACAATAAAGATGTCATAGTAGAAATAATCGAGAAGATAAACTTAGATTACAAGAAAGCTAGCCATTTTCCAGAATGTGAAAAACTTATAATACAGAAGTTTATAACGAAGGGTCAGGTGATGTCAAAAATTTGGTTCATAGTTGTTGTTATTACTTCTTGTCTATTT…	MTSFTMNLNKTHPNIERDFRWMWKTGILDSMVFLIFCFIIYCTVTYDLRDSNITQAYVNRILSLIFIVAAYKFFIMMYNKDVIVEIIEKINLDYKKASHFPECEKLIIQKFITKGQVMSKIWFIVVVITSCLFLVKSVGKMIYYAIVDEFKLGHLYKMTYPTAVEDIKYTWGKEFKHSNIYLWI
Mcon	Methona	ORloc71	OR17	Methona_Mcon.Scf0001207G1.1	Scf0001207	0	3765	-	3766	6	FALSE	171	2	cl20237	67	171	104	N	76.1718	5.54e-17	Scf0001207	0	3765	Mcon.Scf0001207ORloc71.1	100	-	1	3765	255,0,0	6	109,105,100,53,15,132	0,714,891,1084,1347,3633	ATGTACAGTACAAGTCTGTCCAGACTTTATACTGAATTGCAACAAGTGACGAAGTCCTGCACGAGACAACAGTACATCTTCCTCCGTCGTAGACCACTCAGAGCTGTTGCACGTTATTCACATAGAACATACAAGAATATTAATAATGTCACTGGCAGGGGAATGTGTGGAGGTTCATGTTTCTCTGCTTCAGTGGGCAGGATGGTTGTATTATTCGAAGATATATTTGGAACAGCAATACTGGTTCAGTTTGGCATAGGCGGGTGGATTCTCTGCATGGCTGCTTACAAACTCGTCACCCTACATTTATTGAGCATAGAATTCGCCTCTATGACTCTATTTATTATGTGTATACTGACGGAACTGTTCTTGTATTGCTACTATGGAAATGAACTCAAA…	MYSTSLSRLYTELQQVTKSCTRQQYIFLRRRPLRAVARYSHRTYKNINNVTGRGMCGGSCFSASVGRMVVLFEDIFGTAILVQFGIGGWILCMAAYKLVTLHLLSIEFASMTLFIMCILTELFLYCYYGNELKVESDRIVCSVYSMQWVNSPQRFQRLLLLLMERARRPIR
Mcon	Methona	ORloc72	OR52	Mcon_AvcrOR23	Scf0004316	909	2511	+	1603	5	FALSE	339	6	cl20237	59	339	280	-	106.217	2.7e-26	Scf0004316	909	2511	Mcon.Scf0004316ORloc72.1	100	+	909	2511	255,0,0	5	562,166,97,102,90	0,629,869,1050,1512	ATGGATATACCCAGATTTGATGATATTTTCAAACAAATTAAAATAAACTTCTGGCTTATGGGTATACCTTTAGACAACTCAAGGGTAGCTCTAAGATACTTTATATTACTCCTAGTTTTGATGATTATGCTTGCGGAGGAAAATGCATTCTTTTATTCAAGATTTTCTGTTGAAAATTTTTTGGAACTAACCCAACTTGCTCCATGCACGGTTATCGGCCATTTATCAATAATGAAAATTATATTTATTTCCATGAAAAGACGGAATATCATTGACTTGTCTAAGTCTTTGTGCAGACTTTATGACGATATGCTAGGTGACATAAAAAAACGAAATCTAGTAAAGCAAGATTTTTTATTTTTAAAGTATTTGGTTAAGTATTTTTTTATATTAAATGCA…	MDIPRFDDIFKQIKINFWLMGIPLDNSRVALRYFILLLVLMIMLAEENAFFYSRFSVENFLELTQLAPCTVIGHLSIMKIIFISMKRRNIIDLSKSLCRLYDDMLGDIKKRNLVKQDFLFLKYLVKYFFILNAILISVYNFSTLIFITYHFYTKNEIVFSLPYAVLVPFSTDYWWTWLIVYLQSIISGFVCVLYYTTVDALYYILTSHICSQFALLSDEIQYLDVETSGCLRDIIKKHQYILKLSQDLEMIFRAPNLCNVLVGSLEICALGFNLTMGKWSQVPGVVLFLLSVIIQILMISVFGENLIRESRKIGEAAFLSSWYIMDRPSKNIIYMLMLR
Mcon	Methona	ORloc73	OR47	Methona_Mcon.Scf0007228G1.1	Scf0007228	695	1626	+	932	4	FALSE	220	4	pfam02949	85	219	134	C	23.5	2.4e-09	Scf0007228	695	1626	Mcon.Scf0007228ORloc73.1	100	+	695	1625	255,0,0	4	271,153,186,54	0,395,614,877	ATGGATGAAGCAACAAGAAAGGCAGCTAAGCAGGAAATTGATGAATCCTTGATGTTAAGCACATTTAGCATGCGTCGTATTGGGTTATCATTTAATAAGCCTTCGAGTGTTTCTGCTTACTTTCGCCAAAAACTGTTATTTATAGCTTCGATTTTTGGCATCTTTTTTCATGTTTTCAGTGAGTTAGTTAACATAATGCTGACTTTCTTTAATTCACCTCGAGTTGAAGATGTCGTTCCTCTGTTTCACACTTTTGGCTACGGAGCTTTAAGCATAGCCAAGGTGTTCGTATTATGGTACAAAAATACTGTTTTTGGCGAGCTGATAGATGAACTGGCAGGAATATGGCCTATGTCTCCGGTCGATGATGATGCTCTTATTATAAAGAAAAAAAGCTTA…	MDEATRKAAKQEIDESLMLSTFSMRRIGLSFNKPSSVSAYFRQKLLFIASIFGIFFHVFSELVNIMLTFFNSPRVEDVVPLFHTFGYGALSIAKVFVLWYKNTVFGELIDELAGIWPMSPVDDDALIIKKKSLTALRISHTWYFSVNVLGVWFYNLTPIGIYFYQLWQGMDDAKIGYVWVSWYPFDKTQPIAHVAVYLFEIYAGVTCVWIMVSSDLLFSG
Mmen	Melinaea	ORloc01	OR29	Mmen.OU911038G1.1	OU911038.1	21336279	21338749	+	2470	5	FALSE	404	7	cl20237	65	396	331	-	81.5646	3.43e-17	OU911038.1	21336279	21338749	Mmen.OU911038.1ORloc01.1	60	+	21336279	21338749	255,0,0	5	791,97,105,177,42	0,1859,2021,2167,2428	ATGATAAAAGCATTTCTTAATAGATTTCAAGACCCAAAAAGGACGCTTCTCGGTCCTAATTATTGGCTCTTAAAGAAGATGGGATTAATTCTACCGGAGAACCAGGCGGCTAAGATAGCGTATATTATATTACACGAAATTGTAGCAATCTTTGTTCTCACCCAGTACATGGAGCTGTACGTGATAAGATCAAACATAGAACTCGTGCTGACCAACCTAAAGATATCAATGCTAAGCATAGTCTGCATCGTGAAAGCGAACACTTTTGTTTTCTGGCAGGTCAGCTGGAAAGAAGTCATCGAATTTGCGACTCGGGCTGACCAATATGAAAGAGAAAAACAAACAATCGCAAGACGTAACATAATTTATAGCTACACTAAATACTGCCGTCGGGTTGTA…	MIKAFLNRFQDPKRTLLGPNYWLLKKMGLILPENQAAKIAYIILHEIVAIFVLTQYMELYVIRSNIELVLTNLKISMLSIVCIVKANTFVFWQVSWKEVIEFATRADQYEREKQTIARRNIIYSYTKYCRRVVYFYCVLVFTTFITVTTTPLMRYLSSTSYREGLKNGTELFPHIFSSWMPFDKYTSPGSWVTVLWHVALCAYGAGIMAAYDTIIMVIMVFFGGKFELLRERCSHIFDMNDLENHYQVEQRIQEIHNIHVLLMKYSRLFNSLLSPVMFLYVVMCSLMLSVSAMQLTSATNATQKLLMAEYLIFGIAQLFLFCWHSNDVLIKILKIYLQSQQVRMGPYESNWWATSSKQSRNVLTLVGQLSLVHTYTAGPFTQLTLSTFIIILKGAYSYY…
Mmen	Melinaea	ORloc02	OR31	Mmen.OU911038G2.1	OU911038.1	28742595	28745761	+	3166	8	FALSE	394	7	cl20237	66	385	319	-	127.403	9.69e-34	OU911038.1	28742595	28745761	Mmen.OU911038.1ORloc02.1	60	+	28742595	28745761	255,0,0	8	180,130,205,261,100,105,156,45	0,243,769,1051,1404,2230,2668,3121	ATGTACGCCACTTTTGATGCATTTAGACCTCATTTTATTGCACTGGAAAGGGCTGGTTATTTTAAAATCGTTTTCAGAAAAGCTACAAAATGGAGAGTTTATTTCCATAATATCTATCGTATGTTGGTTTGGAGTGCTGTTATAATTTATAATTTACAGCATATTGTTCGTGCGTTTCAGGTAAGGCAATGTACCGAACAGCTGGTGGGCACATTGTTTATTCTCTTAACAACATTAAACGCTCTTGGTAAACAAATGGCTTTTAATATTCGTGTTAAAAGAATCGACATAATTTTTGACATTATTACTGGTGAATCTTTTGCACCAACAAACAAATACCATGAGGATGTTATGAAAATGAACGCAGCATCGATGTCCGGTCTCCTCGTGTTGTACCAC…	MYATFDAFRPHFIALERAGYFKIVFRKATKWRVYFHNIYRMLVWSAVIIYNLQHIVRAFQVRQCTEQLVGTLFILLTTLNALGKQMAFNIRVKRIDIIFDIITGESFAPTNKYHEDVMKMNAASMSGLLVLYHLAIAVCGSLFTIYPLINRALGQPVFITGYFPFSINESPIFEIVVIFMGMILTLQAYGHVTMDCTVVAFYVQAKTQLQIFRYNLEHLIDETETKITDNIYIDDDIRLKKLLHKKFVNCLKHYEQIIWLVKEVESIFSEATIVQLLVMVWVICMTVYKIVGLSILSAEFVTMAMYLGCMLAQLYIYCYYGTQLKVESELVNSSLYQSAWLSVSPAFRRHLLVMMERCKRTVEPRTAYVIPLSIETFISVLRSSYTLFTILDRK
Mmen	Melinaea	ORloc03	OR22	Mmen.OU911039G1.1	OU911039.1	6332585	6339308	+	6723	8	FALSE	427	6	cl20237	90	418	328	-	100.825	8.81e-24	OU911039.1	6332585	6339308	Mmen.OU911039.1ORloc03.1	100	+	6332585	6339308	255,0,0	8	149,249,269,202,100,105,162,45	0,294,603,941,1307,1984,2154,6678	ATGTTGCTTGATGagatcaaaaaagtttttttcaaaaaaaattttgactTCGACGCACCGTCAATTGGTTTATATGATTTTCATCCCCAGAtaagattttttcttatttttaacggtatatttttcaataataccgAATCGAAACTCAGATTATTTTGGCCATTAATGACTGCAGCTCTTTCGCTTTTGGGTTCGATATttgaattgatttttatataccaTGGAGTTACCACCAAAAATTATTCTTTTGCAACagaatgtttttgttattttattatattgagcaCAGTCCCCTTGGTTTGTATTAGCATGTTGTTAAACAGGACGAAAATCTtgcagatattatatttaatgaacaaGGATTTTGTGTACATATGCACATTGGGATCAAAATACAGG…	MLLDEIKKVFFKKNFDFDAPSIGLYDFHPQIRFFLIFNGIFFNNTESKLRLFWPLMTAALSLLGSIFELIFIYHGVTTKNYSFATECFCYFIILSTVPLVCISMLLNRTKILQILYLMNKDFVYICTLGSKYRNTFLGGQLLIWQLCILWFVFTSSILVMYFSSTMLVLVYQSLFATQNENMIRPLPFPFWLPEDDPYRTPNYEVFLFLEIIISCLLIQTFCVLVYTFFHVLLHCFFMMDMIIFDCEVLFEGLDESVARLRRHDPRRVEVQHILNSRIGRIVKWHVLIYEYIQAVSSVFGPVLVYQVAFSSVVICMVAYQVAYALDHGKIHVIFATLLCASCLQLWIPCYLGTLIRNKAFAVGDSIWQSGWNETSLSLLIRADIQIIIMRTQQPITIKF…
Mmen	Melinaea	ORloc04	OR24	Mmen.OU911039G2.1	OU911039.1	6504172	6507006	+	2834	9	FALSE	417	7	cl20237	80	405	325	-	108.529	1.15e-26	OU911039.1	6504172	6507006	Mmen.OU911039.1ORloc04.1	60	+	6504172	6507006	255,0,0	9	124,188,164,254,94,100,108,165,54	0,443,715,955,1320,1491,1973,2423,2780	CAAAGGATGACGTTCCTTTACCAAATGTGGTCAAAGGCTACTGAGTGCAAAGCTTTGGAACAGTCGAGTGGAGGGTTGGAAACTTTGTTTTTTGAATCAGTCTATCGTGTTACGTATTTTGCAGGATGGTCGATACTCGATAATACGATACTGCACCACATTTACAACGCTATAGTGAAATCAGCGGTTGGTTTCCTAATATGTTGTGAAACGTGGCAGTTAGTCACCACATCGCCGAACTTGGATTATATCATTGATAATGTTAACGTCACACTAATGCATTTTATAGCACTCTATAGATATTATAACATGCGGACAAATAGACACATGTATAAAAGACTCGCATCTTCAATGGAATCACCTTATTTCGATATGTCTACAGAAAAGCGTAAGAATCTA…	QRMTFLYQMWSKATECKALEQSSGGLETLFFESVYRVTYFAGWSILDNTILHHIYNAIVKSAVGFLICCETWQLVTTSPNLDYIIDNVNVTLMHFIALYRYYNMRTNRHMYKRLASSMESPYFDMSTEKRKNLVEFWAQRNERFLKVLLLLGSCTLGAWHIYPLVDDIDYNLMVSARFPFDYQTPIRYPIFYFIVFILFNYSSLFVMMNDLIMQAHLMHLLCQYAILADCFEAIINDCMEGEKKNDQSQLITEKFKMRYFKRLNDLVEQHKLILNNTMELKRSLSFPMLGQLAASAMLICFVSYQATRTVGKSNVKFFMSVLYLMYNLFELFIFCKWCDEIKLQSENICKAVYCSGWERGLIDTPRLRARLLFIAMRARKPLELTAGGLFDLSLVSYTT…
Mmen	Melinaea	ORloc05	OR24	Mmen.OU911039G3.1	OU911039.1	6507885	6511607	+	3722	9	FALSE	414	7	cl20237	121	404	283	-	90.039	4.75e-20	OU911039.1	6507885	6511607	Mmen.OU911039.1ORloc05.1	60	+	6507885	6511607	255,0,0	9	118,188,164,257,94,100,108,165,48	0,781,1077,1311,1862,2222,2695,3006,3674	ATGAAGCTATTAATCAAAATCTGGAAAAAACTCACGCATACAAAAGCCTTGGAGTTAGCGAGTGGAAAATTTGAAATTTTCTTTTTCGAATTACTTTACCGAGTTCAATATATCGCTGGATTCTCTGTTGTGGATCGTAACCCTCTATACTTGATATACAGTAATACAGTGAAGTTGCTTCTAATTTTATTATTTTGTACTGAGATCTGGGAGTTCTTCAGTATTACTTTGACGATTGATGCGGTAATAAATGGTGTCAACCTAATTTTTATACAGATCAGCGCTTTATATAAGTATAAAATTATGCTTGATAATATAACAGTATTTAAGTCTTTAGCATCAGCTATGAAATCGCCAAATTTTGATCTTAGTACGAAGCAAAGAAGAAATATATTAGAG…	MKLLIKIWKKLTHTKALELASGKFEIFFFELLYRVQYIAGFSVVDRNPLYLIYSNTVKLLLILLFCTEIWEFFSITLTIDAVINGVNLIFIQISALYKYKIMLDNITVFKSLASAMKSPNFDLSTKQRRNILELWGRRNEASLKLILCLGTCTLVAWHIYPLVDDLEYNLMVDIRLPFDYQTPTLYPITYISILIVFSYISYFVMMNDLIMQAHLMHLLCQFAVLNDCFENIMTDCRMGLKNEQIHTLHLNQEFRQKYAERLGSLVDQHNFIINNTLKLRDIFSAPMLVQLGVSTTLICSIGCQVATSVSVNLTKWIMSMLYLGYNMFGLYIICRWCEELKIQSIKIGEAMYCSGWEHGIVSVPGVRTSILLILARANNPIGLSGGGMYDISLVAYANM…
Mmen	Melinaea	ORloc06	OR30	Mmen.OU911039G4.1	OU911039.1	11723470	11724234	+	764	1	FALSE	245	4	pfam02949	67	188	121	C	24.5	9.1e-10	OU911039.1	11723470	11724234	Mmen.OU911039.1ORloc06.1	100	+	11723470	11724234	255,0,0	1	764	0	ATGTCGTGACCCATAAAGTTTGAGGAAATGTTCAAAATATCTACTTTTTCACTTCGATTGAACGGCGCTCACCCGTTTTATAGAAAACGAACTAAATTGTGactttttaagaattatttcttTCGTTTTTTGGTATTAACGTGCTGCGTTCTACTCATCAACTCCGCGATATCTCACGATATCAGATCTGGGAAATATGCGGAGGCAATTAAAAATGGGATCATGGCAATCGTCGCTATAACTGTAACATTTAAACATACCATACTCTTGTACCACCACGAATCCATAAAACAACTCATTAATGAATTAAACGATGATTACAACGCGGCCGCAGATATTGAAGATGAAGAAAAGGaattcattttgaaatattcaaagAGAGGAGTTAAGATATGTTTA…	MS*PIKFEEMFKISTFSLRLNGAHPFYRKRTKL*LFKNYFFRFLVLTCCVLLINSAISHDIRSGKYAEAIKNGIMAIVAITVTFKHTILLYHHESIKQLINELNDDYNAAADIEDEEKEFILKYSKRGVKICLFWLASASLTSFIFPIKATIEMIGLHIKDKFELIPMFDFTYPGIIEEYKEYRTMYMMLFTV*FV*YVLFICVYWF*SPRAYKYSCCTHDDSWTY*VGG**KYLRKIFRYKK*MMSFRVSIST
Mmen	Melinaea	ORloc07	OR52	Mmen.OU911039G5.1	OU911039.1	24967237	24969294	+	2057	7	FALSE	381	6	cl20237	75	364	289	-	121.24	1.64e-31	OU911039.1	24967237	24969294	Mmen.OU911039.1ORloc07.1	60	+	24967237	24969294	255,0,0	7	562,166,97,102,89,67,60	0,646,886,1067,1643,1860,1997	ATGGATATGCCTACGTTTGACGACATATTCAAACAAATAAAAATAAATTTTTGGCTTATGGGCATATCGTTAGACAATTCAAGAATGGCTATAAGATACGTTATTTTACTCTTAACTTTAACACTTATGGTTGCGGAGGAAATAGCATTTTTTTTCTCAAGATTTTCCGTCGAAAATTTTTTGGAACTAACCCATCTCGCACCATGTACGGTTATCGGCTCGTTGTCAATTATGAAAATTATATTTATTACAATGCAAAGACAAAACATCATTGACTTGTCTAACTCTCTGGACCGTCTTTATGATGATATGTTGCGTGACTCAAAAAAACAAAATCTAGTAAAGCAAGATTTTTTGTTTTTAAAGTATTTGGTTAAATATTTCTTTATATTAAATGCA…	MDMPTFDDIFKQIKINFWLMGISLDNSRMAIRYVILLLTLTLMVAEEIAFFFSRFSVENFLELTHLAPCTVIGSLSIMKIIFITMQRQNIIDLSNSLDRLYDDMLRDSKKQNLVKQDFLFLKYLVKYFFILNATLISVYNFSTLIFISYHFYTKNEIIYSLPYAVLVPFSTDYWWTWLIVYLHSIISGFVCVLYFATIDALYYILTSHICSQFALLSNEIQYLDAKTSYRLREIVKKHQYILKLSHDLEIIFRAPNLFNVIVGSLEICALGFNLTMGEWSQVPGVVLFLLSVLIQILMISVFGENLIRESRKIGEAAYFCNWCTMDKASKNIIFMLMLRANKPQILTAYQFSVISYQSFTKIISISWSYFTILKSVYTNEK
Mmen	Melinaea	ORloc08	OR48	Mmen.OU911039G6.1	OU911039.1	26954740	26959124	-	4384	5	FALSE	405	6	cl20237	101	395	294	-	122.011	1.3e-31	OU911039.1	26954740	26959124	Mmen.OU911039.1ORloc08.1	60	-	26954740	26959124	255,0,0	5	48,156,105,97,809	0,2884,3136,3316,3575	AACATGTCTGACGATAACTCTTTAAGACAAGTGCTTTTGTCTGAACTGGATTTTTTAAAGTCGATGGGAACTAAAATATTCGTTTTCCCATTTATCGGTAGAAAAAAGAAACAGATGGTCGGATATTTTATAATTTACGCTTTAGTTCTTTGTACAGCTTTACAATTATTTCTGACACTATGTTCATATTCATCGAAGGATTGGCTCGAAGTCATCAATGTAGCACCCAATTTGGGTGTAGTTGTGATGACAATGATAAAATATACAAAGGTACAAACACATAAGGAAGTGTACGATGAGATATATTACCATTTTCGTGATGGTATGTGGGATATTGTTTCACCAAATAACTTATCACATCAGAAAATAATTAAAAAATATAGATGGATATCCATGTTG…	NMSDDNSLRQVLLSELDFLKSMGTKIFVFPFIGRKKKQMVGYFIIYALVLCTALQLFLTLCSYSSKDWLEVINVAPNLGVVVMTMIKYTKVQTHKEVYDEIYYHFRDGMWDIVSPNNLSHQKIIKKYRWISMLINRFLLYYSIPLTIVVDSFPYLVMVFERKVHGVTDQYLYPFDGWYPFDKVKWYAAAYLWESCMTAVVVCVYGFSNMIQTSYIVFICMELRVLGNCLEELISPEEEILNSTGRNTDEMNLNTKRKLKIIIAKHEYLAKTSSKFDAVLGDAMLLTYSLGSIFICLTAFTSTVVDNLYKSVRYFFMFTSLLVEIFSQCFIGQILSDHSENLTNAIYSSNWSCASPEVKKILLLFLMRTQKPFEITGNGYIVMNMNTFSSIISTSYQFFN…
Mmen	Melinaea	ORloc09	OR38	Mmen.OU911040G1.1	OU911040.1	2170904	2172708	+	1804	5	FALSE	389	7	cl20237	60	381	321	-	70.779	1.19e-13	OU911040.1	2170904	2172708	Mmen.OU911040.1ORloc09.1	100	+	2170904	2172708	255,0,0	5	764,100,105,156,42	0,837,1002,1351,1762	GAAATGGATTTTGATAGTGCATTTAAGATTATGTCCTTtgcaatgaaattaaataagacTCATCCAAGTACCAACAGAGATTTAAAATGGATGTTACAGACCGGTATTTTAAACGGtatcttgtttttaattttttgtcttCTAATTTATTGCACGACGTCATACGACCTAAAAGACGGAAAAACAACACAAGCCTACGCAAATGGAATTCTCTGCTTGGTCTTTCTTGTCGCCGCATACAAATTCTTTATAATGCTATACTATCGACATACAATAGTAGCGATAATCGAGGAGATAAATTTAGATTACGCAAAAGCTCGATATTTTCCAGAATGtgaaaaacttataatacaAAAGTTTATAAAGAAGGGTCAGGTGATGACAAAAGCTTGGTTCATA…	EMDFDSAFKIMSFAMKLNKTHPSTNRDLKWMLQTGILNGILFLIFCLLIYCTTSYDLKDGKTTQAYANGILCLVFLVAAYKFFIMLYYRHTIVAIIEEINLDYAKARYFPECEKLIIQKFIKKGQVMTKAWFIIIVITACLFLAKSVLMMIYYTIVDEFKIVHLYEMTYPPAVEDIKNTWGMFILLYVMFLYYDYYAALMYVGFVPLGSVLMLHSCGQLELARSRVLTLFEKNHTDDEIIDKIKDIAKLLQNILSFTDRIKTSFMIFYELTLRATSVAIPVILFQIIESMKKGELRVEFVTVLFVSVSVSSIPCYYSDMLMEAGKSLNLAIYTCGWERHWDARSRKLLLLLLIRTSKSMALRTVFLEMSLEALTGVFQMAYTIFNLLNA
Mmen	Melinaea	ORloc10	OR38	Mmen.OU911040G2.1	OU911040.1	2496357	2497675	+	1318	3	FALSE	96	0	cl20237	20	95	75	N	42.6595	5.98e-06	OU911040.1	2496357	2497675	Mmen.OU911040.1ORloc10.1	60	+	2496357	2497675	255,0,0	3	158104158	0,818,1160	ATAACACAAGCCTACGCAAATGGAATTCTCTGCTTGGTCTTTCTTGTCGCCGCATACAAATTCTTTATAATGCTGTACTATCGAGACACGATAGTAGAGATTATCAAGGAGATAAATTTAGATTACATAAAAGCTCGATATTTTCCAGAATGTGAAAATCTATGAAGAAAGAGAACTGAGGGTGGAGTTTGTAACAGTATTTTTCGTGTCGGTATGTTTGAGTAGCATTCCTTGCTATTACAGCGATATGCTTATGGAAGCTGGAAAAAGTTTAAACCTAGCAATTTATACGTGTGGATGGGAGAGACACTGGGACCCCAGGAGTCGCAAGCTGCTGTTATTACTGCTGATCCGGACCTCGAAATCTATGGCCTTGAGAACCGTGTTCCTTGAAATTTC…	MLDIFQNVKIYEERELRVEFVTVFFVSVCLSSIPCYYSDMLMEAGKSLNLAIYTCGWERHWDPRSRKLLLLLLIRTSKSMALRTVFLEISLEALTG
Mmen	Melinaea	ORloc11	OR23	Mmen.OU911040G3.1	OU911040.1	2786922	2789065	+	2143	8	FALSE	419	7	cl20237	77	408	331	-	68.4678	1.03e-12	OU911040.1	2786922	2789065	Mmen.OU911040.1ORloc11.1	60	+	2786922	2789065	255,0,0	8	140,249,269,187,100,105,156,51	0,374,762,1128,1407,1587,1768,2092	ATGTTTAAGTTTAATGTAATAACAAAAGATGAAATCGAGAAATGTACAGCGCAAAAAATTGATCCTTGTAATTTCCATAATGGTTTCTTTACCTTACTGAGAATCTTCCAAGTTCTGGATGGTCCTATACCAAAATGGACATATCTTGTCAAGGCAGTGATGACGCTTTGTGCTTTGATAGCACTAGTTATCGTATCACTCGGATTTTACCACGGAATTGAGATATACGATATACCGTTCATGACGGAAGCGGGAGTGTACCTCCTCATAATGTTATATAAGCTACTTATGCTTTTGTGCACTAAACTAAATGTTTCTAACTATCATGCTTTGCAACATATAATGCAAGAGGATTTCGATTACATATATGGTAGAGGAGAAAAATACAGGACGCAGTTT…	MFKFNVITKDEIEKCTAQKIDPCNFHNGFFTLLRIFQVLDGPIPKWTYLVKAVMTLCALIALVIVSLGFYHGIEIYDIPFMTEAGVYLLIMLYKLLMLLCTKLNVSNYHALQHIMQEDFDYIYGRGEKYRTQFFHKQILTRKIFGFSVMFTATIGVGMLLFAVCSLIFYTLTHDFDDEGKRPLLFPYWVFKIDFGLSPTYEFAFMFSNVCICAYAFNYTFMIGTQIVWIREIAVKADIVIWNLEDLMEGIQPTRNTWKKKYYAALLKHRMKEIIQHHHSMNTLIDHYAQVYKKLLLFEQKICAPVVCLSAYAAAEKWDAGEFNAILILLCVGAIILVFIPSYLCTFLSSKVSSICYACWNIPFWNSGPVIRPYLVLIMQRSQRPLPIEAPGFEEVSVQT…
Mmen	Melinaea	ORloc12	OR23	Mmen.OU911040G4.1	OU911040.1	2818204	2820373	+	2169	8	FALSE	418	6	cl20237	77	407	330	-	68.853	6.21e-13	OU911040.1	2818204	2820373	Mmen.OU911040.1ORloc12.1	60	+	2818204	2820373	255,0,0	8	140,249,266,187,100,105,156,51	0,346,718,1082,1361,1541,1722,2118	ATGTTTAAGTTTAATGTAATAACAAAAGATGAAATCGAGAAATGTACAGCGCAAAAAATTGATCCTTGTAATTTCCATAAGGGTTTCTTTACCTTACTGAGAACCTTCCAAGTTCTGGATGGACCTATACCAAAATGGACATATCTTGTCAAGGCTGTGATGACGCTTTGTGCTTTGATAGCACTAGTTATCCTATCACTCGGAATTTACCACGGAATTGAGATATTAGATATACCCTTCATGACGGAAGCAGGAGTGTACCTCCTCATAATGTTATATAAGCTACTTATGCTTTTGTGCACTAAACTAAATGTTCCTAACTATCATGCTTTGCAACATATAATGCAAGGGGATTTCGATTACATATATGGTAAAGGAGAAAAATACAGGACGCAATTT…	MFKFNVITKDEIEKCTAQKIDPCNFHKGFFTLLRTFQVLDGPIPKWTYLVKAVMTLCALIALVILSLGIYHGIEILDIPFMTEAGVYLLIMLYKLLMLLCTKLNVPNYHALQHIMQGDFDYIYGKGEKYRTQFFHKQILTRRIFGFAVMFTAAIGVGMLLFAVCSLIFYILTHNSDEGKRPLLFPFWVFKIDFGLSPTYEIAFMFSNVCICAYAFNYTFMIGTQIVWIREIAVKADIVIWNIEELMEGIQPTRNTWKKNYYAAILKRRMKEIIQHHHSMNILMDHYAQVYKKLLLFEQKICAPVVCLSAYAAAEKWDAGEFNAILILLCMGAIILVFIPSYLCTFLSIKVSSICYACWNIPFWNSGPVIRPYLVLIMQRSLRPLPIKSPGFEEVSVQTF…
Mmen	Melinaea	ORloc13	OR19	Mmen.OU911040G5.1	OU911040.1	7563296	7564894	+	1598	6	FALSE	403	7	cl20237	75	392	317	-	68.4678	9.01e-13	OU911040.1	7563296	7564894	Mmen.OU911040.1ORloc13.1	60	+	7563296	7564894	255,0,0	6	466,310,97,111,174,51	0,551,951,1126,1304,1547	AAACTCATTGATATGAAGAATTACGATATTCTTAAAAGCCTTTGCAAAAAAATATTTCATGTAGGTTTTGGAAACTTTTGGTATGAAGACAATGTAATAGGAAATGAAGACAGTATTCGGTACAAAATATTTTTTTACCTTTTATTTTCAATGTACGGGTGCTTGACTTTATTGGAAGTAATGGCCGCTTTATTCGCCGATTTACCGGAAGATGAAAAAAGAGATTCTGTTACGTTCTCAGTAAGCCATACAATTGTAATGATAAAGATGTTCTCCGTAATAATAAATAAAAAATCAATAAAAAAATTATTACAAGATATAATTCGGGTGGGCGAGTTACATGAAGAAGAATCTTTAATGAAAGTAAAGTATAGAATTATGAAAATAAATGTTGTTGCT…	KLIDMKNYDILKSLCKKIFHVGFGNFWYEDNVIGNEDSIRYKIFFYLLFSMYGCLTLLEVMAALFADLPEDEKRDSVTFSVSHTIVMIKMFSVIINKKSIKKLLQDIIRVGELHEEESLMKVKYRIMKINVVAYFFTCYGSAACFVFEGIRKMKEGSHFITVVTYYPSFEDKSLLATVARFVTTIVLFIMLMTMIILVDGFTMVILIMFKYKFITLRNYFEKLRKNIDTILKTGNSQLAADHLTNGLIEGIVMHKELLRLSKEIDKAFGTVMAMQLCQSSGSAVSLLLQIALSDQLTFVASMKIIFFVIALFFLLGLYLCNAGEITYQASLLSDSIFYCGWHALSVQYSRGRHVGRTVLQACTQAQRPLVVKAFKMMELTYGTFLLVLRGTYSVFALFY…
Mmen	Melinaea	ORloc14	OR27	Mmen.OU911040G6.1	OU911040.1	8025859	8029781	-	3922	9	FALSE	425	7	cl20237	89	414	325	-	143.197	3.06e-39	OU911040.1	8025859	8029781	Mmen.OU911040.1ORloc14.1	60	-	8025859	8029781	255,0,0	9	51,156,114,100,166,76,113,212,287	0,175,476,659,864,2895,3084,3267,3635	ATGAGTGCTGTCATAAAAAAAATTGTAGCTAAATTACAACCTTTCTTACCATATGGTGTAATTGAGCCTTATGAAAAACTAAGTCCTCAAATGTACCACGCTATCCATGTATACTGGCTTAAATTTTTTGGAATGTGGTATTATAGCGTTGATCCCAAAAGTTTATTATTTTGGCTAAATTTATTGTATACCATATTAGTGCTATTTTTTGTTTGTTTTTTGCCTGGTATTGGAGAAGTGTTTTATTTACTAAAACGTCAAGAAAATATTGGAGATATAGCGGAGGGTTTATACTTATTTCTGAGCGAAATGTACACTTATTTTAAAGTGGCAGTATTTTGGTTGAATAAAAAGAAAATTTTAAGCCTCTTAAAATTTTTATATTGCGATGAATTCAAG…	MSAVIKKIVAKLQPFLPYGVIEPYEKLSPQMYHAIHVYWLKFFGMWYYSVDPKSLLFWLNLLYTILVLFFVCFLPGIGEVFYLLKRQENIGDIAEGLYLFLSEMYTYFKVAVFWLNKKKILSLLKFLYCDEFKPEEIEHTAILKKSIKTARFVTSFYTTICVCAVSVAIILPVTEDLDILPTNVEYPYLDVYKSPFYGIAYIHHIYYKPATCIIDGVMDTICAAFIASAIGQIEILSYNLRNFEVLADSERIRNLKNNNSITTNRNYYICQRLKKCIIHYNAIIRYVSMIESAFSLASALQLMLSVMVLCLVGIQILSIENPREHPMQMVWTAVYLTCMLQEVFILCWFGNELILKSMELRQAAFDGPWLKMDSRTMMFIVIFLERCQRPLQVTAGKIF…
Mmen	Melinaea	ORloc15	OR64	Mmen.OU911040G7.1	OU911040.1	8754250	8755994	+	1744	6	FALSE	398	6	cl20237	82	387	305	-	68.853	6.83e-13	OU911040.1	8754250	8755994	Mmen.OU911040.1ORloc15.1	100	+	8754250	8755994	255,0,0	6	454,307,97,111,174,51	0,676,1077,1245,1444,1693	ATGCAAGTGGCAACAAAGTATTTGTTGgagaaatattgtaaatttgtatattattcggGTGTTGGCaatttttggtatgatgaatcACACGAAGATACAATTCAATATAAGTTATacagttatatttctttttccaTTTACGTTATTATGATTCTACTTGAAAATATTGCAGCTTTATTTGCTAACTTTCCCGAAGTGGAAAAAAAGTCAGCAGTAATGTTTTCTGCTATTCACAATATTATTcttcttaaaatgttttttttactcttCCACAAAAGTTccattaaaatactaaactatGAAATGGCTTCGGCAATGGAAGAAATAGAAGAAGAAAAAGTTATGAAACAGCAGTGGATGAAGGCACAATggggaataatattttatgttataactgTC…	MQVATKYLLEKYCKFVYYSGVGNFWYDESHEDTIQYKLYSYISFSIYVIMILLENIAALFANFPEVEKKSAVMFSAIHNIILLKMFFLLFHKSSIKILNYEMASAMEEIEEEKVMKQQWMKAQWGIIFYVITVYLSLIAYGVESFRKVLVEGSPFYTVVTYIPDYYDISIMASCLRIFFYMTWLYMMLPMIAADCMPIVHLIAMAYKFKTLCNYFESIRLEFDKNIIVMRMECAVKLLKSRYLKGIVIHQKLMFLAEEIHRVFGIIMSLQVCESSAVAVLLLLRLALSSHLNLTNAFMTYTFVGSLFFLLALNLWNAGEITYEASLLSNSMFYCGWHLCKMERQPHNDIRRLVLIGCAQAQKPMVLKAFGIQDLSYSTFVSVARMTYSVFAVFYQRRE
Mmen	Melinaea	ORloc16	OR64	Mmen.OU911040G8.1	OU911040.1	9349980	9351647	+	1667	6	FALSE	398	6	cl20237	82	387	305	-	68.853	5.62e-13	OU911040.1	9349980	9351647	Mmen.OU911040.1ORloc16.1	100	+	9349980	9351647	255,0,0	6	454,307,97,111,174,51	0,606,995,1163,1366,1616	ATGCAAGTGGCAACAAAGTATTTGTTGgagaaatattgtaaatttgtatattattcggGTGTTGGCaatttttggtatgatgaatcACACGAAGATACAATTCAATATAAGTTATacagttatatttctttttccaTTTACGTTATTATGATTCTACTTGAAAATTTTGCAGCTTTATTTGCTGACTTTCCCGTAGTGGAAAAAAAGTCAGCAGTAATGTTTTCTGCTATTCACAATATTATTcttcttaaaatgttttttttactcttCCACAAAAGTTccattaaaatactaaactatGAAATGGCTTCGGCAATGGAAGAAATAGAAGAAGAAAAAGTTATGAAACAGCAGTGGATGAAGGCACAATggggaataatattttatgttataactgTC…	MQVATKYLLEKYCKFVYYSGVGNFWYDESHEDTIQYKLYSYISFSIYVIMILLENFAALFADFPVVEKKSAVMFSAIHNIILLKMFFLLFHKSSIKILNYEMASAMEEIEEEKVMKQQWMKAQWGIIFYVITVYLSLIAYGVESFRKVLVEGSPFYTVVTYIPDYYDISIMASFLRIFFYMTWLYMMLPMIAADCMPIVHLIAMAYKFKTLCNYFESIRLEFDKNIIVMRTECAVKLLKSRYLKGIVMHQKLMFLAEEIHRVFGIIMSLQVCESSAVAVLLLLRLALSSHLNLTNAFMTYTFVGSLFFLLALNLWNAGEITYEASLLSNSMFYCGWHLCKMEKRPHNDIRRLVLIGCAQAQKPMVLKAFGIQDLSYSTFVSVARMTYSVFAVFYQRRE
Mmen	Melinaea	ORloc17	ORco	Mmen.OU911040G9.1	OU911040.1	25348527	25357476	-	8949	11	FALSE	479	7	cl20237	71	465	394	-	136.648	1.68e-36	OU911040.1	25348527	25357476	Mmen.OU911040.1ORloc17.1	100	-	25348527	25357476	255,0,0	11	100,211,137,161,18,187,214,100,105,156,48	8849,8473,5211,4134,3911,3361,3069,2547,1711,1247,0	atgatGACCAAAACCGAAACGAGGGGCCTCGTGTCCGACTTGATGCCAAATATCAAGTTGATGCAGATGGCAGGGCATTTTCTATTCAATTACCACTCAGATAACGCTGGAATGTCAGCCATCCTTCGCAAGGTTTACTCTAGCGTACATGCCTTCTTGATTGTCCTCCACTATTTGTGCATGGCAGCTAATATGGCAAAGTATTCTGACGAAGTAAATGAGCTCACAGCTAATACTATAACAGTTCTATTCTTTGCCCATTCAATTATTAAGTTGGCCTTTTTTGCAATTACGTCTAAGAATTTTTACAGgACTTTGGCTGTATGGAACCAGTCGAACAGTCATCCTCTGTTCACGGAATCTGATGCGAGATACCACCAGCTCGCTCTGACGAAAATG…	MMTKTETRGLVSDLMPNIKLMQMAGHFLFNYHSDNAGMSAILRKVYSSVHAFLIVLHYLCMAANMAKYSDEVNELTANTITVLFFAHSIIKLAFFAITSKNFYRTLAVWNQSNSHPLFTESDARYHQLALTKMRRLLYFISGTTIFSVICWVTITFFGDSVILLVDKETNETLTEPAPRLPLKAWYPFDAMSGTMYIAAFAFQVENILTVYWLLFAISIANLLDVMFCSWLIFACEQLQHLKSIMKPLMELSASLDTYRPNTAELFKVSSSEKSEKIPEPIDMDIRGIYATQQDFGMTLRGAGGRLQNFGQNNNNPNGLSQKQEMLARSAIKYWVERHKHIVRLVSSIGDTYGTALLFHMLVSTITLTLLAYQATKINGINVYAFSTVGYLSYTLGQVF…
Mmen	Melinaea	ORloc18	OR14	Mmen.OU911041G1.1	OU911041.1	4116502	4122158	+	5656	5	FALSE	442	7	cl20237	76	432	356	-	125.092	1.86e-32	OU911041.1	4116502	4122158	Mmen.OU911041.1ORloc18.1	100	+	4116502	4122158	255,0,0	5	911,97,114,156,48	0,2900,3341,4539,5608	ATGCCCGAAGGAAGGACTCCTCGACCCAAGCGGTTTTTCGCTGTCCAATTCTCGTTGCTGAGATTTCTAGGATTAGGTTGGTGGCACCATCCTGATGAAGGTGATACTAATAATTTTCCaggattatatttgtattattcgaTAATAACTGAAATCGTCTTTGTTGTCGGTTTCGTGGGCTTGGAATCAATAGATCCTTTTATAGGAGAAAAAGATCTCGACCGTTTCATGTTCAGTCTGTCATTTGTAATAACTCACGATCTcacagtaattaaattatatatattcttttttaaaaaccgTGAAATTCAAGACATAGCACGCACATTGGAATTGGATTTGCAAGAGTTTTATCAAAACGAGGAGAGAATAAGTAAAACAATTCGCGCGACAAGGACT…	MPEGRTPRPKRFFAVQFSLLRFLGLGWWHHPDEGDTNNFPGLYLYYSIITEIVFVVGFVGLESIDPFIGEKDLDRFMFSLSFVITHDLTVIKLYIFFFKNREIQDIARTLELDLQEFYQNEERISKTIRATRTLTALFIFFGCLTIGNTTVYGIIEDIRWRAEVSRLNDTALRPFRTLPQPIYIPWSYQSDFSFNATLFLETIGLLWTGHIVMTIDTFIGSVIVHMSSQFCIMQEAISTAYDRTLEKLAERVVHDDIETDNTYDMGNETRQEWIVRTYCTEQEIESALEKTLRSCIRQHQILISCVQKFASTYSYGFMTQLVSSLAAICVIMVQVSKDASSLKSIRLMTSLAFFAVMIIQLAIQCFTGNELTYQAQSVSEAAMSCKWERIPPRLRRYLV…
Mmen	Melinaea	ORloc19	OR10	Mmen.OU911041G2.1	OU911041.1	27209780	27214894	-	5114	8	FALSE	383	7	cl20237	54	374	320	-	148.975	8.05e-42	OU911041.1	27209780	27214894	Mmen.OU911041.1ORloc19.1	60	-	27209780	27214894	255,0,0	8	4.51561e+22	0,110,1193,1783,1959,3393,4035,4797	ATATTTCTAAACAGACCAAGAAAAATTCTATCACTTCTGGGTATTTGGGTGCCGCCAAAAGATTACATGATTTTACGCGTTCTATACAAAGCTGTGGTAATGCTAACTCAATACTCATTTCTTTTATTTGAAGTAATGTACGTTTTTTTCGTGTGGGGTGATATTGACGAAGTGACGGAGGCTTCTTATTTACTATTCACTCAGGCTTCTCTGTGTTATAAAACTACAGTTTTTATTTTTCACAAGAAAAATCTTATCATCCTACTCGGGTACATGAAGGATGAGATATTTGAACCGAAAACATTGTCACATGACCGAGTATTATACAACAATGCTCGGAAAGTGAATAATTTATGCGCTGTATTTCTTGTAAGCGCGCTCACAACCATCACTCTGTGG…	IFLNRPRKILSLLGIWVPPKDYMILRVLYKAVVMLTQYSFLLFEVMYVFFVWGDIDEVTEASYLLFTQASLCYKTTVFIFHKKNLIILLGYMKDEIFEPKTLSHDRVLYNNARKVNNLCAVFLVSALTTITLWGVIPLFDTTETRFFPFKIWMPIDPQETPQYHLGYIYQVGSIYISAMLFFSVDSTTLAMIIFGCAQLEIMIDKIEQVFQIQNVPLSNKPNIENKKKINENNKLLVDCIRHHQAVIRFIEILENTYHANIFFQLSATVGIICIIGLRISIEEPSSVQFYSMLDYMVTMLSQLLLYCWCGSQLTTKSEELRECLYQCPWYEQDAKFKRSLIIAMERMKRPIIFKAGHYIPLSRPTFVSVLRSSYSYFAVLNQA
Mmen	Melinaea	ORloc20	OR32	Mmen.OU911041G3.1	OU911041.1	27215538	27218797	-	3259	8	FALSE	389	7	cl20237	61	379	318	-	152.056	6.65e-43	OU911041.1	27215538	27218797	Mmen.OU911041.1ORloc20.1	100	-	27215538	27218797	255,0,0	8	338,138,175,107,100,105,156,48	2921,2647,2370,2051,1870,632,358,0	GCAATAATGAAATCGGAAGATCTGTACTTGAATAGAGCAAAAATTGTAATGACATTTTTAGGCGTTTGGATCCCGCCCCCATTTGAAAAAAGAATTCATAaatgttatagaatatttatgatgtctttacagtatttatttctacttttccaaataatttatatactacaAGTTTGGGGCGATTTAGAAGCTGTTTCCCAGGCCTCCTACCTCCTTTTCACACAGGCCTGTTTGTGTTTTAAAGTAACAGTTTTGCAGGTTAACATGGATTCACTGAAAGAGTTACTAAAACGAATGaacgacaaaatatttttgccgCAGTCGGAGAAACAAGAGagAATTTTGAGATGTCAGGCAAGAAGAATAAATCGCCTGCTTCTAGCATTTATGATAAGCTCA…	AIMKSEDLYLNRAKIVMTFLGVWIPPPFEKRIHKCYRIFMMSLQYLFLLFQIIYILQVWGDLEAVSQASYLLFTQACLCFKVTVLQVNMDSLKELLKRMNDKIFLPQSEKQERILRCQARRINRLLLAFMISSQTTCGLWALKPLFDDPDSRKFPFDMWMPVKPEYSPQYELGYAFQLLTICMSAYMYFGVDSVALSTVIFACAQIDIIKDKILSVRIKTTRSVSNKNAKKKMIATNNEKLIECIKQHQAIVSFTELVENAYHTYLFFQLVGSVGLICMSALRILVVDWRSMQFFSILTYLSVMISQLFVCCWCGHELTATSEDLHTVFYTSSWYDQDFKFKRCLCFAMMRLSRPMVLRAGHYIALSRQTFVAILRMSYSYFAVLNQTK
Mmen	Melinaea	ORloc21	OR18	Mmen.OU911042G1.1	OU911042.1	6079625	6081387	+	1762	2	FALSE	394	7	cl20237	69	386	317	-	85.4166	1.56e-18	OU911042.1	6079625	6081387	Mmen.OU911042.1ORloc21.1	60	+	6079625	6081387	255,0,0	2	978204	0,1558	AAAACTGACGGTAAATTCAAATCGTTCAATGATACGTTCCCGCATTGTGCATTTGCGTTGGCCATAGCAATGATTTACCCAAACCGAGATAACATAAAAACACGATACAAAGTTATCGCTGGAGTCATTGCAGCCCATAGTATAATGATAATTTGGTTTCTGATCTATCTATGGAAGTGTATTTACAATAATGATATGTACAACGTATCGAGAAATCTTACTATCGGTATTCTCCTTGGCCTATTCTTATTTAAATCTTTCTACGTTACCAAAAAAACAAATAAATTTGCTAAACTTTTGGAAAAAATTAGCGACGATCTATTGAAGGGTAATACAATGGATGATGATTACCAAGAAATCTACGAACACTATATAAAATTAGGAAAACTCGGTCAAACA…	KTDGKFKSFNDTFPHCAFALAIAMIYPNRDNIKTRYKVIAGVIAAHSIMIIWFLIYLWKCIYNNDMYNVSRNLTIGILLGLFLFKSFYVTKKTNKFAKLLEKISDDLLKGNTMDDDYQEIYEHYIKLGKLGQTCWILIPIMLTSQFPIYAGVSTIYESLKTDVGKRYMMHEMELKYLEDKQYDSPVYEIIFAYHLFMCLTLSPNFVGFDGSFCIATNHLRLKLKLLAQKLKRVFKDSKTRNELEIKTKETIRDHQDALIFYNYLQDVYGDWLFVVFLVTSIVISLNIYTTYLSDRVDPKYTIFAISGVIHMLTPCYFASSLIQVSVTSEELCWDLYSVDWETWADPAVTKLLIFMIAKSQQTLILTGKGMVYFNMQLFISVLQTSYSLFTLISS
Mmen	Melinaea	ORloc22	OR46	Mmen.OU911042G2.1	OU911042.1	6120430	6121681	+	1251	2	FALSE	286	5	cl20237	88	276	188	N	78.483	1.1e-16	OU911042.1	6120430	6121681	Mmen.OU911042.1ORloc22.1	60	+	6120430	6121681	255,0,0	2	217641	0,610	AGACCTCTACTTAGGACGGTACTGGACCAAGTGAGCAAAAACGATAATCTTTCAAAAGAGTCGGACTTTTTGCAAGTAAAACACAAGAAGCTGCTATCTGTTATAAAGAAGATTCTATTCATATTTTATGGCTTCAACGTTTTCGACGCTTTCTTCATCTACATTCCTCACCGTACTGATGTTTCCAATGACCACTATTCAATGTCTTCTTGTGTCGGTTTAGAGCCTCTCACAGCCACGCCTAACCAACAAATTTGTCGAGTAATACTTTGCTTGCAAGAGCTAACTATAATGGTTGCAGTTCTGAATTATCAAGCTCTTTTATTATTTCTTATTGCCCACACAGCTGCAATGTATAGAATGCTGTCTGAAGAATTTTTAGCATTTGATAAATATGAA…	RPLLRTVLDQVSKNDNLSKESDFLQVKHKKLLSVIKKILFIFYGFNVFDAFFIYIPHRTDVSNDHYSMSSCVGLEPLTATPNQQICRVILCLQELTIMVAVLNYQALLLFLIAHTAAMYRMLSEEFLAFDKYEDSLENIMIVKKRLPYLIRRHALTLDTIKNLKALYSMPMGVNFGSNAVCICLFFYLPLQGWITFSPVLIYCFLTFFLYCFLCQKLINASEEFENAVYSCGWERFDVKEKKTVYVILLQAQKPVELLAADIVPINIYTFATTLQAMFKFITVVKF
Mmen	Melinaea	ORloc23	OR46	Mmen.OU911042G3.1	OU911042.1	6137925	6139624	-	1699	4	FALSE	389	6	cl20237	210	379	169	N	86.9574	4.14e-19	OU911042.1	6137925	6139624	Mmen.OU911042.1ORloc23.1	100	-	6137925	6139624	255,0,0	4	641215169142	1557,994,709,0	atgactcttattaataatattaaaagctctttaaataaaagtaaaaatgaacTATTAAATTACAGTTTTGACAGTATTATACGGCTTTTAGACTACGCTCCATCTCGAGCTGGTTTCtcaatattacacaataaatttagtgtgcCCTTCTGGACGTTGCACCTGTTCCTGGTCACATATGTGTATGGGATGGGTAGTATTATGTACCAAGTGAGAGTCGCTGATTCAAAATTTGAGTATATTAAGAGTAACCTTAATCTGACCTTGTGGATTTTGATTAATAATGTCAGTTATTGGTTTATGatgaaaagagGTGAGCTGAACAAAGTTAttgaaaaagttaacaaaagcGATAAACTTGCAAGGGATACTGAATTCTTAAAAGATAAACACTTCAAG…	MTLINNIKSSLNKSKNELLNYSFDSIIRLLDYAPSRAGFSILHNKFSVPFWTLHLFLVTYVYGMGSIMYQVRVADSKFEYIKSNLNLTLWILINNVSYWFMMKRGELNKVIEKVNKSDKLARDTEFLKDKHFKMVRMIKRILFVFYGSMLVEITLVYFPQRTDLNNKYYSTVPCPGIEPLNVSPKREICKFILGVAEVTITNVGLNYQALFFFLIAHTAAMYRMLSEEFLAFDRYEDNEESNISIKKRLPFLIRRHSLILEITNDLKGLYSIATGLNFGTNAMCICFFFYLPLQEWVTFLPLLTYSFLTFFLYCFLCQNMINASEEFENAVYSCGWERFDVKEKKTVYVILLQAQKPVELLAADIVPINIYTFATTLQAMFKFITVFKI
Mmen	Melinaea	ORloc24	OR35	Mmen.OU911042G4.1	OU911042.1	15227244	15239068	+	11824	4	FALSE	125	2	cl20237	7	125	118	N	61.1491	3.58e-12	OU911042.1	15227244	15239068	Mmen.OU911042.1ORloc24.1	100	+	15227244	15239068	255,0,0	4	146,97,99,30,788,955,11791	-	GTAGATCTAATTTTTGCCTTGAGTAGTTTACTTAGTTTGGTGCAGATTGATCTTAGAAACACGAAGGAACCTTCTATAAGACTGAGCATTGAAGATGACTGTAACGATATAAAGAAAATCGTCAAAAAGCATCAGAATCTTTTAAGGATTACGGAAAAACTAAATGCTATTTTTGGATCAGTTATTTTTAGTCAATTGTCGTTTTCTTCAATAGTCATTTGTTGCTATGGATTTATGGCATtcATTGCAGACGGAATGTTTTTAAGGAATATAACTGCTTCATTTGGCATCATGTTTGCTATGTTTGTAGTGGCTTGGCCTGGACAATTGCTGATTGATACGAGTGCCGGAGTTGCAGAAGCAGCTTATGAATGC	VDLIFALSSLLSLVQIDLRNTKEPSIRLSIEDDCNDIKKIVKKHQNLLRITEKLNAIFGSVIFSQLSFSSIVICCYGFMAFIADGMFLRNITASFGIMFAMFVVAWPGQLLIDTSAGVAEAAYEC
Mmen	Melinaea	ORloc25	OR43	Mmen.OU911042G5.1	OU911042.1	23781301	23783048	-	1747	5	FALSE	369	7	cl20237	65	358	293	-	110.455	1.18e-27	OU911042.1	23781301	23783048	Mmen.OU911042.1ORloc25.1	60	-	23781301	23783048	255,0,0	5	51156108100692	0,219,616,899,1055	GTATACCAAAGTGATTTATTTGATTTTAATTTGAAATATCTCTATTACGTTGGCCTGTGGCCGGAAAATAATAAACCGAGACACAAACAAATAATGTACAAAATATACGAATTTACACTTCATATTTTGTCCATAATCTATATAGTAATAACTGGTATTGGAACCCAAAACCACAGACGCGACTTACCGATACTGATGTCCAATTTGGACAAGACGCTCGTCGCCTATAATTTCGTCTCAAAAGTATTCTTCTTCGTCAACAAAAGATATAAATTAAAAATTCTTATTGACGAAATCAAGAATTCCGGTGACGAAGTCAGTGATGATAGAAAGAAATTGATGGCAATTCATGTCATTGTTATCAGTTTTGTTTCAACGGCCTTGGTCTCTGCTTTTAGT…	VYQSDLFDFNLKYLYYVGLWPENNKPRHKQIMYKIYEFTLHILSIIYIVITGIGTQNHRRDLPILMSNLDKTLVAYNFVSKVFFFVNKRYKLKILIDEIKNSGDEVSDDRKKLMAIHVIVISFVSTALVSAFSLLSQYKSEMTVEAWMPFDPFKDRMSLLLSAQILAICFLPCMYRAFALQGIVCSIIMYFCDQLIELQQRFMEMSNSHESEGHVRDEFKAIVKKHVRLMRYSKIFTDIFKEYFLIQNLAVTVELCLNAIMVTVVGLDEKTLLASFLTFLGLALFNAYIFCYLGDELIVQSTGIAQAAYESGWTSWPLDMQKDALIVIRVAQRPLMLSAGGMAVMCIQTYSEALYNAYSIFAVLNDVVD
Mmen	Melinaea	ORloc26	OR37	Mmen.OU911044G1.1	OU911044.1	21646453	21648785	-	2332	4	FALSE	413	7	cl20237	77	401	324	-	67.6974	1.62e-12	OU911044.1	21646453	21648785	Mmen.OU911044.1ORloc26.1	100	-	21646453	21648785	255,0,0	4	707218196118	2214,1415,1004,0	ATGAAGTTATCATTAGGAAAGTTTGGTTTTGAACATTGCGATCTTGGAACTATGATAGATAATGTTGCTTGCTTGTTACGGATGGTGACCATCAATATTGACCGAAATTACACCAAACGAATTCCTGCGATTAATTACCTGATTGTTATTATCGGATCTTTAtgctatatttatgtttatatgttttCAATGGTTTGGTTTGTATTTGTACGAAGCAGAGAAACAGGAGACCTTGCTTCCGCTGCTGTAGTGTTCTCGCTTGGCATGGGAAGCATGACATGCGTgataaaaccattttttatgATCGCTTATAAaaataagctGCAAAATCTCGTCCGGCGATACTTAGAATATGACGCAACAGTGACACCGGGAACAACATTACATATGCGCTTACAC…	MKLSLGKFGFEHCDLGTMIDNVACLLRMVTINIDRNYTKRIPAINYLIVIIGSLCYIYVYMFSMVWFVFVRSRETGDLASAAVVFSLGMGSMTCVIKPFFMIAYKNKLQNLVRRYLEYDATVTPGTTLHMRLHKQLRIIKKKVITVWSMLIIILISYILLPIVRPGRHLTEDLYVLYGLEPMLESPNYEIASIIMSTALLVGVYALACIIAFILIIIGYIEAHMKALSEEIKSLWDDAATNYEGMKDNEDGQVASEDCEKKKYINEYINVHLKEIATCHIANITFLNIFENVFRTTMAIEFLCIIVSMVADFLGGVENTYIEISYSFLQVYVNCNIGQTLIDASNQFEFSVYASKWENFDKTNMKMILLIFQNAQKPLALTAGGLTQLDYIFLMSVMKS…
Mmen	Melinaea	ORloc27	NymOR4	Mmen.OU911044G2.1	OU911044.1	21650233	21652044	-	1811	3	FALSE	342	6	cl20237	22	329	307	-	66.5418	2.66e-12	OU911044.1	21650233	21652044	Mmen.OU911044.1ORloc27.1	100	-	21650233	21652044	255,0,0	3	683218125	1686,878,0	CTGATATGGTTCTTCATAGTCAGGCTTCCCGAGACTGGTGACATCAAAACAGCTGCTGTGGAATTGTCTCTCGCGGCAGCCAGTGGAACATGCTTCGCTAAGTTCCTTTACATGAAGTTGTATGCAAATACGGTAATGAATATAGTGGACGAATATATTCGCTGCGATTTGCGCGTGGTGAACGACACACGTTTTGAATTGAACCTGCTAAGAAACATGAGAATAGTGAAGAAAAGAGCAATAACTGTATGGGTCGTGTTGCTCGGTAATGCACTGGTATATGTCATAATACCTATCATAATTCCTGGACGACATTTCGCTGAAGATTTATATGTGTTATATGGTTTGGAGCCAATGTTTGAATCACCGAACTATGAAATAGCATTTGTAATTTTGACT…	LIWFFIVRLPETGDIKTAAVELSLAAASGTCFAKFLYMKLYANTVMNIVDEYIRCDLRVVNDTRFELNLLRNMRIVKKRAITVWVVLLGNALVYVIIPIIIPGRHFAEDLYVLYGLEPMFESPNYEIAFVILTSGVYFAVFTIVHMIVFVIVIVGYLESLMLSLSDVLDHIWEDSKKFYSKYKIINMKQEIRNVFIKNRLKDIVQIHIVSLNLRNKVDKELRVIFIIEFVCMILAIVTELIGGLENTYLQIPYTIGQVFITCLMGQRLIDASVRFEKSLYGCRWENFDIANQKTILLMLQCSYKRMTLSAGGITELSFPCLMSIIKTTYSAYTTLKSSVNKS
Mmen	Melinaea	ORloc28	NymOR4	Mmen.OU911044G3.1	OU911044.1	21655560	21657481	-	1921	3	FALSE	251	5	cl20237	167	241	74	N	58.0675	6.93e-10	OU911044.1	21655560	21657481	Mmen.OU911044.1ORloc28.1	100	-	21655560	21657481	255,0,0	3	335180238	1683,503,0	ttatattttatatttttcaggaAGCAGATGATGACTTTAGTAGAAGAAGTTTTGAACTGTGATAAATTAGTTGTCAAAAATACACGTTTTGCGAAAAACTTCCTAAAATATCTAAAGGTTATTAAAAAACGAGTCATAGCTATTTGGATTGCCATGTATACTAATGGAACGATCTACAATACAATACCATTATTCAGACCTGGTCGCCATTTCTCCGaagatatgtatgttatatatgGTTTGGAGCCGATGTTCGAATCTCCTAACTATGAAATAGCATCTGTAATGATGGCAACAGGAGTATACTTCGCTGTCGTCGCAGTGGTTCATATATCATTATTCATTATAGTCGTAATTGGCTGTATAGAAGCGCAAATGTTAACTCTCAGTGAAGAATTA…	LYFIFFRKQMMTLVEEVLNCDKLVVKNTRFAKNFLKYLKVIKKRVIAIWIAMYTNGTIYNTIPLFRPGRHFSEDMYVIYGLEPMFESPNYEIASVMMATGVYFAVVAVVHISLFIIVVIGCIEAQMLTLSEELSNIWNDNFIFMIIAIVTELVGGLKNTFFQMPFTLGQVFLDCLIGQRLIESSKVFEQAVYSCKWENFNVSNQKTILLMLQCSQKSLTLSAGGMAVLDFPYLMFVLRSAYSAYTTLKSAV
Mmen	Melinaea	ORloc29	NymOR4	Mmen.OU911044G4.1	OU911044.1	21672316	21678862	-	6546	5	FALSE	403	7	cl20237	76	394	318	-	71.9346	7.05e-14	OU911044.1	21672316	21678862	Mmen.OU911044.1ORloc29.1	100	-	21672316	21678862	255,0,0	5	115,196,218,82,598	6431,6136,5825,5549,0	AATTTCTTGAGGGAGTTCAGTTTGGATCATTGTGATCTGCCGACCATATTGTGGAATGTTGGCATATTTTGGAGAAAAGGGACTATAaacatttatagaaaatattcatCAGAGcCGATTTCCTGGTTTTACTACGTTATTACCTTCGGCTGCGCGGGGTGCTACATGTATGCGTACGTTCTATCCATGATTTGGTTCTGGATGGTCAGACTCCCTGAAACTGGGGACATAAAAACAGCTGTAGTCGAACTCTCCCTGGCGCTGGCCAGTGGAACGTGTATTGCTAAGTTCGTTTACATGAAGTTGTATACtcatAGGGTAATGAATATAATAGATGAATATCTCCTTTGTGATCAATTAGTGGAGGCAGGTACACGTTTCGCATCGAACTTGTTAAGA…	NFLREFSLDHCDLPTILWNVGIFWRKGTINIYRKYSSEPISWFYYVITFGCAGCYMYAYVLSMIWFWMVRLPETGDIKTAVVELSLALASGTCIAKFVYMKLYTHRVMNIIDEYLLCDQLVEAGTRFASNLLRKLRILKKRAISVWLVLIGNALVYFLIPVLMPGRHFNEDLCVLYGLEPMFESPNYEIAFIIMTAGVYFAVFIMVHITLFIIVIIGFLESQMLALSVELTNIWNDSKKFYNYYKMYNETFEENSLRNYYIKLRLRDIVKFQVINISLRNIVERELRFIFVNDFIFMIFALVTELVGGLENTMIQLPFTILIVFIDCYIGQRLIDASTAFEEAVYSSKWENFHVSNQKTILYMLQCSQKTMTLSAGGIAILNFPYLMFVLRSTYSAYTT…
Mmen	Melinaea	ORloc30	NymOR4	Mmen.OU911044G5.1	OU911044.1	21677252	21678577	-	1325	3	FALSE	346	6	cl20237	14	332	318	-	78.8682	1.78e-16	OU911044.1	21677252	21678577	Mmen.OU911044.1ORloc30.1	60	-	21677252	21678577	255,0,0	3	695218125	0,889,1200	ATGATTTGGTTCTGGATGGTCAGACTCCCTGAAACTGGGGACATAAAAACAGCTGTAGTCGAACTCTCCCTGGCGCTGGCCAGTGGAACGTGTATTGCTAAGTTCGTTTACATGAAGTTGTATACTCATAGGGTAATGAATATAATAGATGAATATCTCCTTTGTGATCAATTAGTGGAGGCAGGTACACGTTTCGCATCGAACTTGTTAAGAAAGCTACGGATATTAAAAAAGCGAGCAATATCAGTATGGCTCGTCCTTATTGGAAATGCCTTGGTATACTTCCTAATACCAGTCCTCATGCCTGGACGTCATTTTAATGAAGATTTATGTGTGTTATATGGTTTGGAACCCATGTTTGAATCACCAAACTATGAAATAGCATTCATAATAATGACA…	MIWFWMVRLPETGDIKTAVVELSLALASGTCIAKFVYMKLYTHRVMNIIDEYLLCDQLVEAGTRFASNLLRKLRILKKRAISVWLVLIGNALVYFLIPVLMPGRHFNEDLCVLYGLEPMFESPNYEIAFIIMTAGVYFAVFILVHTTIFIIVIVGYLESLMLTLSEELKHIWDDSRQFYNKYENIYDGLTEDQVKNIFIKARLKDIAKFHIISLNLRSKVDKELSIVFVMEFIFMILAVVTELIGGLENTYLEVPFTGGQAFIICLIGQKLIDASIIFEKSLYNCKWENFDVSNRKTILLMLQCSQRPMTLSAGGVAVLSLPCFMSIVRSTYSAYTTLNSSVNLSA
Mmen	Melinaea	ORloc31	NymOR4	Mmen.OU911044G6.1	OU911044.1	21682570	21684704	+	2134	3	FALSE	350	7	cl20237	23	341	318	-	85.4166	8.91e-19	OU911044.1	21682570	21684704	Mmen.OU911044.1ORloc31.1	100	+	21682570	21684704	255,0,0	3	152218680	0,1085,1454	TGTTAttgctatacatatatattttcgatGGCCTGGTTTGTTGCCGTGAGGTGTCCTGAAACTGGAGACATCACTGGCGCATTGGTCTCATTTTCGCTTACAATGTGCAGTATATTCTGCTTTCCCAAGattttttacatgaaatattaCAGAAAAACAGTTATGAGTATAGTAGAAGAATATCTTCACTGCAACGAGTTCATGGTGAAAGGGACAcgttttgaaaataatgtattgaaaatGCTCAAACATATCAAGAAGCAATCTATTATGACTTGGACTGTTATGTTGATAAATTGTCTGGTCTACTTGAGTTTGCCATATTTCAGACCCGGTCGTCATTTTCCAGAAGATTTGTTGGTTGTGTATGGTCTAGAGCCGATGTTCGAATCCCCAAAT…	CYCYTYIFSMAWFVAVRCPETGDITGALVSFSLTMCSIFCFPKIFYMKYYRKTVMSIVEEYLHCNEFMVKGTRFENNVLKMLKHIKKQSIMTWTVMLINCLVYLSLPYFRPGRHFPEDLLVVYGLEPMFESPNYEIAYLLTIISVLFTVTTTVHITLFIAVLIGFIESHLLSLSEELNNIWKDSEKFYNSLKVYNEAVAKYTTRNIFLKIRLRDIVRFQILNMNLRNKVEKELRFIFVADFSFVILALVSELLGGLENTMIQLPFTFSIAFIDCYIGQRLIDASAVFEEAVYSCKWENFNVSNQKTVLLMLQCSQKTMTLSAGGIAVLNYISLMYILKSTYSAYTTLSST
Mmen	Melinaea	ORloc32	NymOR4	Mmen.OU911044G7.1	OU911044.1	22288488	22298320	-	9832	4	FALSE	402	7	cl20237	75	393	318	-	78.483	3.57e-16	OU911044.1	22288488	22298320	Mmen.OU911044.1ORloc32.1	100	-	22288488	22298320	255,0,0	4	680218196112	9720,1253,918,0	AGTTTCTTTAGaaagtttagtttaaattattatgatttgacaacaatttttttaaatattggtgTGCTGTTGAGAGTTTTgacaatgaatattaataaaagtcacAAACAACCCATTTCCTGTATGTCTTACTTTACAGTAATTTTTAGTGGGGTATGTTATATCTACTGCTATATAATCTCCATGTTATGGTTTGTTCTcgtaaaatgtcataaaaacgGAGATTTCAAAAGCGCTATGGTGGCACTTTCCCTGACATTGTGCAGTATAATCTGTATTCCTAAATttttcttcatgaaattttacaGcaAAACAATAATGAATATAGTAGACGAATATTTACATTGTAATGAGCTAGTGGTAAAAGGGACACGTTTTGAGACGAACATTTTAAAAGTC…	SFFRKFSLNYYDLTTIFLNIGVLLRVLTMNINKSHKQPISCMSYFTVIFSGVCYIYCYIISMLWFVLVKCHKNGDFKSAMVALSLTLCSIICIPKFFFMKFYSKTIMNIVDEYLHCNELVVKGTRFETNILKVLRNVKKQATIAWIILIMNGVVYAGVPFFRPGRHFPEDLFVLYGLDPMVESPNYEIASVAFTASVYFTVALAVHITLFILVIIRYIEAQMFALSTELTNIWDDSEKFYNAYKIHHRIVTKERARNIFLKKRLRDIVKFHIININLRNKVGKELRFIFVSDFTFILLALVAELVGGLENTMLQLPFTIGMVFIDCYIGQKLIDASTAFESAVYGCKWENFDLSNQKTVLFMLQCSQKTMTLSAGGMAVLNYSSLMSVLRSTYSAYTTI…
Mmen	Melinaea	ORloc33	OR68	Mmen.OU911044G8.1	OU911044.1	22326720	22329705	+	2985	9	FALSE	400	7	cl20237	75	389	314	-	163.227	4.97e-47	OU911044.1	22326720	22329705	Mmen.OU911044.1ORloc33.1	60	+	22326720	22329705	255,0,0	9	274,153,183,187,94,102,89,67,51	0,358,1032,1545,1809,2238,2411,2599,2934	ATAAAAATGTCCAAAGCTTTAGCCAAAACTGAGATCCATAAGACAATGAATCTATGTAATTTTTGTACAAGGAAAGTTGGCATTTCGTTTATCCATGAGCAGCCCAATACCTTATTTGGCATGATATGGATTTATTTTTGGTTTATTGGAACTGTGTTAGTAGTTTTTTTGAAATTGGTTGGCCAAATGACCCACGCTGTGATGAAACTCGTCACATCTGCCTCAATAGCAGATTTTGTTGCAAACTTGCACATTATCGGCTATGACGCCATGAGCTTTGGGAAATTATTAACGATATGGTACAAACGCAACACGTTTCGAAAACTTATACGCCAGCTAGAGGACTTGTGGCCGACGGACCTGGACGATGTGGAAGCTACTGAGATAAAAAAGGAAAAG…	IKMSKALAKTEIHKTMNLCNFCTRKVGISFIHEQPNTLFGMIWIYFWFIGTVLVVFLKLVGQMTHAVMKLVTSASIADFVANLHIIGYDAMSFGKLLTIWYKRNTFRKLIRQLEDLWPTDLDDVEATEIKKEKLSRLRIIQFWYAFWNILGVWLYNVTPIVIYVYRKFQGTSASLGYIWHLSYPYDKTQPFYHELSFVFEVYGGVVSVWCMLGSDILFMTMASHISMLLGILQVKIRRAAIQKNQGENDCYEDIVSAIKIHQRLIIYGTNLENVFSVVNLINVLLSSVNICCVTFNILLDPWMAMSNKFFLGAAMTQVGILCWYADDISTSSSRVANAVYESEWYTLNIRCQRTLFLLIQRSQKPLYFTAYKFRPITMSTYSSILTTSYSYFTLLYTMYR
Mmen	Melinaea	ORloc34	OR50	Mmen.OU911045G1.1	OU911045.1	13855053	13857159	-	2106	5	FALSE	395	6	cl20237	87	384	297	-	38.4223	0.00593	OU911045.1	13855053	13857159	Mmen.OU911045.1ORloc34.1	100	-	13855053	13857159	255,0,0	5	788,100,90,156,51	1318,1020,688,432,0	ttaaaaatgaaatatcttcGGTCACTGATAAAAGAATACTCTAAAACAGTCGGAGAAAGAAACGAAGTAGATCGAATTGCCACCGCCGCTAATATATTTCAGCGAATTTTTGGTCAACAAATTCTTGATCCAAAATGGAcgtggaaaaaatatttcatacaccAGTTGCtgaatttacttttattcattTACGTATTTTTCGGTACTTTAGAATGCCTTAATACCAATTCTGATGCTGAAGTTGTAGCTGAAGCATGCTATACTCTCATTATGATCATAATTTTTCCTATTAAAATGATACTATTTATTCGTAATCGGTATATATTTAGAGAGCTTTATATCACAGCTAAGACTACTTTTATTCAAGTTATCGAAGCAGATTCCAGCCAAGATATCGAA…	LKMKYLRSLIKEYSKTVGERNEVDRIATAANIFQRIFGQQILDPKWTWKKYFIHQLLNLLLFIYVFFGTLECLNTNSDAEVVAEACYTLIMIIIFPIKMILFIRNRYIFRELYITAKTTFIQVIEADSSQDIETVLKIVRKIVYALFLIVLVPCFIYELTTLWYYVHGEKVLLSRSTLTLMPMTFPYFEITWFLHSIFLFEIASTIILDMWFVLLIYFLCVAYNSLGKILMVPLIKGESKVSYANRLNESLRMFYKIHVKQVAYLNRLSNMYKWLAFVPLCNAAMCTVLILLVMSKEINWRFAPHLLPMFAEIFAYNWFGEKIKTKTNYLQRVLIDFDWMNLHMKDRKNYLIIITYMKRQFGIKTAVGNDLSLITMTAVLKVTYQAFTVLQTMDK
Mmen	Melinaea	ORloc35	OR69	Mmen.OU911048G1.1	OU911048.1	7322922	7327967	+	5045	7	FALSE	385	6	cl20237	59	371	312	-	138.574	6.35e-38	OU911048.1	7322922	7327967	Mmen.OU911048.1ORloc35.1	60	+	7322922	7327967	255,0,0	7	562,178,97,111,89,67,51	0,1155,1623,2485,3121,3697,4994	GTATTCGATAAGACTCTCTATTTAACATCCCAAGCCTTTTACTTTTCTGGTATAGAAATGGTGAGAAAAATACCAGATATACTAAAATGGTATTACTATTTCAACATATGGTGGCTGTACACTGATGTTTTTGGGGAATTTTGGTGGTTATTTGAGGGGATAAAGATGGGTAAGAGCATAGATTTACTGTGTGTGGTAGCGCCGTGCTCAGCTCTATGTGTTCTGAGCACTGCGAAGACTCTGCCCATGGTATTGAACAATGGGACCCTAAAAGCCGCTGTGGTGAAACTAAGGTCCATCCACCCCAAGGGTCTGGAGCCCTTCGAGAGACAGGAGTTGAGGAATACGATGGTAATCCTAAACGCCATTATTACTGTTCTGAGGGTGGGTGCTGTCGCT…	VFDKTLYLTSQAFYFSGIEMVRKIPDILKWYYYFNIWWLYTDVFGEFWWLFEGIKMGKSIDLLCVVAPCSALCVLSTAKTLPMVLNNGTLKAAVVKLRSIHPKGLEPFERQELRNTMVILNAIITVLRVGAVAVVILFPLMPAFLMGYDWATTGCFELQLPFFTKYFFDVYSDLRLYAFMYFHQFGSTAIVSMNIFAVDTLFFSFCSFLKMHFHILAHNYENILRSSDDETRRNVRKCVMRHQELIELVDQMNILYSKSNLVNIMTSSLIICLCGFNLTVIKNKTMSTYLLFTPFLVNSLTEIFLMCFFGDKLIASSTQITEAIYNSRWYEGSNDVKKSILIILFRSQKPCRMSAASFADLHLRTFTSILSRSWSYFALLRTMYD
Mmen	Melinaea	ORloc36	OR41	Mmen.OU911049G1.1	OU911049.1	10248129	10252145	+	4016	8	FALSE	392	6	cl20237	79	384	305	-	100.825	4.9e-24	OU911049.1	10248129	10252145	Mmen.OU911049.1ORloc36.1	100	+	10248129	10252145	255,0,0	8	118,137,524,100,96,99,60,42	0,453,1090,1830,2281,2653,3387,3974	gaCACTCATCAAATGTACACAACATTCAAGGatacatataaaatagtgtCCTTCACGATGTCTATCGGTATGATTTATCCGGATCCAAGGACCGCAACTCGACGAATTATATGCGTGTTTGTAATCCTAGTGAGCGCTATCCCGCTGTCGGTGATGATGCTCTGTGACATGTACAACTCGCTCCTGAGACGTGACATCTTCAACATCATACGACACAGCACCATCGTGGGACCGTTCATCGGAGGAATAACTAAAATGTTCATAATGCATTACAAAATGGCGACAGCAAAAGAGATAATGGACGAAATAGACAGAGACTAcgagaaatataatatgttggGGCAATCGTACAAGGACATAATCAATACACGTATAGCCGATAACATTTTATACAGCGAG…	DTHQMYTTFKDTYKIVSFTMSIGMIYPDPRTATRRIICVFVILVSAIPLSVMMLCDMYNSLLRRDIFNIIRHSTIVGPFIGGITKMFIMHYKMATAKEIMDEIDRDYEKYNMLGQSYKDIINTRIADNILYSEKCWVMTVMTCVIIFPMMAVMMNIYNSIFIDDPVRVMVHDLVVPFTEPEMRTETPIFEIMFVYMLYICVIYIINFIGVDSFFGLSVNHACLKMELYCKAFEDALKDGNQSEMKAKIVDVIREQNRVSRFADLIQETFNIWLGLILIATMIQIGTCMYHLTEGGSMDLRYMIFMIGTVIHIYLPCRYSAKLQSMSVQTATLFYCAGWELVSDRDIRRIVLFMIARAQIPTEITAFNLLIFDMNLFVRIMNSSYSMYTLLRS
Mmen	Melinaea	ORloc37	OR03	Mmen.OU911049G2.1	OU911049.1	13648912	13652236	+	3324	7	FALSE	417	7	cl20237	151	398	247	N	72.3198	5.52e-14	OU911049.1	13648912	13652236	Mmen.OU911049.1ORloc37.1	60	+	13648912	13652236	255,0,0	7	550,96,193,103,102,153,54	0,1119,1302,2086,2541,2772,3270	ATCACTTTATTAGTTTTCAACATGGATGAAACTGTACAAGTTTTCCATCGGATTCTATCTTTCGCAGGAATACGTATTTTCGCTAAACGAAACTGGGATTCCAAAAAATGGCTACTCTTTCAATGTTTTAATGTCTTAGTTGGTTTTATTACTTTTATCTGTACAACTGCGTTTGTCCTTACAAATGTTTCCAATTTGTTTCTGTGTATTCAGGGAGCTTGTGTGTGGACTACCGGAGTAATAATGTTCATATCTCTTAAAATCTGTCTCATCTTCAGAAAAAAGTTTAGATCTTTTTTGGAAGAGATGGTATTTGAAGATCGTATCCTCGATATGCCTTTAATACAATATGTGTTGCGTCTCAAACTGAGACACGGAAAGTTGTATGAATTGAAGGAA…	ITLLVFNMDETVQVFHRILSFAGIRIFAKRNWDSKKWLLFQCFNVLVGFITFICTTAFVLTNVSNLFLCIQGACVWTTGVIMFISLKICLIFRKKFRSFLEEMVFEDRILDMPLIQYVLRLKLRHGKLYELKELIINTQEKLFKLSRVLLKTYLASVWLCVTLYLCGPIYLMCVRNNKSLRLLAFDMWFPYSLENFTVYTLSFIFHAYAGYLCCIAYPGIQSMIILLVGQIIRQLRILGFILQNLDEIVKELVGQRGQVWQEVCTLIFSQCVDHYIKTKRFANKLNVICQPLYLTLVLVATMLVCVCSVKIAISDKFSPDTMKYYVHELCFILVVLMFCYLGQQVENECERLEVAVTEKWYIFNSKHKTNVRIFMMALGQRMPIFIFGSITLSLPTFTW…
Mmen	Melinaea	ORloc38	OR15	Mmen.OU911051G1.1	OU911051.1	3659923	3661691	+	1768	5	FALSE	391	7	cl20237	62	377	315	-	153.597	1.38e-43	OU911051.1	3659923	3661691	Mmen.OU911051.1ORloc38.1	100	+	3659923	3661691	255,0,0	5	755,100,102,156,60	0,825,1003,1196,1708	ATGGTCACGTCCAAAATATCtgattgctttaaaataaatttcttgcaCCTTAAAGTGTTTGGAATATGGCCAGGGAGAAATTGGAATGGATACTACAAATATTATctgtctatatttattttcgtaAATTTTATCACCTACAACTTCTTATTGATTCTGAATCTCGCGTTCACTCCACGTAAAATTGAGTTCATGATACGggaagttatatttttgtttactgaGGTGGCAGTCACCGGTAAAGTATTAATGATTCTCTTGAAGCGAAGGGAACTCTTAACCGCCTTCGATATATTAGATTGTGAAGCTTTTAAAGGCGAGGATGATATCAGCAGACGTATTGTTGAGAGACATGTCTCTAAGTACAAAACTTATTGGCAATTGTACGCCATTTTGTCA…	MVTSKISDCFKINFLHLKVFGIWPGRNWNGYYKYYLSIFIFVNFITYNFLLILNLAFTPRKIEFMIREVIFLFTEVAVTGKVLMILLKRRELLTAFDILDCEAFKGEDDISRRIVERHVSKYKTYWQLYAILSNFAYFSQVFLPIFVYFIFNTNIKLPICKYYFLEDQVVQRYFMFWFIYQSVGMYGHMQYNVNIDSLIAGLLLMAIVQLKMLKHELRNFKFNKMSIGLKENYILEKNQLNKCLKHYEKLLNYCSAVQGIIGITMFVQFGMASIIICVVMSGLLLPSSVESLVFMVSYLFAMVIQIFVPAWLGTQLNYESQELVFAAYSSGWIERSEKSKRSLKLFMQRANTNIVITGWRIFPLSLDTFTSILKTAYSFFTLIRNVQDRQQ
Mmen	Melinaea	ORloc39	OR15	Mmen.OU911051G2.1	OU911051.1	3662512	3664172	+	1660	5	FALSE	392	7	cl20237	65	379	314	-	141.271	6.07e-39	OU911051.1	3662512	3664172	Mmen.OU911051.1ORloc39.1	60	+	3662512	3664172	255,0,0	5	761,100,102,156,57	0,835,996,1374,1603	ATGAAGGAGCCACGTCAATTGGAGTGCTTAAATAAAACATTTTTGTGTTGGAAATATTTGGGTATTTGGCCAGAAAACAACAATACCAAGAGTTATAAAATATGCTCTTTCGTTTTCATGTTTTTCACTATAATCGTCTATGACACTTTACTTTTGATAAATTTATTTTTTACACCGCACAAAATCGAAATATTAATTGAGGAAGTGACATTTTTCTTCAACGTCGTGGCCATCACCTCAAAAGTTATAATGGTACTTGTTAAGAAACAAAAAATTCTCGAAGTCCTTAAAATTTTAGATAGCAAAGAGTTTCAAGTCAGTGATAACGCTACACGAAATATTTTAATCAGCGATACAGCATACTATAAAATATATTGGAGATCTATTTTCTCTATAGGA…	MKEPRQLECLNKTFLCWKYLGIWPENNNTKSYKICSFVFMFFTIIVYDTLLLINLFFTPHKIEILIEEVTFFFNVVAITSKVIMVLVKKQKILEVLKILDSKEFQVSDNATRNILISDTAYYKIYWRSIFSIGNFAYFFKCIVPVIAHVLFSSYKIKLPTSNYYFLSEEFKSDHFRLIFFYQSVGIYGLMIYDITIDTFINAFLTFAITQIRILNYKFSHFKSDRSTKLSKVVKEQRNMLKLKEWLRHYDYILKYCTGIQDIFNVTLFIQYTMSSLVICVVSCGLLLPLTKEQYAFVTAYLFGMVLQIFAPAWLGTQITYQSQELVFAAYNGDWIARTEQFKRSIKIFMVRTNTSIVIDGLKLFPLSLETFTSIMKTAYSFMTLVRYIQDKE
Mmen	Melinaea	ORloc40	OR08	Mmen.OU911051G3.1	OU911051.1	3671582	3673691	+	2109	5	FALSE	394	7	cl20237	61	384	323	-	133.567	6.53e-36	OU911051.1	3671582	3673691	Mmen.OU911051.1ORloc40.1	60	+	3671582	3673691	255,0,0	5	776,100,102,156,48	0,912,1092,1786,2061	ATGACATTAATTCGACAAACAGATTGTTTCAGTAGAAACATGAAATTCTGGATTTTTCTCGGCATTTATCCTATGAAAGTTAATTGGAGTTTTTATACGTTTTATGCAAAATTAATGGTGTTTTTGTTTATAATTTTATACAATATTTTGGCGTCGTTCAATTTTTTATTCTTACCAAGAGAATTAGACCTTTTTATTGAGGAAATGTTATTTTATTTTACATTACTATCTGTGTTAGCTAAGATATTGACATATTTAACCATGAAAGGAAAAATTACAGAAATATTAACTTTAATAGACAGTGAACATTTTAAACCGGAAACCGAAAAAGGAATGAAGATAATAACTACAGCAAAATCATTTAATTTGAATTACTGGAATGTAGTGGCCGTTTTTTCA…	MTLIRQTDCFSRNMKFWIFLGIYPMKVNWSFYTFYAKLMVFLFIILYNILASFNFLFLPRELDLFIEEMLFYFTLLSVLAKILTYLTMKGKITEILTLIDSEHFKPETEKGMKIITTAKSFNLNYWNVVAVFSYFANLVHILSPMLIHLIFSAPLVLPVSSYLFLPVDFSTKYIYYIYCYQALGIHMHMLSNVNIDTFFVGLMVLLIAQLDILADKLKNVASNSVDEVGSSDPKTSTKYDRICIRKLNESIVHYDNINKFCHLVEQLFSLTVFSQFSMASGIICVCLYRFTLPAPFQYYIFLGSYIFIMTIPIMVPCYFGTCIIDKSKQLSNAVYSCDWTLRSRRFKSSMMLFVERVNRPLSITGLKMFPLSLRTFTSIMNSAYSFFNLLQQVQ
Mmen	Melinaea	ORloc41	OR47	Mmen.OU911052G1.1	OU911052.1	17811074	17813494	-	2420	9	FALSE	401	7	cl20237	89	388	299	-	133.952	4.08e-36	OU911052.1	17811074	17813494	Mmen.OU911052.1ORloc41.1	60	-	17811074	17813494	255,0,0	9	57,67,89,102,97,184,183,153,271	0,121,357,646,868,1111,1508,1854,2149	ATGGACGAAACAACAAGAGAAGCCGCTAAGAAAGAAATTGATGAATCCTTGATACTGAGTACATTTAGCATGCGTCGCATTGGACTATCATTTGATAAGTCATTGAGTGCTTCTGCTTACTTTCGTCAAAAACTGATATTCATCGCTTCTATTTGGGGAATTTTCTGCCATGTGTTTAGTGAGTTTGTTAACATAGTGCTCACGGTCAAATATTCACCCCGAGTAGAACATGTCGTTCCTCTGTTTCACACTTTTGGATACGGCGCTTTAAGTATAGCGAAGGTGTTTGTTTTGTGGTACAAGAACACTGTCTTTGGCGAGCTGATAGATGAACTGGCAGGGATATGGCCAATGTCACCTATTGATGAAGATGCTATGATTGTTAAGGAAAAAAGCTTA…	MDETTREAAKKEIDESLILSTFSMRRIGLSFDKSLSASAYFRQKLIFIASIWGIFCHVFSEFVNIVLTVKYSPRVEHVVPLFHTFGYGALSIAKVFVLWYKNTVFGELIDELAGIWPMSPIDEDAMIVKEKSLKALRMSHNWYFGVNVAGVWFYNITPIGIYIYQLWQGYDAKIGFVWVSWYPFDKNQPIAHTAVYLFEIYAGVTCVWIMVSSDLLFSGMASHIALLLRILQRRLESLGSFDKTEEEHYEDIRSNIKLHQRLISYCGSLEEAFSFVNLINIVMSSINICCVVFVIVLLEPLVAVSNKLFLGSALIQVGAMCWYADDIFHANENIAAAVYNSNWHTMSPRCRGALVFLIARSQKPIAFTAMKFTNISLVTYSSILTRSYSYFALLYTMYN…
Mmen	Melinaea	ORloc42	OR30	Mmen.OU911054G1.1	OU911054.1	5452828	5454519	-	1691	4	TRUE	122	0	cl20237	40	106	66	N	54.2155	9.2e-10	OU911054.1	5452828	5454519	Mmen.OU911054.1ORloc42.1	60	-	5452828	5454519	255,0,0	4	51,159,105,51	0,1120,1416,1640	ATGAAAACTACAACATTTCTTCTACCATTCTCCGTTTTTGAAGTCACGCAGTCCTTGCGTGAGAAAGAAATCAATTTTGAGTTTATATTCTTCTTCTCTGGAGCCATTTTACACTTTTATATACCATGTTATTACAGCACTCTCTTAATGGAGAAGAGCGATTCCTTCAGACAAGCAATATATTCTTCTGGTTGGGAAAAACAATCCAATATAAAAATACGAAAAACAATACTTCTGATGCTGACCAGAACTCGCCTGACCCTCGGCATCAAGACTGTCTTCTATCCAATCTCTTTGGATACATTCGCTGAGGTGATGGCTCGCCAGGCTTATGGCATATACAATATTATGAACGCTGCCTGGGGT	MKTTTFLLPFSVFEVTQSLREKEINFEFIFFFSGAILHFYIPCYYSTLLMEKSDSFRQAIYSSGWEKQSNIKIRKTILLMLTRTRLTLGIKTVFYPISLDTFAEVMARQAYGIYNIMNAAWG
Mmen	Melinaea	ORloc43	OR30	Mmen.OU911054G2.1	OU911054.1	5454755	5455535	-	780	1	FALSE	260	4	cl20237	67	260	193	C	53.0599	4.24e-08	OU911054.1	5454755	5455535	Mmen.OU911054.1ORloc43.1	100	-	5454755	5455535	255,0,0	1	780	0	ATGTCGTCACCCATAAAGTTTGAGGAAATGTTCAAAATATCCACTTTTTCGCTTCGATTGAACGGCGCTCACCCGTTTTATAGAAAACGAACTAAATTGTGgctttttaagaattatttcttTCGTTTTTTGGTATTAACGTGCTGCGTTCTACTCATCAACTCCGCGATATTCCACGATATCAGATCTGGTAAATATGCGGAGGCAATTAAAAATGGGATCATGGCAATCGTTGCTATAACTGTAACCTTCAAACATACCATACTCTTGTACCACCACGAATCCATAAAACAACTTATTAACGAATTAAACGATGATTACAACGCGGCAACAGATATAGAAGATGAAGAAAaggaaatcattttaaaatattcgaagAGAGGAGTCAAGATATGTTTA…	MSSPIKFEEMFKISTFSLRLNGAHPFYRKRTKLWLFKNYFFRFLVLTCCVLLINSAIFHDIRSGKYAEAIKNGIMAIVAITVTFKHTILLYHHESIKQLINELNDDYNAATDIEDEEKEIILKYSKRGVKICLFWLASASLTSFMFPIKATIEMIGLYIKGEFELIPMFDFTYPAIVEEYKEYRTMYMMLFTVCFLFDMYSLSVYIGFDPLVPIFMLHTCGQLDLLSRRIMKIFAKNLSIQEMNDELKSINIKLMNIYRL
Mmen	Melinaea	ORloc44	OR51	Melinaea_Mmen.Loc44	OU911054.1	13166863	13171228	-	4365	6	FALSE	398	7	cl20237	66	391	325	-	124.322	1.75e-32	OU911054.1	13166863	13171228	Mmen.OU911054.1ORloc44.1	60	-	13166863	13171228	255,0,0	6	42,156,105,97,482,315	0,230,689,889,1338,4050	AAGATGTTCAGTTATATTTCAAACAGATTGGTAGATTCAAATTTTCCTTTACTCGGACCAAATATAAATGCTTTAAAGTTTTGGGGCCTACTCCTTCCGGAGAGAATAATAAAAAAATATTTTTATTTATTTATGCATACTTGTGTCATTGTGTTCACAGCTACCGAATATGCAGAAATATGGTTTGTAAAACATGATTTGAATTTGGTTCTGACAAATATAAAAATTACGCTACTTGCAACGGTTAGTGTGAGCAAAGTAGTGAGTTTCTTACTTCGCCAGAAAGACTGGAAAGATATCATGAACTATGTGACTGAAGTGGACATAGAAAGAAGAAATGCTCCAGAACCTATATATAGGGAAACCGTCAGAAAATATACTAGATATTGTCGTATAATA…	KMFSYISNRLVDSNFPLLGPNINALKFWGLLLPERIIKKYFYLFMHTCVIVFTATEYAEIWFVKHDLNLVLTNIKITLLATVSVSKVVSFLLRQKDWKDIMNYVTEVDIERRNAPEPIYRETVRKYTRYCRIITYVYWFLGYCTVTMIVVQPAAKYLLSSTYRQNVKDGTEKYLEVVNSWAPFDKTTMSGYLLSNLIQGVASLYSGGWITSYDTNAFVLMIFFRGELELLKRDCQSLFGSEENPVTTEEALKRIDKCHKRHNDILKYFRLFDSCLSPIMLLYVIVCSVMLCATTFQLTTESSTMQKLITFQYLMFGVSQVFIYCWHSNDIFYVSQDLMLGPYESIWWTRTLSEQKNLHLLIGQLNKTIVLTAGPFSYINLATFINILKGAYSYYTLLN
Mmen	Melinaea	ORloc45	OR51	Melinaea_Mmen.Loc45	OU911054.1	13197017	13199058	-	2041	5	FALSE	400	7	cl20237	68	393	325	-	110.455	2.15e-27	OU911054.1	13197017	13199058	Mmen.OU911054.1ORloc45.1	60	-	13197017	13199058	255,0,0	5	42,156,105,97,803	0,168,489,680,1238	ATGACGTCTGTGATACATCGGCTTTTATTGAAACTCGAAGACCCAAAACGCCCATTACTGGGTCCAACTATAAAATGGTTAAAATTGTACGGTTTGATATTGCCCAAAGAGAGGAGAGGAAAAATGGTGTACTTAACACTACTGACTATAATGACCCTTTTTGTTGTAACGGAGTATGTTGATATGGTGCTGATGAGATCTGACGTGAACCACCTGCTTCTAAACTTTAAGTACTCAATGCTTAGTACTGTTAATCTCATTAAGATCATCACGATGTACGCGTGGCATAAGCATTGGATGGGTGTTCTCGACTTTATTACCGAAGTTGACATAGAAAGAAGAAATTCCCCTGACCCAATTTACCGGGAAACGGTCAGAAAATATACGAAATATTGTCGA…	MTSVIHRLLLKLEDPKRPLLGPTIKWLKLYGLILPKERRGKMVYLTLLTIMTLFVVTEYVDMVLMRSDVNHLLLNFKYSMLSTVNLIKIITMYAWHKHWMGVLDFITEVDIERRNSPDPIYRETVRKYTKYCRIITYVYWFLGYCTVIMIVLQPAAKYLLAPMYRQNVKEGKEKYLEVVNAWAPFDKSSGSGYLISITIQGLASLYSGGWITSYDTNAFVIMIFVRGELELLRRDCQNLFGTEENPVTKEEAMVRISKCHTRHNDLLKYFRTFDSCLSPIMLLYVIVCSVMLCATTFQLTTESSAMQKLITFQYLMFGVSQVFIYCWHSNDIFYISQDLMMGPYESNWWMRTLSEQKNLHLLAGQLNKTIVLTAGPFSFINLATFINILKGAYSYYTLLN
Mmen	Melinaea	ORloc46	OR17	Mmen.OU911054G5.1	OU911054.1	16921791	16924385	+	2594	8	FALSE	354	7	cl20237	28	344	316	-	148.589	5.24e-42	OU911054.1	16921791	16924385	Mmen.OU911054.1ORloc46.1	60	+	16921791	16924385	255,0,0	8	202,205,123,123,100,105,156,48	0,674,1007,1506,1732,1912,2213,2546	GCCCTGTATCGCGCTGCCGTTCTTGCCATGACGACTACTTATATCCTGCAGCAGTTCGTGTACGCGTATCAGGAGCGCAATGATATGACAAAGCTATCACGTGTTATGTTTTTGTTGCTCTGTCATTTTACGTCTGTTGTTAAACAAATTGTTTTTCACGTGGATGCCGATCGAATAGATCAAGTGATACACGGTTTTGATGAAGAAATATACAATCGTAAGAGTGAAAATGCCCACTTGCTTCTCCGACGCACAACGTTAGTGGCTAGGCGCCTGCAACAAACATACGCTGGGTGCGCCGTGCTTACATGCACGTTGTGGCTCGTATTTCCTGTGATGCGTCGCTTTTCTGGCAGCCCTGTGCACTTTCCCTTCTGGACCGGTCTAAACACGGATTCG…	ALYRAAVLAMTTTYILQQFVYAYQERNDMTKLSRVMFLLLCHFTSVVKQIVFHVDADRIDQVIHGFDEEIYNRKSENAHLLLRRTTLVARRLQQTYAGCAVLTCTLWLVFPVMRRFSGSPVHFPFWTGLNTDSSVMFLAVLLYSYYVTSLVGIANTTMDAFVATILLQCKTQLRILRMEFQNLPERAKMESLKSSDTYENISIKLFVKCFLHYLRVTETAALFEDIFGTAILIQFGTGGWILCMAAYKLATLTTLSVEFASLVLFLICILTELFLYCYYGNELKVESDHIVRSVYSMQWVNSPRRFQRLLLMLMQRAQRPLRPAAGRVIPLSLDTFVKILKSSYTFYAVLRQTK
Mmen	Melinaea	ORloc47	NymOR1	Mmen.OU911055G1.1	OU911055.1	1464842	1469844	-	5002	8	FALSE	395	7	cl20237	66	387	321	-	103.136	9.63e-25	OU911055.1	1464842	1469844	Mmen.OU911055.1ORloc47.1	100	-	1464842	1469844	255,0,0	8	121,137,367,157,106,96,159,42	4881,4280,3749,3524,1474,1077,432,0	ggTGAAAAtgtcaaaagttttaaaagtctCCGGgacacatacaaaataaatatgtttctgCTTACAATCGGTCTGATGAATCCGAATCCAAAATACGACAAAACAAGGAAAAAAGTTATAATATGTGCGATTTTATCAGTTATTCCTTTACTTATTATGGTAGGCAGCGATATGCATCTTCGTATCTTGCGTAACGATATGCCTAACTTAGTGCGCCAAGTCATCGTCTCGGTGGCAACGATATTTGTCGTTGTAAagttaattataacattactaaGAAAACAGGAATTCAAAGCACTCtttgataatattgataaagatTACGAACTGTTTAATGATTTGTCTCAAGAATGTCAAAGTATAGTAGAAGAAACCATTCTAAAGACGAAAAAGGTCGAG…	GENVKSFKSLRDTYKINMFLLTIGLMNPNPKYDKTRKKVIICAILSVIPLLIMVGSDMHLRILRNDMPNLVRQVIVSVATIFVVVKLIITLLRKQEFKALFDNIDKDYELFNDLSQECQSIVEETILKTKKVEKMWCIVMGATAASYPVLAGVWTMYSQIFSDNPKRFMIHETAVLFLTEEQKYETPYYELISIYVLYTVIFIFIGFVGFDGMFYVCMLHISLKLQINKQQLKNVLYDIDDIQLIKKNIASFVNGSCEVERLMDDVQKCFEIWLIGIFFNSILQIGMPLSQVTNKTNGDINQMYYFFIVATVVHIYLPCYLASDITSHIAEIANVAYSCSWERVQDVGIRKSICIIIAKAQTPISLRALGMITFNMEMFVSILRTAYSMYTLLRK
Mmen	Melinaea	ORloc48	NymOR1	Mmen.OU911055G2.1	OU911055.1	1484712	1489788	+	5076	8	FALSE	394	7	cl20237	66	386	320	-	113.151	1.99e-28	OU911055.1	1484712	1489788	Mmen.OU911055.1ORloc48.1	100	+	1484712	1489788	255,0,0	8	121,137,367,154,98,104,159,42	0,269,601,1061,2700,3160,4662,5034	GGTGGAAATGCAAAAAGGTTTAAAAGTATCCgagaaacttataaaataaacacgttTCTGCTTACAATGGGTCTTATGTTTCCGAATCCGAAATACGAtgaaaaaagaataaaacttaTAATGTGTGTGATGTTATCAGTTATTCCtgcacttattataataatcaatgaTATGCATCTTCGTATCTTGCGCAATGACATGCCCAATCTTGTGCGTCAATCCATCGTCTCGGTGTCACTGATATTTGTATTAGTAAAGctgATTCTAACGATAGTGCGAAAAAAGGAACTCCGAGAtctttttgataatattgaCGATGATTACGAGCTGTTCAATGGTTTACCAGAAGAGTATCAAAATTTAGTCGAGGAAACCATACAGAAGACGAAAACGATCGAG…	GGNAKRFKSIRETYKINTFLLTMGLMFPNPKYDEKRIKLIMCVMLSVIPALIIIINDMHLRILRNDMPNLVRQSIVSVSLIFVLVKLILTIVRKKELRDLFDNIDDDYELFNGLPEEYQNLVEETIQKTKTIEKVWFIIMSITASSYPVLAGVCTMYSQIFSENPKRFMVHETAVILFTEEQKYESPYFELISVYIMYIVVFIFIGFVGFDGMFSVCVLHVSLKLKIYNQNIKNLCNVNDTFKIKGDIAAFVRNHCEAVRMMGEIQKCFEVWLVGIFFNAILQLGMTLSQVTKFKETDINQMYYMFALATLVHIYLPCYLASEVTSNAAEIANAAYSCSWEQVQDTGIRKSICIIIAKAQTPISLRALGMITFNMEMFVSILQTAYSMYTLLRK
Mmen	Melinaea	ORloc49	OR58	Mmen.OU911055G3.1	OU911055.1	15942423	15948329	+	5906	4	FALSE	81	2	cl20237	1	76	75	NC	43.0447	2.63e-06	OU911055.1	15942423	15948329	Mmen.OU911055.1ORloc49.1	60	+	15942423	15948329	255,0,0	4	45,39,100,105	0,340,2298,5801	TGGTTTGGAATTTATTTTTTTACCGTTGTTATATTTATGACATCACCGTTTAGATCAAAAAATGTCATCGCAGCCACGTTTCTTTACTAAAGTTGGTCAGCGAATTGGGAAAGTTAATAAAGAATATTTTGGGAATATATTTCTTCGTCACAGCTTTGACACTGTGCTCTGTTGCTGTTCAGTTACAATGGGAGCACCTCAGCGCTACACAGATAATATCTCTCCTGCAGTACATGTGTGGGACCCTCACGCAGTTATTTCTCTTCTGTCGTTACGGTGACGCCATGTTCAATCAG	MKKCHRSHVSLLKLVSELGKLIKNILGIYFFVTALTLCSVAVQLQWEHLSATQIISLLQYMCGTLTQLFLFCRYGDAMFNQ
Mmen	Melinaea	ORloc50	PseudoOR	Mmen.OU911057G1.1	OU911057.1	7262989	7264500	+	1511	5	FALSE	231	4	pfam02949	37	142	105	N	19	9.7e-08	OU911057.1	7262989	7264500	Mmen.OU911057.1ORloc50.1	100	+	7262989	7264500	255,0,0	5	59,238,78,148,170	0,467,771,1124,1341	ATGAAATCCAAAAATAGCTTCCAGCAGAATCCCTTCAAAAACATACTCATTCGATTCAATTTGTTTTCTTGTTTCGCTTTGGATGTGAACAGAATTTGGAGATTTTTGCTTCTCGAAGTTATACGGAACCGATTATACTTGCTTCGTCAAAAGTTAGAAGAAAGACCTGAATCTTTTTACTACTTAGATgtgagcaataaaaaaaatattataaaagacaaaataagGTTTTGTATTAACCTATATAGAATCATTTTGGATGCCGTTGATGTTATATCACCAGAATTTCACGCGTCTATGGTAGTTAGCATAATATGCTCCATACCAAAATTAGTTAACAATTTCTACCATATCTTGCTAGTTCTGGAGAATCATGAGCCCTTGCAGTCTAttggtttt…	MKSKNSFQQNPFKNILIRFNLFSCFALDVNRIWRFLLLEVIRNRLYLLRQKLEERPESFYYLDVSNKKNIIKDKIRFCINLYRIILDAVDVISPEFHASMVVSIICSIPKLVNNFYHILLVLENHEPLQSIGFVIINIVQTCFLLFSPCIVLELHCLEVDRIRIILINRLLEETDPKIKEDLRLFLKYTAVRGTDCKIWRFIPLNISLPIEVANICCSIVIVIINVTHLYG
Mmen	Melinaea	ORloc51	OR42	Mmen.OU911057G2.1	OU911057.1	14909738	14912203	-	2465	5	FALSE	397	7	cl20237	60	386	326	-	118.929	1.44e-30	OU911057.1	14909738	14912203	Mmen.OU911057.1ORloc51.1	60	-	14909738	14912203	255,0,0	5	51156105100779	0,776,1275,1497,1686	ATTTTCACTCTAGAAGATCCCGTTCATCCTCTTCTTGGTCCGACTTTATGGGGTCTCAAATATTTTGTAGCAAGTCCTCCAAACAAAGAAAAACTTCGACTCATTCACAATATTCTTTATTTGCTGGCCATTCTCATGATTGCAAGTGAAACTATTGAGTTTTATCGTATTAGGTCAGACTTGGCGGCTGCTCTCAGAAACCTGTCTCTCACAATTCTTGCATACATCAGTATGATTAAAGTGGGCTCTTTTTATATGTGGCAGAAAGACTGGATGAGCGTTATGAATTATGTTTCGTCTTTAGAGAAATGTCAACTCAATGAAGGAGACAAAGCCACAAAGGATATTATTGAGAAATATACGAAGTATTCTAGAACTGTCAGTTATTGTTACTGGGTC…	IFTLEDPVHPLLGPTLWGLKYFVASPPNKEKLRLIHNILYLLAILMIASETIEFYRIRSDLAAALRNLSLTILAYISMIKVGSFYMWQKDWMSVMNYVSSLEKCQLNEGDKATKDIIEKYTKYSRTVSYCYWVLVTTSVTIYSLAPLFFHFFSVHIKKTINVAEKPYPEIISAWLPFDKTKGYKYWTITVFKIFMAYYSAAAFGMYDSNVVALMSFFVGQLDILKINCERLFGNGEITISNKEFVKKIQKCHRHHVLLVRNSKLLNSLLSPVMFLYIIVCSVMMCCNAVQLTMKGATIMEKAWVAEYLVAQIFQLFLFCWHSQKVLDMSLKVDTGVYSSAWWSQDIRITRHVLLLGGQLNQRFVFTAGPFANLNVATFVAILKGTYSYYTLLSNAGE
Mmen	Melinaea	ORloc52	OR42	Mmen.OU911057G3.1	OU911057.1	14925466	14927494	-	2028	5	FALSE	395	7	cl20237	58	384	326	-	119.314	1.18e-30	OU911057.1	14925466	14927494	Mmen.OU911057.1ORloc52.1	100	-	14925466	14927494	255,0,0	5	773,100,105,156,51	1255,1086,867,346,0	ACTCTAGAAGATCCCACCCATCCTCTTCTTGGTCCCACTTTATGGGGTCTCAAATATTTTGTAGCAAGTCCTTCGAACAAAGAAAAACGTCGACTCATTCACAATATTCTTCATTTGCTGATCATTCTCATGATTGTAAGTTCAATTATTGAGTTTTATCGTATTAGGTCAGACCTGGCGGCTGCTCTCAGAAACCTGTCTCTCACAATTCTCGCATACATTACTATTACTAAAGTGGGCTCTTTTCATATGTGGCAGAAAGACTGGATAAGCGTTATGAATTATGTTTCGTCTTTAGAGAAATGTCAACTCAATGAAGGAGATAAAGACACAAtggatattattaagaaatatacaaaGTATTCTAGAACTGTCAGTTATTGTTACTGGATCCTGGTG…	TLEDPTHPLLGPTLWGLKYFVASPSNKEKRRLIHNILHLLIILMIVSSIIEFYRIRSDLAAALRNLSLTILAYITITKVGSFHMWQKDWISVMNYVSSLEKCQLNEGDKDTMDIIKKYTKYSRTVSYCYWILVTTSVTIYSFAPLLFHFFSMYIKETINIAEKPYPEIISTWVPFDKTKGYKYWIITVFQIFIAYYSAAAFGMYDSNVVALMSFFVGQLDILKINCERLFGNGEVTISEKELIKKIQKCHGHHILLVRNSKLLNSLLSPVMFQYIIVCSVMMCCNAVQLTMKGATIVEKAWVAEYLVAQIFQLFLFCWHSQKVLDISLKVDTGVYSSAWWSQDVRITRHVILLGGQLNQRFVFTAGPFANLNVATFVAILKGTYSYYTLLNNVGE
Mmen	Melinaea	ORloc53	OR53	Mmen.OU911057G4.1	OU911057.1	15040687	15042539	-	1852	5	FALSE	407	7	cl20237	72	393	321	-	122.781	6.24e-32	OU911057.1	15040687	15042539	Mmen.OU911057.1ORloc53.1	100	-	15040687	15042539	255,0,0	5	800,100,105,156,60	1052,877,643,186,0	ATGGCGACAAAATTACTGAGAATTTTAGAGAGACTTGAGAACCCTAAGTATCCTTTATTAGCCCCAAACTTGAAAGGGCTCTATTGGTTCGGACTCTGGCAACGTAAAAACAGGATTCGGaacaatttctttattttttttcatttttgttcTTTTCTCTTTGTTATAAGTGAATTTATCGAATTGTACTGCATGAGAAATGATCTGATGAAAGTGCTAGATAACGCCTCCATTACGGCACTGAGTGTAGTCTCGATTAGCAAAccgatgttttttatattatatctaccgTATTGGCAGAGATTAGTGAAGAATATATCGACAGaggaaattaaacaattacaaaatactGATCCTAACGTGATTAAAATTGCAAGAGAATATAGAACTTATTCAaga…	MATKLLRILERLENPKYPLLAPNLKGLYWFGLWQRKNRIRNNFFIFFHFCSFLFVISEFIELYCMRNDLMKVLDNASITALSVVSISKPMFFILYLPYWQRLVKNISTEEIKQLQNTDPNVIKIAREYRTYSRILTYSFWSLAFLTNIVTIMAPFLKYATSSNYRESVQNGTEPYPQIISSWFPFDDNKMPGYLTAFCVHIVMMFQGTGVIAVYDTTAVAIMSFLKGQMRILRYKCEMIFGANQAISRDKVLDNIKECHRLHNFFLEQYKTFNSIISPVMFIYVLVCSLMICSSVVQLSTGDITESQKFWVIEYTIALAIQLFLYCWHSNEIAYESNTVDRGVYASNWWRADVLVRRQVVLLAGQLAPTFILDAGPFASFSMATFIDIMKGSYSFYTLF…
Mmen	Melinaea	ORloc54	OR53	Mmen.OU911057G5.1	OU911057.1	15085456	15087404	+	1948	5	FALSE	407	7	cl20237	72	393	321	-	117.003	8.44e-30	OU911057.1	15085456	15087404	Mmen.OU911057.1ORloc54.1	59	+	15085456	15087404	255,0,0	5	800,100,105,156,60	0,869,1039,1644,1888	ATGGCGTCAAATATAATGAGATTTTTCGAGGGATTGGAGAATCCTAAATATCCTTTATTAGGTCCAAACTTGAAAGGACTTTATTGGTTCGGCCTCTGGCAACGTGGAGACATCATTCGAGACGGTTTCTTTAATTTTGTTCATTTCTGGTCTATTCTCTTTGTAATGAGTGAATTTATCGAATTGTACTATATGAGAAACGACTTGATGAAAGTCCTATTTAACATCTCTGTCACTGCGCTGAGTCTAGTTTCAATTAGCAAAACTGTGTTTTTTGTCTTCTACCTCAAAGATTGGCGGAGACTAGTAAATAATATATCCAAGGAGGAAATTAAACAATCTAAAACCAACGATCCAACGTTGATTGAAATAATGAGGAAATATAAATTATATTCCAGA…	MASNIMRFFEGLENPKYPLLGPNLKGLYWFGLWQRGDIIRDGFFNFVHFWSILFVMSEFIELYYMRNDLMKVLFNISVTALSLVSISKTVFFVFYLKDWRRLVNNISKEEIKQSKTNDPTLIEIMRKYKLYSRIITFLFWSVILLTNVVTIASPFLKYATSSTYRISIQNRTEPYPQILSSWFPFDKTKMPGYLVSVSVHILMTSQGAGVVAVYDSTAVAIMSFLKAQQTMLRYHCERIFGYYEDIPRDKILDNIKECHRLHNFFLEQYKTFNSIISPVMFIYVLVCSIMICCSVVQLSIGDIAASQKIWVIEFSVALAIQLFLYCWHSNEIAYESHAVDRGVYASDWWRADVLVKHQILLLAGKLAPSFILDAGPFASFSMATFIDILKGSYSFYTLF…
Mmen	Melinaea	ORloc55	OR42	Mmen.OU911057G6.1	OU911057.1	15092445	15094052	-	1607	5	FALSE	402	7	cl20237	65	391	326	-	120.47	4.77e-31	OU911057.1	15092445	15094052	Mmen.OU911057.1ORloc55.1	60	-	15092445	15094052	255,0,0	5	51156105100794	0,191,431,645,813	ATGGTATTAAAAATGTTGGCCACTTTAGAAGATCCGGCCCATCCCTTACTGGGTCCAACTTTGTGGGGTCTTCGAATTTGGGGAATTTGGCAATCATCTAATACCAATGTTCGAATAATTTTTAATATCATTCATTTGCTGGCGATTTTTTTTGTCTTGACTCAATACATTGAGCTGTATTACATCAGATCTAACTTGGCATCAGCTCTTCGAAACCTGTCCGTGACGATGCTCAGCACTGTTTGTGTGGTGAAGGCCGGCACTTTTATTACATGGCAAAAATCTTGGAGAAGTCTTTTTAATTATGTCTCGTCTTTAGAAAAACGTCAACTCAAAATGCGAGACCATCTCGTTAATGAGATTATTAAGAAATATACGAAGTATTCCAGGACCGTCACC…	MVLKMLATLEDPAHPLLGPTLWGLRIWGIWQSSNTNVRIIFNIIHLLAIFFVLTQYIELYYIRSNLASALRNLSVTMLSTVCVVKAGTFITWQKSWRSLFNYVSSLEKRQLKMRDHLVNEIIKKYTKYSRTVTYFYWALVAATVFSVILAPLAFYLSSFQRREMIKNGDTPYPEIMSSWAPFDKTNGWGYWIITLIHSLICFYGGGIVANYDSNAVVLMSFFAGQLEILKINCERLFGNGEEIISYEDAVERIRTCHRQHLFLIKYSTVLNSLLSPVMFLYIIICSLMICASAVQLTTEGITGMQQIWIAEYLVALVAQLFLYCWHSHKVLYMSLKVDEGVYSSAWWSQGVRVRRSVTLLGGQLNTNGMFTAGPFTNLNIATFVAILKGSYSYYTLLSK…
Mmen	Melinaea	ORloc56	OR53	Mmen.OU911057G7.1	OU911057.1	15126277	15128187	+	1910	5	FALSE	407	7	cl20237	72	393	321	-	118.929	2.13e-30	OU911057.1	15126277	15128187	Mmen.OU911057.1ORloc56.1	23	+	15126277	15128187	255,0,0	5	800,100,105,156,60	0,869,1041,1606,1850	ATGGCGTCAAATATAATGAGATTTTTCGAGGGATTGGAAAATCCTAAATATCCTTTATTAGGTCCAAACTTGAAAGGACTTTATTGGTTCGGCCTCTGGCAACGTGGAGACATCATTCGAGACGGTTTCTTTAATTTTGTTCATTTCTGGTCTATTCTCTTTGTAATGAGTGAATTTATCGAATTGTACTATATGAGAAACGACTTGATGAAAGTCCTATTTAACATCTCTGTCACTGCGCTGAGTCTCGTTTCAATTAGCAAAACTGTGTTTTTTGTCTTCTACCTCAAAGATTGGCGGAGACTAGTGAATAATATATCAAGGGAGGAAATTAAACAATCTAAAACCAACGATCCAACGTTGATTGAAATAATGAGGAAATATAAATTATATTCCAGA…	MASNIMRFFEGLENPKYPLLGPNLKGLYWFGLWQRGDIIRDGFFNFVHFWSILFVMSEFIELYYMRNDLMKVLFNISVTALSLVSISKTVFFVFYLKDWRRLVNNISREEIKQSKTNDPTLIEIMRKYKLYSRIITFLFWSAILLTNVVTIASPFLKYATSSTYRISIQNRTEPYPQILSSWFPFDKTKMPGYLVSVSVHILMTSQGAGVVAVYDSTAVAIMSFLKAQQTMLRYHCERIFGYDEDIPRDKILDNIKECHRLHNFFLEQYKTFNSIISPVMFIYVLVCSIMICCSVVQLNIGDIAASQKIWVIEFSVALAIQLFLYCWHSNEIAYESNAVDRGVYASDWWRADVLVKHQILLLAGKLAPSFILDAGPFASFSMATFIDILKGSYSFYTLF…
Mmen	Melinaea	ORloc57	OR42	Mmen.OU911057G8.1	OU911057.1	15134506	15136113	-	1607	5	FALSE	402	7	cl20237	65	391	326	-	121.625	1.83e-31	OU911057.1	15134506	15136113	Mmen.OU911057.1ORloc57.1	51	-	15134506	15136113	255,0,0	5	51156105100794	0,191,431,645,813	ATGGTATTAAAAATGTTGGCCACTTTAGAAGATCCGGCCCATCCCTTACTGGGTCCAACTTTGTGGGGTCTTCGAATTTGGGGAATTTGGCAATCATCTAATACCAATGTTCGAATAATTTTTAATATCATTCATTTGCTGGCGATTTTTTTTGTCTTGACTCAATACATTGAGCTGTATTACATCAGATCTAACTTGGCATCAGCTCTTCGAAACCTGTCCGTGACGATGCTCAGCACTGTCTGTGTGGTGAAGGCCGGCACTTTTATTACATGGCAAAAATCTTGGAGAAGTCTTTTTAATTATGTCTCGTCTTTAGAAAAACGTCAACTCAAAATGCGAGACCATTTCATTAATGAGATTATTAAGAAATATACGAAGTATTCCAGGACCGTCACC…	MVLKMLATLEDPAHPLLGPTLWGLRIWGIWQSSNTNVRIIFNIIHLLAIFFVLTQYIELYYIRSNLASALRNLSVTMLSTVCVVKAGTFITWQKSWRSLFNYVSSLEKRQLKMRDHFINEIIKKYTKYSRTVTYFYWALVAATVFSVILAPLAFYLSSFQRREMIKNGDTPYPEIMSSWAPFDKTIGWGYWIITLIHSLICFYGGGIVANYDSNAVVLMSFFAGQLEILKINCERLFGNGEEIISYEDAVERIRTCHRQHLFLIKYSKVLNSLLSPVMFLYIIICSLMICASAVQLTTEGITGMQQIWIAEYLVALVAQLFLYCWHSHKVLYMSLKVDEGVYSSAWWSQGVRVRRSVALLGGQLNTNIMFTAGPFTNLNIATFVAILKGSYSYYTLLSK…
Mmen	Melinaea	ORloc58	OR42	Mmen.OU911057G9.1	OU911057.1	15180197	15181832	-	1635	5	FALSE	402	7	cl20237	65	391	326	-	123.166	4.05e-32	OU911057.1	15180197	15181832	Mmen.OU911057.1ORloc58.1	60	-	15180197	15181832	255,0,0	5	51156105100794	0,191,431,673,841	ATGGTATTAAAAATGTTGGCCACTTTAGAAGATCCGGCCCATCCCTTACTGGGTCCAACTTTATGGGGTCTTCGAATTTGGGGAATTTGGCAATCATCTAATACCAATGTTCGAATAATTTTTAATATCATTCATTTGCTGGCGATTTTTTTTGTCTTGACTCAATACATTGAGCTGTATTACATCAGATCTAACTTGGCATCAGCTCTTCGAAACCTGTCCGTGACGATGCTCAGCACTGTCTGTGTGGTGAAGGCCGGCACTTTTATTACATGGCAAAAATCTTGGAGAAGTCTTTTTAATTATGTCTCGTCTTTAGAAAAACGTCAACTCAAAATGCGAGACCATCTCATTAATGAGATTATTAAGAAATATACGAAGTATTCCAGGACCGTCACC…	MVLKMLATLEDPAHPLLGPTLWGLRIWGIWQSSNTNVRIIFNIIHLLAIFFVLTQYIELYYIRSNLASALRNLSVTMLSTVCVVKAGTFITWQKSWRSLFNYVSSLEKRQLKMRDHLINEIIKKYTKYSRTVTYFYWALVAATVFSVILAPLAFYLSSFQRREMIKNGDTPYPEIMSSWAPFDKTNGWGYWIITLIHSLICFYGGGIVANYDSNAVVLMSFFAGQLEILKVNCERLFGNGEEIIRYEEAVERIRTCHRQHLFLIKYSKVLNSLLSPVMFLYIIICSLMICASAVQLTTEGITGMQQIWIAEYLVALVAQLFLYCWHSHKVLYMSLKVDEGVYSSAWWSQGVRVRRSVALLGGQLNTNVMFTAGPFTNLNIATFVAILKGSYSYYTLLSK…
Mmen	Melinaea	ORloc59	OR53	Mmen.OU911057G10.1	OU911057.1	15213202	15215109	+	1907	5	FALSE	407	7	cl20237	72	393	321	-	119.314	1.39e-30	OU911057.1	15213202	15215109	Mmen.OU911057.1ORloc59.1	100	+	15213202	15215109	255,0,0	5	800,100,105,156,60	0,869,1039,1603,1847	ATGGCGTCAAATATAATGAGATTTTTCGAGGGATTGGAGAATCCTAAATATCCTTTATTAGGTCCAAACTTGAAAGGACTTTATTGGTTCGGCCTCTGGCAATGTGGAAACATCATTCGAGACGGTTTCTTCAATTTTGTTCATTTCTGGTCTATTCTCTTTGTAATGAGTGAATTTATCGAATTGTACTATATGAGAAACGACTTGATGAAAGTGCTATTTAACATCTCTGTCACTGCGCTGAGTCTCGTTTCAATTAGCAAAACTGTGTTTTTTGTCTTCTACCTCAAAGATTGGCGGAGACTAGTGAATAATATATCAAGGGAGGAAATTAAACAATCTAAAACCAACGACCCAACGTTGATTGAAATAATgaggaaatataaattatattccagA…	MASNIMRFFEGLENPKYPLLGPNLKGLYWFGLWQCGNIIRDGFFNFVHFWSILFVMSEFIELYYMRNDLMKVLFNISVTALSLVSISKTVFFVFYLKDWRRLVNNISREEIKQSKTNDPTLIEIMRKYKLYSRIITFLFWSVILLTNVVTIASPFLKYATSSTYRISIQNRTEPYPQILSSWFPFDKTKMPGYLVSVSVHILMTSQGAGVVAVYDSTAVAIMSFLKAQQTMLRYHCERIFGYDEDIPRDKILDNIKECHRLHNFFLEQYKTFNSIISPVMFIYVLVCSIMICCSVVQLSIGDIAASQKIWVIEFSVALAIQLFLYCWHSNEIAYESNAVDRGVYASDWWRADVLVKHQILLLAGKLAPSFILDAGPFASFSMATFIDILKGSYSFYTLF…
Mmen	Melinaea	ORloc60	OR42	Mmen.OU911057G11.1	OU911057.1	15225468	15227079	-	1611	5	FALSE	402	7	cl20237	65	391	326	-	125.477	5.68e-33	OU911057.1	15225468	15227079	Mmen.OU911057.1ORloc60.1	53	-	15225468	15227079	255,0,0	5	51156105100794	0,191,431,645,817	ATGGTATTAAAAATGTTGGCCACTTTAGAAGATCCGGCCCATCCCTTACTGGGTCCAACTTTATGGGGTCTTCGAATTTGGGGAATTTGGCAATCATCTAATACCAATGTTCGAATAATTTTTAATATCATTCATTTGCTGGCGATTTTTTTTGTCTTGACTCAATACATTGAGCTGTATTACATCAGATCTAACTTGGCATCAGCTCTTCGAAACCTGTCCGTGACGATGCTCAGCACTGTCTGTGTGGTGAAGGCCGGCACTTTTATTACATGGCAAAAATCTTGGAGAAGTCTTTTTAATTACGTCTCGTCTTTAGAAAAACGTCAACTCAAAATGCGAGACCATCTCATTAATGAGATTATTAAGAAATATACGAAGTATTCCAGGACCGTCACC…	MVLKMLATLEDPAHPLLGPTLWGLRIWGIWQSSNTNVRIIFNIIHLLAIFFVLTQYIELYYIRSNLASALRNLSVTMLSTVCVVKAGTFITWQKSWRSLFNYVSSLEKRQLKMRDHLINEIIKKYTKYSRTVTYFYWALVAATVFSVILAPLAFYLSSFQRREMIKNGDTPYPEIMSSWAPFDKTNGWGYWIITLIHSLICFYGGGIVANYDSNAVVLMSFFAGQLEILKVNCERLFGNGEEIISYEDAVERIRACHRQHLFLIKYSKVLNSLLSPVMFLYIIICSLMICASAVQLTTEGITGMQQIWIAEYLVALVAQLFLYCWHSHKVLYMSLKVDEGVYSSAWWSQGVRVRRSVALLGGQLNTNIMFTAGPFTNLNIATFVAILKGSYSYYTLLSK…
Mmen	Melinaea	ORloc61	OR44	Mmen.OU911058G1.1	OU911058.1	10636004	10639687	-	3683	9	FALSE	339	7	cl20237	50	327	277	-	115.077	1.57e-29	OU911058.1	10636004	10639687	Mmen.OU911058.1ORloc61.1	100	-	10636004	10639687	255,0,0	9	100,110,107,111,55,144,180,156,54	3583,3192,3012,2830,2586,2365,2110,164,0	ATGGTTTTCATTAAGAACGTTATCTTATCTTTAACGTTTTCACAAGTAGTGTTTATGATATTCGGTATTTGGAGGCCCaagaatttaaatgaaattactcGTGTGTACATAATCGTTCAATTCGGAGATCTCATACAAGTATGGGGAAACTTGCCACTTATGGCCGCTTCAGTGTTTCTTCTTTTCACTAATATTGTTCTTGGTATCAAGgtcgTCAACGTTATATTAAACAGGAAAGTCATAGAAGACATGTTGTCTGAATCGAATGAAGAACTAAAATACGAAAATAGGATGGGgggaataataattgtaaaaagCTGCGACAGAGTCACTACCATACAACTGATAGTGTACTTCTCACTGGCCCTCTTAAGCGTATTTGGTCTAATGTCGAGTGCC…	MVFIKNVILSLTFSQVVFMIFGIWRPKNLNEITRVYIIVQFGDLIQVWGNLPLMAASVFLLFTNIVLGIKVVNVILNRKVIEDMLSESNEELKYENRMGGIIIVKSCDRVTTIQLIVYFSLALLSVFGLMSSAEKNQLPLRAWYPYNVSKTPAYQLTYAHQIIALTIAAAINVAFDTLVTSLISQLRCRLRLLSLSLRTLCDGLNVTKKGLLTKFSELIITDRLHRCVIRHQAVLEQVKMLQDCFSTPILAQFTVSVFIICVTAYQLAFSEGVANAAYDCPWYTCSVSIRRALLVLMTRTRRPAKLTAGGITELSLATYMSIIKASYTFFTVLQQVEES
Mmen	Melinaea	ORloc62	OR44	Mmen.OU911058G2.1	OU911058.1	10648154	10654757	-	6603	8	FALSE	400	7	cl20237	70	388	318	-	156.293	1.84e-44	OU911058.1	10648154	10654757	Mmen.OU911058.1ORloc62.1	100	-	10648154	10654757	255,0,0	8	160,217,111,193,204,105,156,54	6443,5938,5271,3428,2481,2249,339,0	gaaaataatatgggttttataatacagaatattaatttttctctcAGATTTTCGCTCACCACTCTCAAGGCATGTGGTCTCTGGACCCCAGAAGGTAGCGAGGGTCTGAAGAGGAATctgtattattgttatacttttctgtctttaatgtttcttttgggaacgtttttaatattacaaatagttGACTTGTGCTTGATTTGGGGAAATCTACCTCTGATGACGGGCACAGCGTTCATCCTCTTCACAAATATATCTCAAGccaccaaaatatttaatattcttgtaaGAAGGAAGTATATTGATTTTCTAATAAACGACGCAAATGAATCACTGAAATCAGAAACAAGTTTGCTGGGAagagatattattaaaagTTGTGATCATGAGACCCGTCTC…	ENNMGFIIQNINFSLRFSLTTLKACGLWTPEGSEGLKRNLYYCYTFLSLMFLLGTFLILQIVDLCLIWGNLPLMTGTAFILFTNISQATKIFNILVRRKYIDFLINDANESLKSETSLLGRDIIKSCDHETRLQQRIFLFMTMITTAGWAGSAEKNRLPLPAWYPYNTSTSPAYQLTYIHQVVAIIIVATLNVSKDSLVTTLIAQTRCRLRLVGLALRNICSDLIPEYQSRVTCNKLLTNEQELVVKNRLRICAEQHQKALQAAALLQDCFSEPTFAQFTVSLIIICVTAFQVLSQTNNLVRLLSMGTYLLNMIIQVFLYCYQGHQLSVESEDLAGAAYEMPWYMCSISTRRSILIVMQRCQRAVKLTAGGFTTLSLASFTAIIKLSYSMFTLLQQVNEK
Mmen	Melinaea	ORloc63	OR01	Mmen.OU911058G3.1	OU911058.1	15610150	15613599	-	3449	8	FALSE	444	7	cl20237	273	432	159	N	50.7487	6.88e-07	OU911058.1	15610150	15613599	Mmen.OU911058.1ORloc63.1	100	-	15610150	15613599	255,0,0	8	481,123,218,31,179,90,156,54	2968,2772,2484,2393,1934,1167,117,0	TTAGAAAAAGAATCgtctttaaatgttaaaaaagttgCTAATTATACCCATTTTATGGAGATGTCTTTAAAAAGTGTGGCCTGCTGGGATTGGTTCACGAATCCGGTCAACGAATATCAGATAATACTTAATTATCTGTATTTGAGTATTGTTTTGTTTGCGCTTGCTAATTTGTCCATTTCCCTGATAGTACATTTATATACAGACTGGACGGATGTGATGTCCAATTTGGACAAAATGGCGGACGGCTTGCCGGTTTTAACTTCAATATTTATCGTTTCATATTTCGCTATTTACAAGGCAGAATTATATCGTCTGGTggattatatgaataaaatgtttaagtgGCGATCCGCCAGAGGGTTGACCAACATGACCATGTGGCATAGTTATAAAATG…	LEKESSLNVKKVANYTHFMEMSLKSVACWDWFTNPVNEYQIILNYLYLSIVLFALANLSISLIVHLYTDWTDVMSNLDKMADGLPVLTSIFIVSYFAIYKAELYRLVDYMNKMFKWRSARGLTNMTMWHSYKMAKNFGYLYTACTVFSVAMYVLLPVIAHLWTHQPQHWIYMGVTQTPFIILIFLRQCISQAFVALAIGQFGVFFACHSILLCGQLDLLCCSLRNVRYTALLQNRVQHSTLVNHFSDIKLDERHNYIYNKSEMLESCYHYDNRVTKNVVEKTGFDIYSSEYDEAMITAIRECAIVSQVINEYKQRFENFVSPLLVMRVVQVTLYLCTLLYAATAKLDMITVEYLGAVALDMFVYCYFGNQIILQAARVSSAAYSSAWSTAGARGRLFVL…
Mmar	Melinaea	ORloc01	OR17	Mmar.OU911082G1.1	OU911082.1	20822831	20826702	-	3871	8	FALSE	354	7	cl20237	28	344	316	-	148.204	6.47e-42	OU911082.1	20822831	20826702	Mmar.OU911082.1ORloc01.1	60	-	20822831	20826702	255,0,0	8	4.81561e+22	0,228,582,767,1009,2756,3006,3669	GCCCTGTATCGCGCTGCCGTTCTTGCCATGACGACTACTTATATCCTGCAGCAGTTCGTGTACGCGTATCAGGAGCGCAATGATATGACAAAGCTATCACGTGTTATGTTTTTGTTGCTCTGTCATTTTACGTCTGTTGTTAAACAAATTGTTTTTCACGTGGATGCCGATCGAATTGATCAAGTGATACACAGTTTTGATGAAGAAATATACAATCGTAAGAGTGAAAATGCCCACTTCCTTCTCCGACGCACAACGTTAGTGGCTAGGCGCCTGCAAAAAACATACGCTGGGTGCGCCGTGCTTACATGCACGTTGTGGCTCGTGTTTCCTGTGATGCGTCGCTTTTCTGGCAGCCCTGTGCACTTTCCCTTCTGGACCGGTCTAAACACGGATTCG…	ALYRAAVLAMTTTYILQQFVYAYQERNDMTKLSRVMFLLLCHFTSVVKQIVFHVDADRIDQVIHSFDEEIYNRKSENAHFLLRRTTLVARRLQKTYAGCAVLTCTLWLVFPVMRRFSGSPVHFPFWTGLNTDSSVMFLAVLLYSYYVTSLVGIANTTMDAFVATILLQCKTQLRILRMDFQNLPERAQMESLKSSDTYENISIKLFVKCFLHYLRVTETAALFEDIFGTAILIQFGTGGWILCMAAYKLATLNTLSVEFASLVLFLICILTELFLYCYYGNELKDESDRIVCSVYSMQWVNSPRRFQRLLLMLMQRAQRPLRPAAGRVIPLSLDTFVKILKSSYTFYAVLRQTK
Mmar	Melinaea	ORloc02	OR41	Mmar.OU911082G2.1	OU911082.1	32966474	32970442	+	3968	8	FALSE	393	6	cl20237	80	385	305	-	99.669	1.52e-23	OU911082.1	32966474	32970442	Mmar.OU911082.1ORloc02.1	100	+	32966474	32970442	255,0,0	8	121,137,524,100,96,99,60,42	0,392,1066,1810,2265,2579,3320,3926	TCAGATACTCAACAAATGTACACAACATTCAAggatacatataaaatagtgtCCTTCACGATGTCTATCGGTATGATTTATCCGGATCCAAGGACCGCAACTCGACGAATTATATGCGTGTTTGTAATCCTAGTGAGCGCTATCCCGCTATCGGTGATGATGCTCTGCGACATGTACAACTCGCTCCTGAGACGTGACATCTTCAACATCATACGACACAGCACCATCGTGGGACCATTCATCGGAGGAATAACTAAAaTGTTCATAATGCATTACAAAATGGCGACTGCAAAAGAGATAATGGACGAAATAGACAGAGACTACGAGAAATATAATCTGTTGGGGCAATCGTACAAGGAGATAATCAATACACGCATCGCCGATAACATTTTATACAGC…	SDTQQMYTTFKDTYKIVSFTMSIGMIYPDPRTATRRIICVFVILVSAIPLSVMMLCDMYNSLLRRDIFNIIRHSTIVGPFIGGITKMFIMHYKMATAKEIMDEIDRDYEKYNLLGQSYKEIINTRIADNILYSEKCWVMTVMTCVIIFPMMAVMMNIYNSIFVDDPVRVMVHDLVVPFTEPEMRTETPIFEIMFVYMLYICVIYIINFIGVDSFFGLSVNHACLKMELYCKAFEDALKDGNQSEMKAKIVDVIREQNRVSRFADLIQETFNIWLGLILIATMIQIGTCMYHLTEGGSMDLRYMIFMIGTVIHIYLPCRYSAKLQSMSVQTATLFYCAGWELVSDRDIRRIVLFMIARAQIPTEITAFNLLIFDMNLFVRIMNSSYSMYTLLRS
Mmar	Melinaea	ORloc03	OR03	Mmar.OU911082G3.1	OU911082.1	36087726	36091085	+	3359	7	FALSE	417	7	cl20237	151	398	247	N	73.0902	2.46e-14	OU911082.1	36087726	36091085	Mmar.OU911082.1ORloc03.1	60	+	36087726	36091085	255,0,0	7	550,96,193,103,102,153,54	0,1117,1300,2084,2579,2810,3305	ATCACTTTATTAGTTTTCAACATGGATGAAACTGTACAAGTTTTCCATCGGATTCTATCTTTCGCAGGAATACGTATATTCGCTAAACGAAACTGGGATTCCAAAAAATGGCTACTCTTTCAATGTTTTAATGTCTTAGTTGGTTTTATTTCTTTTATCTGTACAACTGCGTTTGTCCTTACAAATGTTTCCGATTTGTTCTTGTGTATTCAGGGAGCTTGTGTGTGGACTACCGGAGTAATAATGTTCATATCTCTTAAAATCTGTCTCATCTTCAGAAAAAACTTTAGATCTTTTTTGGAAGAGATGGTATTTGAAGATCGTATCCTCGATATGCCTTTAATACAATATATGTTGCGTCTCAAACTGAGACACGGAAAGTTGTATGAATTGAAGGAA…	ITLLVFNMDETVQVFHRILSFAGIRIFAKRNWDSKKWLLFQCFNVLVGFISFICTTAFVLTNVSDLFLCIQGACVWTTGVIMFISLKICLIFRKNFRSFLEEMVFEDRILDMPLIQYMLRLKLRHGKLYELKELIINSQEKLFKLSRVILKTYLASVWLCVTLYLCGPIYLMCVRKNKSLRLLAFDMWFPYSLENFTVYTLSFIFHAYAGYLCCIAYPGIQSMIILLVGQIIRQLRILGFILQNLDEIVKELVGQRGQVWQEVCTLTFSQCVDHYIKTKRFANKLNVICQPLYLTLVLVATMLVCVCSVKIAISDKFSPDTMKYYVHELCFILVVLMFCYLGQQVENECERLEVAVTEKWYIFNSKHKTNVRIFMMALGQRMPIFIFGSITLSLPTFTW…
Mmar	Melinaea	ORloc04	OR18	Mmar.OU911083G1.1	OU911083.1	6454225	6455987	+	1762	2	FALSE	394	7	cl20237	69	386	317	-	84.6462	2.54e-18	OU911083.1	6454225	6455987	Mmar.OU911083.1ORloc04.1	60	+	6454225	6455987	255,0,0	2	978204	0,1558	AAAACTGACGGTAAATTCAAATCGTTCAATGATACGTTCCCGCATTGTGCATTTGCGTTGGCCATAGCAATGATTTACCCAAACCGAGATAACATAAAAACACGATACAAAGTTATCGCTGGAGTCATTGCAGCCCATAGTATAATGATAATTTGGTTTCTGATCTATCTATGGAAGTGTATTTACAATAATGATATGTACAACGTATCTAGAAATCTTACCATCGGTATTCTCCTTGGCCTATTCTTATTTAAATCTTTCTACGTTACCAAAAAAACAAATAAATTTGCTAAACTTTTGGAAAAAATTAGCGACGATCTATTGAAGGGCAATACAATGGATGATGATTACCAAGAAATCTACGAACACTATATAAAATTAGGAAAACTCGGTCAAACA…	KTDGKFKSFNDTFPHCAFALAIAMIYPNRDNIKTRYKVIAGVIAAHSIMIIWFLIYLWKCIYNNDMYNVSRNLTIGILLGLFLFKSFYVTKKTNKFAKLLEKISDDLLKGNTMDDDYQEIYEHYIKLGKLGQTCWILIPIMLTSQFPIYAGVSTIYESLKTDVGKRYMMHEMELKYLEDKQYDSPVYEIIFAYHLFMCLTLSPNFVGFDGSFCIATNHLRLKLKLLAQKLKRVFKDSKTRNQLEIKTKETIRDHQDALIFYNYLQDVYGDWLFVVFLVTSLVISLNIYTTYLSDRVDPKYTIFAISGVIHMLTPCYFASSLIQVSVTSEELCWDLYSVDWETWADPAVTKLLIFMIAKSQQTLILTGKGMVYFNMQLFISVLQTSYSLFTLISS
Mmar	Melinaea	ORloc05	OR46	Mmar.OU911083G2.1	OU911083.1	6498594	6500526	+	1932	4	FALSE	388	7	cl20237	191	379	188	N	79.6386	1.18e-16	OU911083.1	6498594	6500526	Mmar.OU911083.1ORloc05.1	100	+	6498594	6500526	255,0,0	4	142169215638	0,247,717,1294	atgaattcaatCTATAATTTCAAGAGTtcgttaattgaaataaaacatcgTCTTCAAAACAATAGCCTGGAAAGTATAATATGGCTCGTAAACTTAGTTCCTTCTCGAGCTGGATTctctattttaaaagataaaatttcagcgccattttggattttacaTTTCTCTCTCCTACTATATGTGTATGGGGTTGGTAGTGTCGTCTATCAACTGCAAGTAGCTGAGAGTGCGAGTGACTTTATTAAGAGCTACGTAAACATAACACTCGTAATCTTAATCGTTAATAATAGTTGCTGGTTTTTAatgaaaagacctCTACTTAGGACGGTATTGGACCAAGTGAGCAAAAACGATAATCTTTCAAAAGAGTCGGACTTTTTGCAAGAAAAACACAAGAAG…	MNSIYNFKSSLIEIKHRLQNNSLESIIWLVNLVPSRAGFSILKDKISAPFWILHFSLLLYVYGVGSVVYQLQVAESASDFIKSYVNITLVILIVNNSCWFLMKRPLLRTVLDQVSKNDNLSKESDFLQEKHKKLLSVIKKILFIFYGFNVFDAFFIYIPHRTDVSNDHYSMSSCVGLEPLTATPNQQICRVILCLQELTIMVAVLNYQALLLFLIAHTAAMYRMLSEEFLAFDKYEDSLENNVIVKKRLPYLIRRHALTLDTIKNLKALYSMPMGVNFGSNAVCICLFFYLPLQGWITFSPVLIYCFLTFFLYCFLCQKLINASEEFENAVYSCGWERFDVKEKKTVYVILLQAQKPVELLAADIVPINIYTFATTLQAMFKFITVVK
Mmar	Melinaea	ORloc06	OR46	Mmar.OU911083G3.1	OU911083.1	6515691	6517385	-	1694	4	FALSE	389	6	cl20237	210	379	169	N	86.5722	4.78e-19	OU911083.1	6515691	6517385	Mmar.OU911083.1ORloc06.1	100	-	6515691	6517385	255,0,0	4	641215169142	1552,991,710,0	atgactcttattaataatattaaaagctctttaaataaaagtaaaaatgaaCTATTAAATTACAGTTTTGACAGTATTATACGGCTTTTAGACTACGCTCCATCTCGAGCTGGTTTCtcaatattacacaataaatttagtgtgcCCTTCTGGACGTTGCACCTGTTCCTGGTCACATATGTGTATGGGATGGGTAGTATTATGTACCAAGTGAGAGTCGCTGATTCAAAATTTGAGTATATTAAGAGTAACCTCAATCTGACCTTGTGGATTTTGATTAATAATGTCAGTTATTGGTTTATGatgaaaagAGGTGAGCTGAACAAAGTTATTGAAAAAGTTAACAAAAGCGATAAACTTGCAAGGGATACTGAATTCTTAAAAGATAAACACTTCAAG…	MTLINNIKSSLNKSKNELLNYSFDSIIRLLDYAPSRAGFSILHNKFSVPFWTLHLFLVTYVYGMGSIMYQVRVADSKFEYIKSNLNLTLWILINNVSYWFMMKRGELNKVIEKVNKSDKLARDTEFLKDKHFKMLRVIKRILFVFYGSMLVEIMLVYLPQRTDLNNKYYSTVPCPGIEPLNVSPKREICKFILGFAEVTITNVGLNYQALFFFLIAHTAAMYRMLSEEFLAFDRYEDNEESNISIKKRLPFLIRRHSLILEITNDLKGLYSIATGLNFGTNAMCICFFFYLPLQDWVTFLPLLTYSFLTFFLYCFLCQNMINASEEFENAVYSCGWERFDVKEKKTVYVILLQAQKPVELLAADIVPINIYTFATTLQAMFKFITVFKI
Mmar	Melinaea	ORloc07	OR35	Mmar.OU911083G4.1	OU911083.1	15494625	15505845	+	11220	4	FALSE	125	2	cl20237	7	125	118	N	62.6899	1.13e-12	OU911083.1	15494625	15505845	Mmar.OU911083.1ORloc07.1	100	+	15494625	15505845	255,0,0	4	146,97,99,33	0,794,961,11187	GTAGATCTAATTTTTGCCTTGAGTAGTTTACTTAGTTTGGTGCAGATTGATCTCAGGAACATGAAGGAACCTTCTATAAGACTGAGCAGTGAAGATGACTGTAACGATATAAAGAAAATCGTCAAAAAGCATCAGAATCTTTTACGGATAACGGAAAAATTAAATGCTATTTTTGGATCAGTTATTTTTAGTCAATTGTCGTTTTCTTCAATAGTCATTTGTTGCTATGGATTTATGGCATtcATTGCAGACGGAATGTTTTTAAGGAATATAACTGCTTCATTTGGCATCATGTTTGCTATGTTTGTAGTGGCTTGGCCTGGACAATTGCTGATTGATACGAGTGCCGGAGTTGCAGAAGCAGCTTATGAATGC	VDLIFALSSLLSLVQIDLRNMKEPSIRLSSEDDCNDIKKIVKKHQNLLRITEKLNAIFGSVIFSQLSFSSIVICCYGFMAFIADGMFLRNITASFGIMFAMFVVAWPGQLLIDTSAGVAEAAYEC
Mmar	Melinaea	ORloc08	OR43	Mmar.OU911083G5.1	OU911083.1	23927277	23928980	-	1703	5	FALSE	369	7	cl20237	65	358	293	-	116.233	1.06e-29	OU911083.1	23927277	23928980	Mmar.OU911083.1ORloc08.1	60	-	23927277	23928980	255,0,0	5	51156108100692	0,155,585,854,1011	GTATACCAAAGTGATTTATTTGATTTTAATTTGAAATATCTCTATTACGTTGGCCTGTGGCCGGAAAATGATAAACCGAGACACAAACAAATAATGTACAAAATATACGAATTTACACTTCATATTTTGTCCATAATCTATATAATAATAACTGGTATTGGAACCCAAAACCACAGACGCGACTTACCGATACTGATGTCCAATTTGGACAAGACGCTCGTCGCCTATAATTTCGTCTCAAAAGTATTCTTCTTCGTCAACAAAAGATATAAATTAAAAATTCTTATCGACGAAATCAAGAATTCCGGTGACCAAGTCAGTGATGACAGAAAGAAATTGATGGCAATTCATGTCATTGTTATCAGTTTTGTTTCAACGGCCTTGGTCTCTGCTTTTAGT…	VYQSDLFDFNLKYLYYVGLWPENDKPRHKQIMYKIYEFTLHILSIIYIIITGIGTQNHRRDLPILMSNLDKTLVAYNFVSKVFFFVNKRYKLKILIDEIKNSGDQVSDDRKKLMAIHVIVISFVSTALVSAFSLLSQYKSEMTVEAWMPFDPFKDRMSLLLSAQILAICFLPCMYRAFALQGIVCSIIMYFCDQLIELQERFMEMSDSNESERHVRDEFKAIVKKHVRLMRYSRVFTDIFKEYFLIQNLAVTVELCLNAIMVTVVGLDEKTLLASFLTFLGLALFNAYIFCYLGDELIVQSTGIAQAAYESGWTSWPLDMQKDALIVIRVAQRPLMLSAGGMAVMCIQTYSEALYNAYSIFAVLNDVVD
Mmar	Melinaea	ORloc09	OR14	Mmar.OU911083G6.1	OU911083.1	41869765	41875572	-	5807	5	FALSE	442	7	cl20237	76	432	356	-	128.174	1.38e-33	OU911083.1	41869765	41875572	Mmar.OU911083.1ORloc09.1	100	-	41869765	41875572	255,0,0	5	911,97,114,156,48	4896,2766,2311,967,0	ATGCCCGAAGGAAGGACTCCTCGACCCAAGCGGTTTTTCGCTGTCCAATTCTCGTTGCTGAGATTTCTAGGATTAGGTTGGTGGCACCACCCTGATGAAGGTGATACTAATAATTTTCCaggattatatttgtattattcgaTAATAACTGAAATCGTCTTTGTTGTCGGTTTCGTGGGCTTGGAATCAATAGATCCTTTTATAGGAGAAAAAGATCTCGACCGTTTCATGTTCAGTCTATCATTTGTAATAACTCACGATCTcacagtaattaaattatatatattcttttttaaaaaccgTGAAATTCAAGACATAGCACGCACATTGGAATTGGATTTGCAAGAGTTTTATCAAAACGAAGAGAGAATAAGTAAAACAGTTCGCGCGACAAAGACT…	MPEGRTPRPKRFFAVQFSLLRFLGLGWWHHPDEGDTNNFPGLYLYYSIITEIVFVVGFVGLESIDPFIGEKDLDRFMFSLSFVITHDLTVIKLYIFFFKNREIQDIARTLELDLQEFYQNEERISKTVRATKTLTALFIFFGCLTIGNTTVYGIIEDIRWKAEVSRLNDTALRPFRTLPQPIYIPWSYQSDFSFNATLFLETIGLLWTGHIVMTIDTFIGSVIVHMSSQFCIMQEAISTAYDRTLEKLAERVVHDDIETDNTYDKGNETRQEWIVRTYCTEQEIESALEKTLRSCIRQHQILISCVQKFASTYSYGFMTQLVSSLAAICVIMVQVSKDASSLKSIRLMTSLAFFAVMIIQLAIQCFTGNELTHQALSVSEAAMSCKWERIPPRLRRYLV…
Mmar	Melinaea	ORloc10	OR15	Mmar.OU911084G1.1	OU911084.1	1355242	1357019	+	1777	5	FALSE	391	7	cl20237	62	377	315	-	152.056	6.01e-43	OU911084.1	1355242	1357019	Mmar.OU911084.1ORloc10.1	60	+	1355242	1357019	255,0,0	5	755,100,102,156,60	0,831,1009,1202,1717	ATGGTCACGTCCAAAATATCTGATTGCTTTAAAATAAATTTCTTGCACCTTAAAGTGTTTGGAATATGGCCAGGGAGAAATTGGAATGGATACTACAAATATTATCTGTCTATATTTATTTTCGTAAATTTTATCACCTACAACTTCTTATTGATTCTGAATCTCGCGTTCACTCCACGTAAAATTGAGTTCATGATACGGGAAGTTATATTTTTGTTTACTGAGGTGGCAGTCACCGGTAAAGTATTAATGATTCTCTTAAAGCGAAGGGAACTCTTAACCGCCTTCGATATATTAGATTGTGAAGCTTTTAAAGGCGAGGATGATATCAGCAGACGTATTGTTGAGAGACATGTCTCTAAGTACAAAACTTATTGGAAATTGTACGCCATTTTGTCA…	MVTSKISDCFKINFLHLKVFGIWPGRNWNGYYKYYLSIFIFVNFITYNFLLILNLAFTPRKIEFMIREVIFLFTEVAVTGKVLMILLKRRELLTAFDILDCEAFKGEDDISRRIVERHVSKYKTYWKLYAILSNFAYSSQVFLPIFVYFIFNTNIKLPICKYYFLDDQVVQRYFMFWFIYQSVGMYGHMQYNVNIDSLIAGLLLMAIVQLKMLKHELRNFKFNKMSIGLKENYILEKIKLNKCLKHYEKLLNYCSAVQGIIGITMFVQFGMASIIICVVMCGLLLPSSVESLLFMVSYLFAMVIQIFVPAWLGTQLNYESQELVFAAYSSGWIERSEKSKRSLKLFMQRANTNIVITGWRIFPLSLDTFTSILKTAYSFFTLIRNVQDRQQ
Mmar	Melinaea	ORloc11	OR15	Mmar.OU911084G2.1	OU911084.1	1357837	1359502	+	1665	5	FALSE	392	7	cl20237	65	379	314	-	141.271	6.95e-39	OU911084.1	1357837	1359502	Mmar.OU911084.1ORloc11.1	60	+	1357837	1359502	255,0,0	5	761,100,102,156,57	0,839,1001,1379,1608	ATGAAGGAGCCACGTCAATTGGAGTGCTTAAATAAAACATTTTTGTGTTGGAAATATTTGGGTATTTGGCCAGAAAACAACAATACCAAGAGTTATAAAATATGCTCTTTCGTTTTCATGTTTTTCACTATAATCGTCTATGACACTTTACTTTTGATAAATTTATTTTTTACACCGCACAAAATCGAAATATTAATTGAGGAAGTGACATTTTTCTTCAACGTCGTGGCCATCACCTCAAAAGTTATAATGGTACTTGTTAAGAAACAAAAAATTCTCGAAGTCCTTAAAATTTTAGATAGCAAAGAGTTTCAAGTCAGTGACAACGCTACACGAAATATTTTAATCAGCGATACGGCGTACTACAAAATATATTGGAGATCTATTTTCTGTATAGGA…	MKEPRQLECLNKTFLCWKYLGIWPENNNTKSYKICSFVFMFFTIIVYDTLLLINLFFTPHKIEILIEEVTFFFNVVAITSKVIMVLVKKQKILEVLKILDSKEFQVSDNATRNILISDTAYYKIYWRSIFCIGNFAYFFKCIVPVIAHLLFSSYKIKLPTSNYYFLSEEFKSDHFKLIFFYQSVGIYGLMIYDITIDTFINAFLTFAITQIRILNYKFSHFKSDRSTKLSKVVKEQRNMLKLKEWLRHYDYILKYCTGIQDIFNVTLFIQYTMSSLVICVVSCGLLLPLTKEQYAFVTAYLFGMVLQIFAPAWLGTQITYQSQELVFAAYNGDWIARTEQFKRSIKIFMVRTNTSIVIDGLKLFPLSLETFTSIMKTAYSFMTLVRYIQDKE
Mmar	Melinaea	ORloc12	OR08	Mmar.OU911084G3.1	OU911084.1	1366765	1368833	+	2068	5	FALSE	397	7	cl20237	61	384	323	-	134.722	1.92e-36	OU911084.1	1366765	1368833	Mmar.OU911084.1ORloc12.1	100	+	1366765	1368833	255,0,0	5	776,100,102,156,57	0,911,1092,1736,2011	atgacattAATTCGACAAACAGATTGTTTCAGTAGAAACATGAAATTCTGGATTTTTCTCGGCATTTATCCTATGAAAGTTAATTGGAGTTTTTATACGTTTTATGCAAAATTAATggtgtttttgtttataattttatacaatattttggcGTCGttcaattttttattcttaccaAGAGAATTAGACCTTTTTATTGaggaaatgttattttattttacattactatCTGTGTTAGCTAAGATATTGACATATTTAACCATGAAAGGaaaaattacagaaatattaactttaatagaCAGTGAACATTTTAAACCGGAAACCGAAAAAGGAGTGAAGATAATAACTACagcaaaatcatttaatttgaattactgGAATGTAGTGGccgttttttca…	MTLIRQTDCFSRNMKFWIFLGIYPMKVNWSFYTFYAKLMVFLFIILYNILASFNFLFLPRELDLFIEEMLFYFTLLSVLAKILTYLTMKGKITEILTLIDSEHFKPETEKGVKIITTAKSFNLNYWNVVAVFSYFANLVHILSPMLIHLIFSAPLVLPVSSYLYLPVDFSTKYIYYIYCYQALGIHMHMLSNVNIDTFFVGLMVLLIAQLDILADKLKNVASNSVDEVGSSEPKTSTKYDLICIRKLNESIVHYDNINKFCHLVEELFSLTVFSQFSMASGIICVCLYRFTLPAPFQYYIFLGSYIFIMTIPIMVPCYFGTCIIDKSKQLSNAVYSCDWTLRSRRFKSSMMLFVERVNRPLSITGLKMFPLSLRTFTSIMNSAYSFFNLLQQVQVKE
Mmar	Melinaea	ORloc13	OR37	Mmar.OU911084G4.1	OU911084.1	22696251	22728900	-	32649	4	FALSE	413	7	cl20237	77	401	324	-	74.631	8.96e-15	OU911084.1	22696251	22728900	Mmar.OU911084.1ORloc13.1	100	-	22696251	22728900	255,0,0	4	707218196118	32531,31717,1031,0	ATGAAGTTATCATTAGGAAAGTTTGGTTTTGAACATTGCGATCTTGGAACTATGATAGATAATGTTGCTTGCTTGTTACGGATGGTGACCATCAATATTGATCAAAATTACACCAAACGAATCCCTGCGATTAATTACCTGATCGTTATTATCGGATCTTTAtgctatatttatgtttatatgttttCAATGGTTTGGTTTGTATTTGTACGGAGCAGAGAAACAGGAGACCTTGCTTCCGCTGCTGTGGTGTTCTCACTTGGCATGGGAAGCATGACATGCGtcataaaaccattttttatgattgtttacaaaaataagctGCAAAGTCTCGTCTGGCAATACTTAGAATATGACGCAACAGTGACACCGGGAACAACATTACATATGCGCTTACAC…	MKLSLGKFGFEHCDLGTMIDNVACLLRMVTINIDQNYTKRIPAINYLIVIIGSLCYIYVYMFSMVWFVFVRSRETGDLASAAVVFSLGMGSMTCVIKPFFMIVYKNKLQSLVWQYLEYDATVTPGTTLHMRLHKQLRIIKKKVITVWSMLIVILISYILLPIVRPGKHLTEDLYVLYGLEPMLESPNYEIASIIMSTALLVGVYALACIIAFILIIIGYIEAHMKALSEEIESLWDDAATHYEGVEDNKDGQVASEDCEKNKYINEYINVHLKEIATCHIANITFLNIFENVFRTTMAIEFLCIIVSMVADFLGGVENTYIEISYSFLQVYVNCNIGQTLIDASNQFEFSVYASKWENFDKTNMKMILLILQNAQKPLALTAGGLTQLDYIFLMSVMKS…
Mmar	Melinaea	ORloc14	NymOR4	Mmar.OU911084G5.1	OU911084.1	22730577	22732425	-	1848	3	FALSE	354	7	cl20237	34	341	307	-	69.2382	3.14e-13	OU911084.1	22730577	22732425	Mmar.OU911084.1ORloc14.1	50	-	22730577	22732425	255,0,0	3	683218161	0,864,1687	AGTGGTGGATGTTTCATATACGCATACGTGTTATCGCTGATATGGTTCTTCATAGTCAGGCTTCCCGAGAGTGGTGACATCAAAACAGCTGCTGTGGAATTGTCTCTCGCGGCAGCCAGTGGAACATGCTTCGCTAAGTTCCTTTACATGAAGTTGTATGCAAATACGGTAATGAATATAGTGGACGAATACATCCACTGCGATAAACGCGTGGTGAATAACACACGTTTTGAATTGAACCTGCTTAGAAACATGAGAATAGTGAAGAAAAGAGCAATAACTGTATGGGTCGTGTTGCTCGGTAATGCACTGGTATATGTCATAATACCTATCATAATTCCTGGACGACATTTCGCTGAAGATTTATATGTATTATACGGTTTGGAGCCAATGTTTGTA…	SGGCFIYAYVLSLIWFFIVRLPESGDIKTAAVELSLAAASGTCFAKFLYMKLYANTVMNIVDEYIHCDKRVVNNTRFELNLLRNMRIVKKRAITVWVVLLGNALVYVIIPIIIPGRHFAEDLYVLYGLEPMFVSPNYEIAFVILTSGVYFTVFTIVHMIVFVIVIVGYLESLMLSLSDELDHIWEDSKKFYSKNKIINMKQEIRNVFIKNRLKDIVQIHIVSLNLRNKVDKELRVIFIIEFVCMILAIVTELIGGLENTYLQIPYTIGQVFITCLMGQRLIDASVRFEKSLYGCRWENFDIANQKTILLMLQCSYKRMTLSAGGITELSFPCLMSIIKTTYSAYTTLKSSVNKS
Mmar	Melinaea	ORloc15	NymOR4	Mmar.OU911084G6.1	OU911084.1	22738374	22754719	-	16345	4	FALSE	403	7	cl20237	264	394	130	N	56.1415	9.23e-09	OU911084.1	22738374	22754719	Mmar.OU911084.1ORloc15.1	100	-	22738374	22754719	255,0,0	4	680218196115	16230,15927,10884,0	AATTTCTTGAAGGAGTTCAGTTTGGATCATTGTGATCTGCCGACCATCTTGTGGAATGTTGGCATATTTTGGAGAAAAGGGActataaacatttatagaaaatattcatCAGAGcCGATTTCCTGGATTTACTACGTTATTACCTTCGGCTGCGCGGGGTGCTACATGTATGCGTACGTTCTATCCATGATTTGGTTCTGGATGGTCAGGCTCCCTGAAACTGGGGACATAAAAACAGCTGTAGTCGAACTCTCCCTGGCGCTGGCTAGTGGAACGTGTATTGCAAAGTTCGTTTACATGAAGTTGTATACtaacACTGTGATGAATCTGGTAGAGGAATTTTTGAATTGTAATGATTTGGTGGTCAAAGGCACACGTTTTGAGAAAAATTTCATGGCA…	NFLKEFSLDHCDLPTILWNVGIFWRKGTINIYRKYSSEPISWIYYVITFGCAGCYMYAYVLSMIWFWMVRLPETGDIKTAVVELSLALASGTCIAKFVYMKLYTNTVMNLVEEFLNCNDLVVKGTRFEKNFMANLRVVKKQAAVAWGVLTMNGVVYVSAPFIRPGRHFSQDLFVLYGLEPMFESPNYEIASVMMATGVYFAVVAVVHISLFIIVIIGCIEAQMLTLSEELSNIWNDSEKFYNRCIVYNRHIPKNEVRNMFLEIRLRDIVKFHIMNINLRGYVEKKLQFIFLVDFIFMIIAIVTELVGGLKNTFFQMPFTLGQVFLDCLIGQRLIESGKVFEQAVYSCKWENFNVSNQKTILLMLQCSQKSLTLSAGGMAVLDFTYLMFVLRSAYSAYTT…
Mmar	Melinaea	ORloc16	NymOR4	Mmar.OU911084G7.1	OU911084.1	22758413	22761751	+	3338	3	FALSE	350	7	cl20237	23	341	318	-	87.3426	1.8e-19	OU911084.1	22758413	22761751	Mmar.OU911084.1ORloc16.1	100	+	22758413	22761751	255,0,0	3	152218680	0,2291,2658	TGTTAttgctatacatatatattttcgatGGCCTGGTTTGTTGCCGTGAGGTGTCCTGAAACTGGAGACATCACTGGCGCATTGGTCTCATTTTCGCTTACAATGTGCAGTATATTCTGCTTTCCCAAGAttttttacatgaaatattacagAAAAACAGTTATGAGTATAGTAGAAGAATATCTTCACTGCAACGAGTTCATGGTGAAAGGGACAcgttttgaaaataatgtattgaaaatgCTCAAACATATCAAGAAGCAATCTATTATGACTTGGACTGTTATGTTGATAAATTGTCTGGTCTACTTGATTCTGCCATATTTCAGACCCGGTCGTCATTTTCCAGAAGATTTGTTGGTTGTGTATGGTCTCGAGCCGATGTTCGAATCCCCAAAT…	CYCYTYIFSMAWFVAVRCPETGDITGALVSFSLTMCSIFCFPKIFYMKYYRKTVMSIVEEYLHCNEFMVKGTRFENNVLKMLKHIKKQSIMTWTVMLINCLVYLILPYFRPGRHFPEDLLVVYGLEPMFESPNYEIAYLLTIISVLFTVTTTVHITLFIAVLIGFIESHLLSLSEELNNIWKDSEKFYNSLKVYNEAVAKYTTRNIFLKIRLRDIVRFQILNMNLRNKVEKELRFIFVADFSFVILALVSELLGGLENTMIQLPFTFSIAFIDCYIGQRLIDASAVFEEAVYSCKWENFNVSNQKTVLLMLQCSQKTMTLSAGGIAVLNYISLMYILKSTYSAYTTLSST
Mmar	Melinaea	ORloc17	NymOR4	Melinaea_Mmar.Loc17	OU911084.1	23349111	23350246	-	1135	2	FALSE	298	5	cl20237	21	287	266	-	72.705	1.18e-14	OU911084.1	23349111	23350246	Mmar.OU911084.1ORloc17.1	60	-	23349111	23350246	255,0,0	2	689208	0,927	ATAAATATAGTAGACGAATATTTACATTGTAATGAGCTAGTGGTAAAGGGGACACGTTTTGAGACGAACATTTTGAAAGTCCTGAGAAATGTAAAGAAGCAGGCCACGATTGCTTGGACTATATTGATTATGAATGGTGTAGTCTATGCAGGTGTGCCCTTTTTTAGACCTGGTCGACATTTCCCAGAAGATTTACTTGTTCTATATGGTCTAGATCCGATGGTCGAATCCCCAAACTATGAAATTGCGTCTGTGGCGTTTACAGCATCCGTATATTTCACAGTCGCCCTGGCTGTGCATATCACATTGTTTATAATAGTCATCATTCGATACATAGAAGCACAAATGTTTGCCCTCAGTACAGAATTGACAAACATTTGGGATGACAGTGAAAAATTC…	INIVDEYLHCNELVVKGTRFETNILKVLRNVKKQATIAWTILIMNGVVYAGVPFFRPGRHFPEDLLVLYGLDPMVESPNYEIASVAFTASVYFTVALAVHITLFIIVIIRYIEAQMFALSTELTNIWDDSEKFYNAYKIHHRIVAKERARNIFLKKRLRDIVKFHIININLRNKVGKELGFIFVSDFTFILLALVAELVGGLENTMLQLPFTIGMVFIDCYIGQKLIDASTAFESAVYGCKWENFDLSNQKTVLFMLQCSQKTMTLSAGGMAVLNYSSLMSVLRSTYSAYTTIKSSAK
Mmar	Melinaea	ORloc18	OR68	Mmar.OU911084G9.1	OU911084.1	23374975	23377897	+	2922	9	FALSE	400	7	cl20237	75	389	314	-	162.842	5.24e-47	OU911084.1	23374975	23377897	Mmar.OU911084.1ORloc18.1	60	+	23374975	23377897	255,0,0	9	274,153,183,187,94,102,89,67,51	0,358,1025,1518,1782,2183,2354,2542,2871	ATAAAAATGTCCAAAGCTTTAGCCAAAACTGAGATCCATAAGACAATGAATCTATGTAATTTTTGTACAAGGAAAGTTGGCATTTCGTTTATCCATGAGCAGCCCAATACCATATTTGGCATGATATGGATTTATTTTTGGTTTATTGGAACTGTGTTGGTAGTTTTTTTGAAATTGGTTGGCCAAATGACCCACGCTGTGATGAAACTCGTCACATCTGCCTCAATAGCAGATTTTGTTGCAAACTTGCACATTATCGGCTATGACGCCATGAGCTTTGGGAAATTATTAACGATATGGTACAAACGCAACACGTTTCGAAAACTTATACGCCAGCTAGAGGACTTGTGGCCGACGGACCTGGACGATGTGGAAGCTACTGAGATAAAAAAGGAGAAG…	IKMSKALAKTEIHKTMNLCNFCTRKVGISFIHEQPNTIFGMIWIYFWFIGTVLVVFLKLVGQMTHAVMKLVTSASIADFVANLHIIGYDAMSFGKLLTIWYKRNTFRKLIRQLEDLWPTDLDDVEATEIKKEKLSRLRIIQFWYAFWNILGVWLYNVTPIVIYVYRKFQGTSASLGYIWHLSYPYDKTQPFYHELSFVFEVYGGVVSVWCMLGSDILFMTMASHISMLLGILQVKIRRAAIQKNQGENDCYEDIVSAIKIHQRLIIYGTNLENVFSVVNLINVLLSSVNICCVTFNILLDPWMAMSNKFFLGAAMTQVGILCWYADDISTSSSRVANAVYESEWYTLNIRCQRTLFLLIQRSQKPLYFTAYKFRPITMSTYSSILTTSYSYFTLLYTMYR
Mmar	Melinaea	ORloc19	OR47	Mmar.OU911084G10.1	OU911084.1	44050736	44053141	-	2405	9	FALSE	401	7	cl20237	89	388	299	-	134.337	3.95e-36	OU911084.1	44050736	44053141	Mmar.OU911084.1ORloc19.1	60	-	44050736	44053141	255,0,0	9	57,67,89,102,97,184,183,153,271	0,119,355,627,849,1096,1493,1839,2134	ATGGACGAAGCAACAAGAGAAGCCGCTAAGAAAGAAATTGATGAATCCTTGATACTGAGTACATTTAGCATGCGTCGCATTGGACTATCATTTGATAAGTCATTGAGTGCTTCTGCTTACTTTCGTCAAAAACTGATATTCATCGCTTCTATTTGGGGAATTTTCTGCCATGTGTTTAGTGAGTTTGTTAACATAGTGCTCACGGTCAAATATTCACCCCGAGTAGAACATGTCGTTCCTCTGTTTCACACTTTTGGATACGGCGCTTTAAGTATAGCGAAGGTGTTTGTTTTGTGGTACAAGAACACTGTCTTTGGCGAGCTGATAGATGAACTGGCAGGGATATGGCCAATGTCACCTATTGATGAAGATGCTATGATTGTTAAGGAAAAAAGCTTA…	MDEATREAAKKEIDESLILSTFSMRRIGLSFDKSLSASAYFRQKLIFIASIWGIFCHVFSEFVNIVLTVKYSPRVEHVVPLFHTFGYGALSIAKVFVLWYKNTVFGELIDELAGIWPMSPIDEDAMIVKEKSLKALRMSHNWYFGVNVAGVWFYNITPIGIYIYQLWQGYDAKIGFVWVSWYPFDKNQPIAHTAVYLFEIYAGVTCVWIMVSSDLLFSGMASHIALLLRILQRRLESLGSFDKTEEEHYEDIRSNIKLHQRLISYCGSLEEAFSFVNLINIVMSSINICCVVFVIVLLEPLVAVSNKLFLGSALIQVGAMCWYADDIFHANENIAAAVYNSNWHTMSPRCRGALVFLIARSQKPIAFTAMKFTNISLVTYSSILTRSYSYFALLYTMYN…
Mmar	Melinaea	ORloc20	OR64	Mmar.OU911085G1.1	OU911085.1	9753594	9755336	-	1742	6	FALSE	252	4	cl20237	30	241	211	N	53.4451	2.75e-08	OU911085.1	9753594	9755336	Mmar.OU911085.1ORloc20.1	60	-	9753594	9755336	255,0,0	6	51,174,111,97,306,454	0,126,387,569,760,1288	ATGCAAGTGGCAACAAAGTATTTGTTGGAGAAATATTGTAAATTTGTATATTATTCGGGTGTTGGCAATTTTTGGTATGATGAATCACACGAAGATACAATTCAATATAAGTTATACAGTTATATTTCTTTTTCCATTTACGTTATTATGATTCTACTTGAAAATTTTGCAGCTTTATTTGCTAACTTTCCTGAAGTGGAGAAAAAGTCAGCAGTAATGTTTTCTGCTATTCACAATATTATTCTTCTTAAAATGTTTTTTTTACTCTTCCACAAAAGTTCCATTAAAATACTAAACTATGAAATGGCTTCGGCAATAGAAGAAATAGAAGAAGAAAAAGTTATGAAACAGCAGTGGATGAAGGCACAATGGGGAATAATATTTTATGTTATAACTGTC…	MSSCRRFAILYCVTYIPDYYDISIMASFLRIFFYMTWLYMMLPMISADCMPIVHLIAMAYKFKTLCNYFECIRLEFDNNIMVMRMECAVKLLKSGYLKGIVMHQKLMFLAEEIHRVFGIIMSLQVCESSAVAVLLLLRLALSSHLNLTNAFMTYTFVGSLFFLLALNLWNAGEITYVASLLSNSMFYCGWHLCKMEKRPQNDIRRLVVIGCAQAQKPMVLKAFGIQDLSYSTFVSVARMTYSVFAVFYQRRE
Mmar	Melinaea	ORloc21	OR64	Mmar.OU911085G2.1	OU911085.1	9881711	9883471	-	1760	6	FALSE	398	6	cl20237	82	387	305	-	67.6974	1.42e-12	OU911085.1	9881711	9883471	Mmar.OU911085.1ORloc21.1	60	-	9881711	9883471	255,0,0	6	51,174,111,97,307,454	0,126,388,570,761,1306	ATGCAAGTGGCAACAAAGTATTTGTTGGAGAAATATTGTAAATTTGTATATTATTCGGGTGTTGGCAATTTTTGGTATGATGAATCACACGAAGATACAATTCAATATAAGTTATACAGTTATATTTCTTTTTCCATTTACGTTATTATGATTCTACTTGAAAATTTTGCAGCTTTATTTGCTGACTTTCCCGAAGTGGAAAAAAAGTCAGCAGTAATGTTTTCTGCTATTCACAATATTATTCTTCTTAAAATGTTTTTTTTACTCTTCCACAAAAGTTCCATTAGAATACTAAACTATGAAATGGCTTCGGCAATGGAAGAAATAGAAGAAGAAAAAGTTATGAAACAGCAGTGGATGAAGGCACAATGGGGAATAATATTTTATGTTATAACTGTC…	MQVATKYLLEKYCKFVYYSGVGNFWYDESHEDTIQYKLYSYISFSIYVIMILLENFAALFADFPEVEKKSAVMFSAIHNIILLKMFFLLFHKSSIRILNYEMASAMEEIEEEKVMKQQWMKAQWGIIFYVITVYLSLIAYGVESFRKVLVEGLPFYTVVTYIPDYYDISIMASFLRIFFYMTWLYMMLPMISADCMPIVHLIAMAYKFKTLCNYFECIRLEFVNNIIVMRMECAVKLLKSGYLKGIVMHQKLMFLAEEIHRVFGIIMSLQVCESSAVAVLLLLRLALSSHLNLTNAFMTYTFVGSLFFLLALNLWNAGEITYEASLLSNSMFYCGWHLCKMEKRPHNDIRRLVLIGCAQAQKPMVLKAFGIQDLSYSTFVSVARMTYSVFAVFYQRRE
Mmar	Melinaea	ORloc22	OR64	Mmar.OU911085G3.1	OU911085.1	10456146	10457814	-	1668	6	FALSE	398	6	cl20237	82	387	305	-	68.4678	9.52e-13	OU911085.1	10456146	10457814	Mmar.OU911085.1ORloc22.1	100	-	10456146	10457814	255,0,0	6	454,307,97,111,174,51	1214,753,574,392,127,0	ATGCAAGTGGCAACAAAGTATTTGTTGgagaaatattgtaaatttgtatattattcggGTGTTGGCaatttttggtatgatgaatcACACGAAGATACAATTCAATATAAGTTATacagttatatttctttttccaTTTACGTTATTATGATTCTAATTGAAAATTTTGCAGCTTTATTTGCTAACTTTCCCGAAGTGGAAAAAAAATCCGCAGTAATGTTTTCTGCTATTCACAATATTATtcttcttaaaatgttttttttactcttCCACAAAAGTTCcattaaaatactaaactatGAAATGGCTTCGGCAATGGAAGAAATAGAAGAAGAAAAAGTTATGAAACAGCAGTGGATGAAGGCACAATggggaataatattttatgttataactgTC…	MQVATKYLLEKYCKFVYYSGVGNFWYDESHEDTIQYKLYSYISFSIYVIMILIENFAALFANFPEVEKKSAVMFSAIHNIILLKMFFLLFHKSSIKILNYEMASAMEEIEEEKVMKQQWMKAQWGIIFYVITVYLSLIAYGVESFRKVLVEGSPFYTVVTYIPDYYDISIMASFLRIFFYMTWLYMMLPMIAADCMPIVHLIAIAYKFKTLCNYFESIRLEFDKNIIVMRTECAVKLLKSRYLKGIVIHQKLMFLAEEIHRVFGIIMSLQVCESSAVAVLLLLRLALSSHLNLTNAFMTYTFVGSLFFLLALNLWNAGEITYEASLLSNSMFYCGWHLCKMEKRPHNDIRRLVLIGCAQAQKPMVLKAFGIQDLSYSTFVSVARMTYSVFAVFYQRRE
Mmar	Melinaea	ORloc23	OR27	Mmar.OU911085G4.1	OU911085.1	11243834	11249050	+	5216	9	FALSE	425	7	cl20237	89	414	325	-	143.967	1.38e-39	OU911085.1	11243834	11249050	Mmar.OU911085.1ORloc23.1	60	+	11243834	11249050	255,0,0	9	287,212,113,76,166,100,114,156,51	0,443,725,951,4186,4457,4626,4885,5165	ATGAGTGCTGTCATAAAAAAAATTGTAGCTAAATTACAACCTTTCTTACCATATGGTGTAATTGAGCCTTATGAAAAACTAAGTCCTCAAATGTACCACGCTATCCATGTATACTGGCTTAAATTTTTTGGAATGTGGTATTATAGCGTTAATCCCAAAAGTTTATTATTTTGGCTAAATTTATTGTATACCATATTAGTGCTATTTTTTGTTTGTTTTTTGCCTGGTATTGGAGAAGTGTTTTATTTACTAAAACGTCAAGAAAATATTGGAGATATAGCGGAGGGTTTATACTTATTTCTGAGCGAAATGTACACTTATTTTAAAGTGGCAGTATTTTGGTTGAATAAAAAGAAAATTTTAAGCCTCTTAAAATTTTTATATTGCGATGAATTCAAG…	MSAVIKKIVAKLQPFLPYGVIEPYEKLSPQMYHAIHVYWLKFFGMWYYSVNPKSLLFWLNLLYTILVLFFVCFLPGIGEVFYLLKRQENIGDIAEGLYLFLSEMYTYFKVAVFWLNKKKILSLLKFLYCDEFKPEEIEHTAILKRSIKTARFVTSFYTTICVCAVSVAIILPVTEDLDILPTNVEYPYLDVYKSPFYGIAYIHHIYYKPATCIIDGVMDTICAAFIASAIGQIEILSYNLRNFEVLADSERIRNLKNNNSITTNRNYYICQRLKKCIIHYNAIIRYVSMIESAFSLASALQLMLSVMVLCLVGIQILSIENPREHPMQMVWTAVYLTCMLQEVFILCWFGNELILKSMELRQAAFDGPWLKMDSRTMMFIVIFLERCQRPLQVTAGKIF…
Mmar	Melinaea	ORloc24	OR19	Mmar.OU911085G5.1	OU911085.1	11770831	11772429	-	1598	6	FALSE	403	7	cl20237	75	392	317	-	68.0826	1.04e-12	OU911085.1	11770831	11772429	Mmar.OU911085.1ORloc24.1	100	-	11770831	11772429	255,0,0	6	466,310,97,111,174,51	1132,737,550,361,120,0	GAACTCGTTGATATGAAGAATTACGATATTCTTAAAAGcctttgcaaaaaaatatttcatgtagGTTTTGGAAACTTTTGGTATGAAGACAATGTAATAGGAAATGAAGACAGTATtcggtacaaaatatttttttaccttttattttcaatgtacgGGTGCTTGACTTTATTGGAAGTAATGGCCGCTTTATTCGCCGATTTACCGGAAGATGAAAAAAGAGATTCTGTTACGTTCTCAGTAAGCCATACAATTGTAATGATAAAGATGTTCtccgtaataataaataaaaaatcaataaaaaaattattacaagctATAATTCGGGTGGGCGAGTTACATGAAGAAGAATCTTTAATGAAAGTAAAGTAtagaattatgaaaataaatgttgttgCT…	ELVDMKNYDILKSLCKKIFHVGFGNFWYEDNVIGNEDSIRYKIFFYLLFSMYGCLTLLEVMAALFADLPEDEKRDSVTFSVSHTIVMIKMFSVIINKKSIKKLLQAIIRVGELHEEESLMKVKYRIMKINVVAYFVTCYGSAACFVFEGFRKMKEGSHFITVVTYYPSFEDKSLLATIARFVTTIVLFIMLMTMIILVDGFTMVILIMFKYKFITLRNYFEKLRKNIDTILKTGNSQLAADHLTNGLIEGIVMHKELLRLSKEIDKAFGTVMAMQLCQSSGSAVSLLLQIALSDQLTFVASMKIIFFVIALFFLLGLYLCNAGEITYQASLLSDSIFYCGWHALSVQYSRGRHVGRTVLQACTQAQRPLVMKAFKMMELTYGTFLLVLRGTYSVFALFY…
Mmar	Melinaea	ORloc25	OR19	Mmar.OU911085G6.1	OU911085.1	11824466	11826828	+	2362	6	FALSE	154	3	cl20237	1	146	145	N	54.6007	1.75e-09	OU911085.1	11824466	11826828	Mmar.OU911085.1ORloc25.1	100	+	11824466	11826828	255,0,0	6	38,97,111,56,118,420,128,303,481,2130,2320	-	CTTATTGAAGGAATCGTTATGCATAAGGAATTATTAagACTATCAAAGGAGATGGACAAAGCCTTTGGCACAGTAATGGCTATGCAACTTTGTCAAAGTTCAGGTTCCACTGTTTCACTTTTGCTTCAAATAGCTCTTTCAGATCAACTTACATTTGTAGCcagtatgaaaattatattttttgtcattgcTTTGTTCTTCCTTTCGGGACTTTACTTATGCAATGCTGGTGAGATAACATATCAGGCATCACTATTATCCGACTCAATTTTCTATTGTGGCTGGCACGCGTTGTCTgttcaATACTCGCGTGGACGTCATGTGGGGCGTACAGTGCTGCAAGCCTGCACTCAGGCACAGAGGCCACTGGTCATGAAGGCATTTAAAATGATGGAACTC…	LIEGIVMHKELLRLSKEMDKAFGTVMAMQLCQSSGSTVSLLLQIALSDQLTFVASMKIIFFVIALFFLSGLYLCNAGEITYQASLLSDSIFYCGWHALSVQYSRGRHVGRTVLQACTQAQRPLVMKAFKMMELTYGTFLLVLRGTYSMFALFYA
Mmar	Melinaea	ORloc26	OR23	Mmar.OU911085G7.1	OU911085.1	15977016	15979190	-	2174	8	FALSE	418	6	cl20237	77	407	330	-	69.2382	4.67e-13	OU911085.1	15977016	15979190	Mmar.OU911085.1ORloc26.1	60	-	15977016	15979190	255,0,0	8	5.11561e+22	0,299,531,716,908,1192,1579,2034	ATGTTTAAGTTTAATGTAATAACAAAAGATGAAATCGAGAAATGTACAGCGCAAAAAATTGATCCTTGTAATTTCCATAAGGGTTTCTTTACCTTACTGAGAACCTTCCAAGTTCTGGATGGACCTATACCAAAATGGACATATCTTGTCAAGGCTGTGATGACGCTTTGTGCTTTGATAGCACTAGTTATCCTATCACTCGGAATTTACCACGGAATTGAGATATTAGATATACCCTTCATGACGGAAGCAGGAGTGTACCTCCTCATAATGTTATATAAGCTACTTATGCTTTTGTGCACTAAACTAAATGTTCCTAACTATCATGCTTTGCAACATATAATGCAAGAGGATTTCGATTACATATATGGTAAAGGAGAAAAATACAGGACGCAATTT…	MFKFNVITKDEIEKCTAQKIDPCNFHKGFFTLLRTFQVLDGPIPKWTYLVKAVMTLCALIALVILSLGIYHGIEILDIPFMTEAGVYLLIMLYKLLMLLCTKLNVPNYHALQHIMQEDFDYIYGKGEKYRTQFFHKQILTRRIFGFAVMFTAAIGVGMLLFAVCSLIFYILTHNSDEGKRPLLFPFWVFKIDFGLSPTYEIAFMFSNVCICAYAFNYTFMIGTQIVWIREIAVKADIVIWNIEELMEGIQPTRNTWKKNYYAALLKRRMKEIIQHHHSMNILMDHYAQVYKKLLLFEQKICAPVVCLSAYAAAEKWDAGEFNAILILLCVGAIILVFIPSYLCTFLSIKVSSICYACWNIPFWNSGPVIRPYLVLIMQRSLRPLPIKSPGFEEVSVQTF…
Mmar	Melinaea	ORloc27	OR23	Mmar.OU911085G8.1	OU911085.1	16027035	16029140	-	2105	8	FALSE	407	7	cl20237	65	396	331	-	65.7714	7.66e-12	OU911085.1	16027035	16029140	Mmar.OU911085.1ORloc27.1	60	-	16027035	16029140	255,0,0	8	5.11561e+22	0,219,451,636,828,1112,1518,2001	GAGAAATGTACAGCGCAAAAAATTGATCCTTGTAATTTCCATAATGGTTTCTTTACCTTACTGAGAATCTTCCAAGTTCTGGATGGTCCTATACCAAAATGGACATATCTTGTCAAGGCTGTGATGACGCTTTGTGCTTTGATAGCACTAGTTATCGTATCACTCGGATTTTACCACGGAATTGAGATATACGATATACCGTTCATGACGGAAGCGGGAGTGTACCTCCTCATAATGTTATATAAGCTACTTATGCTTTTGTGCACTAAACTAAATGTTCCTAACTATCATGCTTTGCAACATATAATGCAAGAGGATTTCGATTACATATATGGTAGAGGAGAAAAATACAGGACGCAGTTTTTTCACAAACAAATTTTGACTAGAAAAATTTTTGGA…	EKCTAQKIDPCNFHNGFFTLLRIFQVLDGPIPKWTYLVKAVMTLCALIALVIVSLGFYHGIEIYDIPFMTEAGVYLLIMLYKLLMLLCTKLNVPNYHALQHIMQEDFDYIYGRGEKYRTQFFHKQILTRKIFGFSVMFTATIGVGMLLFAVCSLIFYTLTHDFDDEGKRPLLFPYWVFKIDFGLSPTYEFAFMFSNICICAYAFNYTFMIGTQIVWIREIAVKADIVIWNLEDLMEGIQPTRNTWKKNYYAALLKHRMKEIIQHHHSMNTLIDHYAQVYKKLLLFEQKICAPVVCLSAYAAAEKWDAGEFNAILILLCVGAIILVFIPSYLCTFLSSKVSSICYACWNIPFWNSGPVIRPYLVLIMQRSLRPLPIEAPGFEEVSVQTFSNKMASAYSYF…
Mmar	Melinaea	ORloc28	OR10	Mmar.OU911085G9.1	OU911085.1	33089290	33099912	-	10622	8	FALSE	383	7	cl20237	54	374	320	-	149.36	4.62e-42	OU911085.1	33089290	33099912	Mmar.OU911085.1ORloc28.1	60	-	33089290	33099912	255,0,0	8	4.51561e+22	0,4372,6671,7271,7441,9215,9861,10305	ATATTTCTAAACAGACCAAGAAAAATTCTAACAGTTCTTGGTATTTGGGTACCGCCAAAAGATTACATGATTTTACGCGTTCTATACAAAGCTGTGGTAATGCTAACTCAATACTCATTTCTTTTATTTGAAGTAATGTATGTTTTTTTCGTGTGGGGTGATATTGACGAAGTGACGGAGGCTTCTTATTTACTATTCACTCAGGCTTCTCTGTGTTATAAAACTACAGTTTTTATTTTTCACAAGAAAAATCTTATCATTTTACTCGGGTACATGAAGGATGAAATATTTGAACCGAAAACATTGTCACATGACCGAGTATTATACAACAATGCTCGGAAAGTGAATAATTTATGCGCTGTGTTTCTTGTAAGCGCGCTCACAACCATCACTTTGTGG…	IFLNRPRKILTVLGIWVPPKDYMILRVLYKAVVMLTQYSFLLFEVMYVFFVWGDIDEVTEASYLLFTQASLCYKTTVFIFHKKNLIILLGYMKDEIFEPKTLSHDRVLYNNARKVNNLCAVFLVSALTTITLWGVIPLFDTTETRFFPFKIWMPIDPQETPQYHLGYIYQVGSIYISAMLFFSVDSTTLAMIIFGCAQLEIIIDKIEQVFQIQNVPLSNKPNIENKKKVNENNKLLVDCIRHHQAVIRFIEVLENTYHANIFFQLSATVGIICIIGLRISIEEPSSVQFYSMLDYMVTMLSQLLLYCWCGSQLTTKSEELRECLYQCPWYEQDAKFKRSLIIAMERMKRPIIFKAGHYIPLSRPTFVSVLRSSYSYFAVLNQA
Mmar	Melinaea	ORloc29	OR32	Mmar.OU911085G10.1	OU911085.1	33100578	33106522	-	5944	8	FALSE	389	7	cl20237	61	379	318	-	149.745	4.87e-42	OU911085.1	33100578	33106522	Mmar.OU911085.1ORloc29.1	60	-	33100578	33106522	255,0,0	8	4.81561e+22	0,3096,3370,4581,4762,5087,5332,5606	GCAATAATGAAATCTGAAGATCTGTACTTGAATAGAGCAAAAATTGTAATGACGTTTTTAGGTGTTTGGATCCCGCCCCCATTTGAAAAAAGAATTCATAAATGTTATAGAATATTTATGATGTCTTTACAGTATTTATTTCTACTATTCCAAATAATTTATATACTACAAGTTTGGGGCGATTTAGAAGCTGTTTCCCAGGCCTCCTACCTCCTTTTCACGCAGGCCTGTTTGTGTTTTAAAGTGACAGTTTTGCAGGTTAACATGGATTCACTGAAAGAGTTACTGAAACGAATGAACGACAAAATATTTTTGCCGCAGTCGGAGAAACAAAAGAGAATTTTGAGATATCAGGCAAGAAGAATAAATCGCCTGCTTCTAGCATTTATGATAAGCTCA…	AIMKSEDLYLNRAKIVMTFLGVWIPPPFEKRIHKCYRIFMMSLQYLFLLFQIIYILQVWGDLEAVSQASYLLFTQACLCFKVTVLQVNMDSLKELLKRMNDKIFLPQSEKQKRILRYQARRINRLLLAFMISSQTTCGLWALKPLFDDPDSRKFPFDMWMPVKPEYSPQYELGYAFQLLTICMSAYMYFGVDSVALSMVIFACAQIDIIKDKILSVRIKTTRSVSNDNAKIKMIATNNEKLIECIKQHQAVVSFTELVENAYHTYLFFQLVGSVGLICMSALRILVVDWRSMQFFSILTYLSVMISQLFVCCWCGHELTATSEDLHTVFYTSSWYDQDFKFKRCLCFAMMRLSRPMVLRAGHYIALSRQTFVAILRMSYSYFAVLNQTK
Mmar	Melinaea	ORloc30	OR30	Mmar.OU911086G1.1	OU911086.1	5490362	5491142	-	780	1	FALSE	260	4	cl20237	67	260	193	C	53.4451	3.18e-08	OU911086.1	5490362	5491142	Mmar.OU911086.1ORloc30.1	100	-	5490362	5491142	255,0,0	1	780	0	ATGTCGTCACCCATAAAGTTTGAGGAAATGTTCAAAATATCCACTTTTTCGCTTCGATTGAACGGCGCTCACCCGTTTTATAGAAAACGAACCAAATTGTGgctttttaagaattatttcttTCGTTTTTTGGTATTAACTTGCTGCGTTCTCCTCATCAACTCCGCGATATCCCACGATATCAGATCTGGGAAATATGCGGAGGCAATTAAAAATGGGATAATGGCAATCGTCGCGATCACTGTAACATTCAAACATACCATACTCTTGTACCACCACGAATCTATAAAACaacttattaatgaattaaacgATGATTACAACGCGGCAACAGATATTGAAGATGAAGAAAaggaaatcattttaaaatattcgaagAGAGGAGTTAAGATATGTTTA…	MSSPIKFEEMFKISTFSLRLNGAHPFYRKRTKLWLFKNYFFRFLVLTCCVLLINSAISHDIRSGKYAEAIKNGIMAIVAITVTFKHTILLYHHESIKQLINELNDDYNAATDIEDEEKEIILKYSKRGVKICLFWLASASLTSFMFPIKATIEMIGLYIKGEFELIPMFDFTYPAIVEEYKEYRTMYMMLFTVCFLFDMYSLSVYIGFDPLVPIFMLHTCGQLDLLSRRIMKIFAKNLSIQEMNDELKSINIKLMNIYRL
Mmar	Melinaea	ORloc31	OR51	Melinaea_Mmar.Loc31	OU911086.1	16328631	16333036	-	4405	6	FALSE	398	7	cl20237	66	391	325	-	124.707	1.19e-32	OU911086.1	16328631	16333036	Mmar.OU911086.1ORloc31.1	60	-	16328631	16333036	255,0,0	6	42,156,105,97,488,309	0,230,673,873,1331,4096	AACATGTTCAGTTATATTTCAAACAGATTGGAAGATTCAAATTTTCCTTTACTCGGACCAAATATAAATGCTTTAAAGTTTTGGGGCCTACTCCTTCCGGAGAGAACAATAAAAAAATATTTTTATTTATTTATGCATACTTGTGTCATTGTGTTCACAGCTACCGAATATGCTGAAATATGGTTTGTAAAACATGATTTGAATTTGGTTCTGACAAATATAAAAATTACGCTTCTTGCAACGGTTAGTGTGAGCAAAGTAGTGAGTTTCTTACTTCGCCAGAAAGACTGGAAAGATATCATGAACTATGTAACTGAAGTGGACATAGAAAGAAGAAATGCTCCAGAACCTATCTACAGGGAAACCGTCAGAAAATATACCAGATATTGTCGTATAATA…	NMFSYISNRLEDSNFPLLGPNINALKFWGLLLPERTIKKYFYLFMHTCVIVFTATEYAEIWFVKHDLNLVLTNIKITLLATVSVSKVVSFLLRQKDWKDIMNYVTEVDIERRNAPEPIYRETVRKYTRYCRIITYVYWFLGYCTVTMIVVQPAAKYLLSSTYRQNVKDGTEKYLEVVNSWAPFDKTTMSGYLLSNLIQGVASLYSGGWITSYDTNAFVLMIFFRGELELLKRDCQSLFGSEENPVTTEEALKRIDKCHKRHNDILKYFRLFDSCLSPIMLLYVIVCSVMLCATTFQLTTESSTMQKLITFQYLMFGVSQVFIYCWHSNDIFYVSQDLMLGPYESIWWTRTLSEQKNLHLLIGQLNKTIVLTAGPFSYINLATFINILKGAYSYYTLLN
Mmar	Melinaea	ORloc32	OR51	Melinaea_Mmar.Loc32	OU911086.1	16368844	16370893	-	2049	5	FALSE	400	7	cl20237	68	393	325	-	109.684	3.41e-27	OU911086.1	16368844	16370893	Mmar.OU911086.1ORloc32.1	60	-	16368844	16370893	255,0,0	5	42,156,105,97,803	0,169,490,679,1246	ATGACGTCTATGATACATCGGCTTTTATTGAAACTCGAAGACCCAAAACGCCCATTACTGGGTCCAACTATAAAGTGGTTAAAATTGTACGGTTTGATATTGCCCAAAGAGAGGAGAGGAAAAATGGTGTACTTAACACTGCTGACTATAATGACCCTTTTTGTTGTAACGGAGTATGTTGATATGGTGCTGATGAGATCTGACGTGAACCACCTGCTTCTAAACTTTAAGTACTCAATGCTTAGTACTGTTAATCTCATTAAGATCATCACGATGTACGCGTGGCATAAGCATTGGATGGGTGTTCTCGACTTTATTACCGAAGTTGACATAGAAAGAAGAAATTCCCCTGACCCAATTTACCGGGAAACGGTCAGAAAATATACGAAATATTGTCGA…	MTSMIHRLLLKLEDPKRPLLGPTIKWLKLYGLILPKERRGKMVYLTLLTIMTLFVVTEYVDMVLMRSDVNHLLLNFKYSMLSTVNLIKIITMYAWHKHWMGVLDFITEVDIERRNSPDPIYRETVRKYTKYCRIITYVYWFLGYCTVIMIVLQPAAKYLLAPTYRQNVKEGKEKYLEVVNAWAPFDKSSGSGYLISITIQGLASLYSGGWITSYDTNAFVIMIFVRGELELLRRDCQNLFGTEENPVTKEEAMVRISKCHTRHNDLLKYFRTFDSCLSPIMLLYVIVCSVMLCATTFQLTTESSAMQKLITFQYLMFGVSQVFIYCWHSNDIFYISQDLMMGPYESNWWMRTLSEQKNLHLLAGQLNKTIVLTAGPFSFINLATFINILKGAYSYYTLLN
Mmar	Melinaea	ORloc33	OR50	Mmar.OU911086G4.1	OU911086.1	31020884	31022980	-	2096	5	FALSE	394	6	pfam02949	82	384	302	-	40.2	1.5e-14	OU911086.1	31020884	31022980	Mmar.OU911086.1ORloc33.1	100	-	31020884	31022980	255,0,0	5	788,100,90,156,51	1308,1013,688,432,0	ttaaaaatgaaatatcttcGGTCACTGATAAAAGCATACTCTAAAACAGTCGGAGAAAGAAACGAAGTAGATCGAATTGCCACCGCCGCTAATATATTTCAGCGAATTTTTGGTTAACAAATTCTTGATCCAGAATGGAcgtggaaaaaatatttcatacaccAGTTGCtgaatttacttttattcattTACGTATTTTTCGGTACTTTAGAATGCCTTAATACCAATTCTGATGCTGAAGTTGTAGCTGAAGCATGCTATACTCTCATTATGATCATAATTTTTCCTATTAAAATGATACTATTTATTCGTAATCGGTATATATTTAGAGAACTTTATATCACAGCTAAGACTACTTTTATTCGAGTTATCGAAGCAGATTCCAGCCAAGATATCAAA…	LKMKYLRSLIKAYSKTVGERNEVDRIATAANIFQRIFG*QILDPEWTWKKYFIHQLLNLLLFIYVFFGTLECLNTNSDAEVVAEACYTLIMIIIFPIKMILFIRNRYIFRELYITAKTTFIRVIEADSSQDIKTVLKIVRKIVYALFLIVLVPCFIYELTTLWYYVHGEKVLLSRSTLTLMPMTFPYFEITWFLHSMFLFEIASTIILDMWFVLLIYFLCVAYNSLGKILMVPFIKGESKVSYANRLNESLRMFYKIHVKQVAYLNRLSNMYKWLAFVPLCNAAMCTVLILLVMSKEINWRFAPHLLPMFAEIFAYNWFGEKIKTKTNYLQRVLIDFDWMNLHMKDRKNYLIIITYMKRQFGIKTAVGNDLSLITMTAVLKVTYQAFTVLQTMDK
[truncated: 601 more rows]

## Sheet: Table S3 - IRs
Table S3 - List of all annotated IRs in the 15 studied species. Species tag as in table S1
[truncated: 607 more rows]
[truncated: 6 more columns]

## Sheet: Table S4 - OBPs
Table S4 - List of all annotated OBPs in the 15 studied species. Species tag as in table S1
[truncated: 546 more rows]

## Sheet: Table S5 - OR copy numbers
Table S5 - Copy number variation in orthologous groups of ORs.
[truncated: 16 more rows]
[truncated: 1 more columns]

## Sheet: Table S6 - IR copy numbers
Table S6 - Copy number variation in orthologous groups of Irs and clades.
[truncated: 17 more rows]

[truncated: 3 more sheets: Table S7 - OBP copy numbers, Table S8 - GeneExpression, Table S9 - DEGs Goterms]
